# Supplementary material for: A Structural and Functional Elucidation of the Rumen Microbiome Influenced by Various Diets and Microenvironments
Source: Front Microbiol. 2017 Aug 24;8:1605. doi: 10.3389/fmicb.2017.01605 (PMC5573736; doi:10.3389/fmicb.2017.01605)
Supplement: Table S1 — List of identified proteins and OTUs including the LFQ-values determined by MaxQuant. [file Table1.XLSX]

## Sheet: LFQ of 8163 bacterial proteins
Protein IDs	Peptides	Razor + unique peptides	Unique peptides	Sequence coverage [%]	Unique + razor sequence coverage [%]	Unique sequence coverage [%]	Mol. weight [kDa]	Sequence length	Q-value	Score	Fasta header	C_RF_23 (n=2)	C_RF_28 (n=2)	C_RF_59 (n=2)	C_FP_23 (n=2)	C_FP_28 (n=2)	C_FP_59 (n=2)	C_SP_23 (n=2)	C_SP_28 (n=2)	C_SP_59 (n=2)	G_RF_23 (n=2)	G_RF_28 (n=2)	G_RF_59 (n=2)	G_FP_23 (n=2)	G_FP_28 (n=2)	G_FP_59 (n=2)	G_SP_23 (n=2)	G_SP_28 (n=2)	G_SP_59 (n=2)	H_RF_23 (n=2)	H_RF_28 (n=2)	H_RF_59 (n=2)	H_FP_23 (n=2)	H_FP_28 (n=2)	H_FP_59 (n=2)	H_SP_23 (n=2)	H_SP_28 (n=2)	H_SP_59 (n=2)
A0A010NEB1	1	1	1	10.2	10.2	10.2	15.008	137	0.00027412	2.8362	>tr|A0A010NEB1|A0A010NEB1_9MICC Nucleoside diphosphate kinase OS=Nesterenkonia sp. AN1 GN=ndk PE=3 SV=1	110220000	149090000	91871000	88970000	93087000	121420000	27809000	23740000	17752000	14664000	64870000	0	16846000	26238000	21829000	0	0	0	0	28123000	28406000	33741000	47554000	0	14972000	0	16169000
A0A010QHV6	1	1	1	2.3	2.3	2.3	65.79	616	0.004519	1.59	>tr|A0A010QHV6|A0A010QHV6_9ALTE Dihydroxy-acid dehydratase OS=Alteromonas sp. ALT199 GN=ilvD PE=3 SV=1	0	0	0	9600800	0	0	0	19301000	18889000	6824800	10795000	8348700	0	10656000	9235900	11773000	11296000	9453700	0	18605000	0	0	11110000	10049000	0	26167000	0
A0A010YBU9	16	2	1	33.2	5.1	2.6	68.956	645	0	7.5354	>tr|A0A010YBU9|A0A010YBU9_9BACT Chaperone protein DnaK OS=Prevotella oryzae DSM 17970 GN=dnaK PE=2 SV=1	0	0	0	0	0	0	0	9775700	0	0	0	0	0	0	0	0	0	0	0	0	0	0	0	0	0	0	0
D3IMM3	1	1	1	1.1	1.1	1.1	102.19	896	0.005018	1.5126	>tr|D3IMM3|D3IMM3_9BACT DNA gyrase/topoisomerase IV, A subunit OS=Prevotella sp. oral taxon 317 str. F0108 GN=HMPREF0670_02742 PE=4 SV=1	0	0	0	0	0	0	0	0	8161400	0	0	0	0	0	0	0	0	0	0	0	0	0	0	0	0	0	0
A0A010Z8A6	1	1	1	3.8	3.8	3.8	43.005	396	0.0070547	1.4027	>tr|A0A010Z8A6|A0A010Z8A6_9CLOT ABC-type Fe3+ transport system, periplasmic component OS=Clostridium sp. ASBs410 GN=K413DRAFT_0197 PE=4 SV=1	0	0	0	0	0	0	14557000	0	0	0	0	0	0	0	0	0	0	0	0	0	0	0	0	0	0	0	0
A0A010ZDB8	16	1	0	16	1	0	97.273	874	1	-2	>tr|A0A010ZDB8|A0A010ZDB8_9CLOT Pyruvate phosphate dikinase OS=Clostridium sp. ASBs410 GN=K413DRAFT_1998 PE=4 SV=1	0	0	0	0	0	0	0	0	0	0	0	0	0	0	0	0	0	0	0	0	0	0	0	0	0	0	0
A0A010ZKC9	3	1	1	3.4	1.3	1.3	117.92	1068	1	-2	>tr|A0A010ZKC9|A0A010ZKC9_9BACT TonB-linked outer membrane protein, SusC/RagA family OS=Prevotella oryzae DSM 17970 GN=XylorDRAFT_0030 PE=4 SV=1	0	0	0	0	0	0	0	0	5672600	0	0	0	0	0	0	0	0	0	0	0	0	0	0	0	0	0	0
A0A010ZKG4	5	2	1	18.4	9.2	5.1	33.57	315	0	79.838	>tr|A0A010ZKG4|A0A010ZKG4_9BACT Cysteine synthase OS=Prevotella oryzae DSM 17970 GN=XylorDRAFT_0066 PE=3 SV=1	118230000	52672000	58120000	178040000	60382000	86980000	246950000	64014000	192830000	63704000	0	31542000	65540000	33976000	44500000	93910000	43962000	24772000	0	43340000	88452000	25815000	61630000	24823000	27046000	103030000	28469000
A0A010ZKM2	3	2	1	5	3.5	1.8	74.268	655	0.00031566	3.3159	>tr|A0A010ZKM2|A0A010ZKM2_9BACT SusD family protein OS=Prevotella oryzae DSM 17970 GN=XylorDRAFT_0117 PE=4 SV=1	19249000	10999000	0	0	14285000	0	0	0	0	0	0	0	0	17291000	11394000	9564300	8838700	0	0	0	0	17340000	72291000	12532000	0	0	7198200
A0A010ZL62	2	1	1	4.2	2.3	2.3	51.575	475	0.000501	2.5909	>tr|A0A010ZL62|A0A010ZL62_9CLOT Carbohydrate ABC transporter substrate-binding protein, CUT1 family OS=Clostridium sp. ASBs410 GN=K413DRAFT_4860 PE=4 SV=1	0	0	0	0	0	0	0	0	0	0	0	0	0	0	0	0	0	0	0	0	0	0	0	0	0	10036000	0
D5AI72	1	1	1	5.8	5.8	5.8	22.76	207	0	14.549	>tr|D5AI72|D5AI72_STRGZ Putative ribose 5-phosphate isomerase OS=Streptococcus suis (strain GZ1) GN=SSGZ1_1080 PE=4 SV=1	0	0	0	0	0	0	0	16835000	0	0	0	0	0	0	0	0	0	0	0	0	0	0	0	0	0	0	0
A0A011A6M6	1	1	1	3.7	3.7	3.7	47.848	431	0.0063272	1.4421	>tr|A0A011A6M6|A0A011A6M6_9BACT Uncharacterized protein OS=Prevotella oryzae DSM 17970 GN=XylorDRAFT_0040 PE=4 SV=1	0	0	0	0	0	0	0	0	0	0	0	0	0	0	0	0	0	0	0	0	0	0	0	6953500	0	0	0
A0A0U5NSG7	3	3	0	17.1	17.1	0	23.273	217	0	9.5091	>tr|A0A0U5NSG7|A0A0U5NSG7_9CLOT Probable transaldolase OS=Clostridium sp. C105KSO15 GN=tal_1 PE=3 SV=1	22605000	0	0	23086000	0	0	59215000	55805000	64525000	0	24937000	0	16360000	22852000	33073000	38052000	56708000	42247000	0	26489000	28912000	20485000	25548000	43838000	34732000	41596000	71313000
A0A011ASI9	7	1	1	10.6	1.8	1.8	77.967	706	1	-2	>tr|A0A011ASI9|A0A011ASI9_9CLOT Elongation factor G OS=Clostridium sp. ASBs410 GN=fusA PE=3 SV=1	0	0	0	0	0	0	0	3205700	0	0	0	0	0	0	0	0	0	0	0	0	0	0	0	0	0	0	0
A0A011ASN4	6	2	1	44.4	21.8	6.8	14.591	133	0	8.8034	>tr|A0A011ASN4|A0A011ASN4_9CLOT 30S ribosomal protein S8 OS=Clostridium sp. ASBs410 GN=rpsH PE=3 SV=1	16447000	0	0	16617000	0	0	15249000	0	19981000	0	0	41506000	13927000	12243000	23845000	13311000	18535000	20066000	0	0	0	0	0	15409000	0	0	15103000
A0A011M124	2	2	2	20	20	20	9.3518	90	0	5.8558	>tr|A0A011M124|A0A011M124_MANHA DNA-binding protein OS=Mannheimia haemolytica serotype A1/A6 str. PKL10 GN=AK33_02090 PE=3 SV=1	114290000	152900000	0	79171000	332830000	213700000	74407000	206390000	214520000	141310000	118580000	119070000	117210000	93369000	125890000	99026000	85622000	129300000	71560000	118250000	90072000	95079000	175570000	133810000	74301000	100250000	92304000
A0A011NMA8	1	1	1	2.2	2.2	2.2	57.277	584	0	5.0246	>tr|A0A011NMA8|A0A011NMA8_9PROT Flagellin OS=Candidatus Accumulibacter sp. SK-12 GN=fliC PE=3 SV=1	0	0	0	0	0	0	0	24273000	0	0	0	0	0	0	0	0	0	0	0	0	0	0	0	0	0	0	0
A0A011QAI9	1	1	1	1.9	1.9	1.9	58.568	519	0.0090784	1.2622	>tr|A0A011QAI9|A0A011QAI9_9PROT 4-alpha-glucanotransferase OS=Candidatus Accumulibacter sp. BA-93 GN=malQ PE=3 SV=1	0	0	0	0	0	0	0	0	4326100	0	0	0	0	0	0	0	0	0	0	0	0	0	0	0	0	0	0
A0A011TY97	1	1	1	5.6	5.6	5.6	22.84	216	0.0082912	1.3083	>tr|A0A011TY97|A0A011TY97_9MICO Uncharacterized protein OS=Microbacterium sp. MRS-1 GN=AS96_12300 PE=4 SV=1	0	39237000	0	0	0	0	0	0	0	0	0	0	0	0	0	0	0	0	0	0	0	0	0	0	0	0	0
A0A011U786	2	1	1	7.1	3.5	3.5	45.166	424	0.0070651	1.4068	>tr|A0A011U786|A0A011U786_9RHIZ Enolase OS=Aquamicrobium defluvii GN=eno PE=3 SV=1	0	0	0	0	0	0	0	0	0	0	0	0	0	0	0	63444000	0	0	0	0	0	0	0	0	0	0	0
A0A011UEZ1	8	1	0	9.6	0.8	0	129.9	1190	0.0069982	1.4247	>tr|A0A011UEZ1|A0A011UEZ1_RUMAL Pyruvate-flavodoxin oxidoreductase OS=Ruminococcus albus SY3 GN=RASY3_04265 PE=3 SV=1	0	0	0	0	0	0	0	0	5471200	0	0	0	0	0	0	0	0	0	0	0	0	0	0	0	0	0	0
A0A011UF05	8	4	4	47.5	35.9	35.9	20.342	181	0	5.7999	>tr|A0A011UF05|A0A011UF05_RUMAL 50S ribosomal protein L5 OS=Ruminococcus albus SY3 GN=rplE PE=3 SV=1	0	38807000	0	0	0	0	0	45945000	21776000	0	0	14986000	0	0	0	0	0	29114000	0	0	0	33707000	0	0	67845000	0	0
W1I6D0	1	1	1	18.5	18.5	18.5	6.4014	54	0.0069465	1.4116	>tr|W1I6D0|W1I6D0_9BACT Uncultured bacterium extrachromosomal DNA RGI01597 OS=uncultured bacterium PE=4 SV=1	0	0	0	0	0	0	0	0	0	0	0	0	0	0	0	0	0	0	0	0	0	0	0	0	14307000	0	0
A0A011UYS1	3	3	2	13.9	13.9	10.9	35.91	338	0.0005	2.5866	>tr|A0A011UYS1|A0A011UYS1_RUMAL Phosphate acetyltransferase OS=Ruminococcus albus SY3 GN=RASY3_10755 PE=4 SV=1	0	0	0	0	0	0	0	0	26583000	0	0	0	0	0	0	0	0	0	0	0	0	0	0	0	0	0	0
A0A011V021	3	2	2	22.1	14.7	14.7	17.532	163	0.0010511	2.2052	>tr|A0A011V021|A0A011V021_RUMAL NADH dehydrogenase OS=Ruminococcus albus SY3 GN=RASY3_10600 PE=4 SV=1	0	31644000	0	0	0	0	0	0	0	0	0	29037000	0	0	0	34277000	35872000	0	0	0	0	0	0	0	0	0	0
A0A011V0N9	4	4	3	19.4	19.4	14.3	27.55	258	0	4.8806	>tr|A0A011V0N9|A0A011V0N9_RUMAL Triosephosphate isomerase OS=Ruminococcus albus SY3 GN=tpiA PE=3 SV=1	26480000	0	0	0	0	0	37228000	26526000	0	0	30184000	23010000	0	41045000	18701000	27386000	51025000	20265000	31530000	26019000	18715000	0	24748000	0	37308000	28934000	21169000
A0A011V1T4	24	2	0	24.8	2.6	0	95.971	875	0.00033179	3.5295	>tr|A0A011V1T4|A0A011V1T4_RUMAL Pyruvate phosphate dikinase OS=Ruminococcus albus SY3 GN=RASY3_05720 PE=4 SV=1	0	0	0	23997000	0	0	0	38982000	0	23514000	0	0	0	0	0	31743000	46000000	0	0	26260000	0	0	24095000	0	0	39126000	0
A0A011V201	1	1	1	13	13	13	9.7022	92	0.0022595	1.9752	>tr|A0A011V201|A0A011V201_RUMAL DNA-binding protein OS=Ruminococcus albus SY3 GN=RASY3_06160 PE=3 SV=1	0	0	0	0	0	0	0	0	0	0	0	0	0	0	0	0	0	43067000	0	0	0	0	0	0	0	0	0
A0A011V4S8	11	3	0	41.6	10.1	0	36.633	346	0	7.5277	>tr|A0A011V4S8|A0A011V4S8_RUMAL Glyceraldehyde-3-phosphate dehydrogenase OS=Ruminococcus albus SY3 GN=RASY3_01045 PE=3 SV=1	0	0	0	16594000	0	0	20970000	22535000	19120000	0	20333000	20112000	0	42818000	19306000	17133000	20404000	20806000	0	0	23447000	21291000	23420000	26983000	24626000	21350000	23549000
A0A011VL58	4	1	0	7.4	2.7	0	68.575	638	0.00029011	3.0269	>tr|A0A011VL58|A0A011VL58_9RHIZ Chaperone protein DnaK OS=Aquamicrobium defluvii GN=dnaK PE=2 SV=1	42142000	0	0	0	0	0	0	0	0	0	0	0	0	0	0	0	0	0	0	0	0	0	0	0	0	0	0
E9SFG2	4	4	3	23.8	23.8	19	16.859	147	0	3.988	>tr|E9SFG2|E9SFG2_RUMAL Chaperone, Hsp20 family OS=Ruminococcus albus 8 GN=CUS_5011 PE=3 SV=1	0	0	0	14211000	0	0	0	92877000	19677000	16133000	0	116140000	0	0	107130000	106050000	0	190110000	26118000	46816000	0	0	51419000	29582000	24984000	61889000	28688000
A0A011VVC9	5	3	2	35.6	28.8	16.4	15.42	146	0	7.1099	>tr|A0A011VVC9|A0A011VVC9_RUMAL 50S ribosomal protein L15 OS=Ruminococcus albus SY3 GN=rplO PE=3 SV=1	0	0	0	0	0	0	0	0	0	0	0	0	0	0	0	0	27987000	17550000	18235000	0	0	0	0	0	29033000	0	0
A0A011VW90	3	1	0	8.4	4.5	0	42.524	380	0	28.112	>tr|A0A011VW90|A0A011VW90_RUMAL Sugar ABC transporter ATP-binding protein OS=Ruminococcus albus SY3 GN=RASY3_06350 PE=3 SV=1	0	0	0	0	0	0	11944000	0	0	0	0	0	0	0	0	0	0	0	0	0	0	0	0	0	0	0	0
A0A011VWQ4	5	5	2	21.1	21.1	12.9	22.779	209	0	6.333	>tr|A0A011VWQ4|A0A011VWQ4_RUMAL Uracil phosphoribosyltransferase OS=Ruminococcus albus SY3 GN=upp PE=3 SV=1	708160000	672660000	1224800000	656280000	580020000	936130000	1087100000	706300000	1082800000	440340000	817400000	593290000	756830000	444810000	455870000	943710000	189440000	755090000	527390000	727790000	419770000	315320000	735820000	328910000	463670000	1055100000	762120000
A0A011VWT5	11	9	1	20.7	19.2	2.6	57.617	547	0	77.542	>tr|A0A011VWT5|A0A011VWT5_RUMAL 60 kDa chaperonin OS=Ruminococcus albus SY3 GN=groL PE=3 SV=1	203600000	175190000	144230000	276430000	116920000	104360000	419510000	355910000	316090000	223740000	297590000	349440000	254190000	368730000	464650000	433860000	489380000	475720000	188960000	257420000	254920000	248640000	315250000	249340000	341990000	354590000	407390000
A0A011VX58	5	1	1	29	8.2	8.2	22.677	207	0.0064691	1.4406	>tr|A0A011VX58|A0A011VX58_RUMAL 50S ribosomal protein L4 OS=Ruminococcus albus SY3 GN=rplD PE=3 SV=1	0	0	0	0	0	0	0	0	0	0	0	0	0	0	0	0	0	0	0	0	0	0	0	0	10896000	0	0
A0A011VXP1	3	1	1	9.4	4.2	4.2	45.508	403	1	-2	>tr|A0A011VXP1|A0A011VXP1_RUMAL Isocitrate dehydrogenase [NADP] OS=Ruminococcus albus SY3 GN=RASY3_05325 PE=3 SV=1	0	0	0	0	0	0	0	0	0	0	0	0	0	0	0	0	0	0	0	0	0	0	0	0	5608300	0	0
A0A011W108	9	9	3	51.2	51.2	28.2	30.252	287	0	88.173	>tr|A0A011W108|A0A011W108_RUMAL Fructose-bisphosphate aldolase OS=Ruminococcus albus SY3 GN=RASY3_00980 PE=3 SV=1	446940000	384860000	349770000	383500000	253640000	314850000	539900000	378020000	456540000	327030000	457730000	406960000	223950000	472820000	337090000	531280000	647070000	476660000	278760000	520290000	363950000	265720000	335000000	351110000	501530000	450170000	435790000
A0A011WMA4	1	1	1	4.4	4.4	4.4	40.012	361	0.0045227	1.593	>tr|A0A011WMA4|A0A011WMA4_RUMAL Aspartate-semialdehyde dehydrogenase OS=Ruminococcus albus SY3 GN=RASY3_17835 PE=3 SV=1	0	0	0	12840000	0	0	0	0	0	0	0	0	0	0	0	0	0	0	0	0	0	0	0	0	0	0	0
A0A011WP88	7	1	1	23.8	4	4	43.619	399	0.0033996	1.7151	>tr|A0A011WP88|A0A011WP88_RUMAL Elongation factor Tu OS=Ruminococcus albus SY3 GN=tuf PE=3 SV=1	0	0	0	0	0	0	0	0	0	0	0	0	3618400	0	0	0	0	0	0	0	0	0	0	0	0	0	0
A0A013S0L2	1	1	1	5.3	5.3	5.3	28.155	245	0.00030423	3.1891	>tr|A0A013S0L2|A0A013S0L2_ACIBA Uncharacterized protein OS=Acinetobacter baumannii 742879 GN=J690_2278 PE=4 SV=1	0	0	0	0	0	0	0	39309000	0	0	0	0	0	0	0	0	0	0	0	0	0	0	0	0	0	0	0
A0A013VIW4	2	2	2	12.6	12.6	12.6	9.3508	87	0	10.234	>tr|A0A013VIW4|A0A013VIW4_9SPHN 30S ribosomal protein S20 OS=Sphingobium sp. Ant17 GN=rpsT PE=3 SV=1	109640000	197150000	0	88165000	172040000	215110000	83691000	243390000	128670000	0	0	0	0	0	0	140930000	286250000	152020000	211970000	0	0	0	91466000	0	166220000	155770000	333530000
A0A015M5Y6	1	1	1	3.7	3.7	3.7	33.213	301	0	10.022	>tr|A0A015M5Y6|A0A015M5Y6_9BACL ABC transporter permease OS=Paenibacillus darwinianus GN=BG52_07095 PE=3 SV=1	0	0	0	0	0	0	35297000	0	0	0	0	0	0	0	0	0	0	0	0	0	0	0	0	0	0	0	0
A0A015P105	3	2	1	16.7	8.3	4.4	20.363	180	0.0066116	1.437	>tr|A0A015P105|A0A015P105_9BACL 50S ribosomal protein L5 OS=Paenibacillus darwinianus GN=rplE PE=3 SV=1	32540000	28229000	35485000	29322000	25094000	36379000	40491000	23314000	0	28925000	34689000	40570000	27421000	27552000	0	0	42124000	39817000	0	29162000	45370000	23026000	0	43793000	27258000	0	54943000
A0A015P8G9	1	1	1	4.6	4.6	4.6	35.096	327	0.0011893	2.0764	>tr|A0A015P8G9|A0A015P8G9_BACFG CobQ/CobB/MinD/ParA nucleotide binding domain protein (Fragment) OS=Bacteroides fragilis str. 3397 T10 GN=M080_6671 PE=3 SV=1	0	0	0	0	0	0	0	11457000	0	0	0	0	0	0	0	0	0	0	0	0	0	0	0	0	0	0	0
A0A015Q8T1	1	1	1	5.1	5.1	5.1	22.389	198	0.0015516	2.0258	>tr|A0A015Q8T1|A0A015Q8T1_BACFG FtsX-like permease family protein (Fragment) OS=Bacteroides fragilis str. 3397 T10 GN=M080_7580 PE=4 SV=1	0	0	0	0	0	0	14307000	0	0	0	0	0	0	0	0	0	0	0	0	0	0	0	0	0	0	0	0
A0A015QCE1	1	1	1	6.7	6.7	6.7	17.553	165	0.0071533	1.3944	>tr|A0A015QCE1|A0A015QCE1_BACFG TonB-dependent Receptor Plug domain protein (Fragment) OS=Bacteroides fragilis str. 3397 T10 GN=M080_6357 PE=4 SV=1	0	0	0	0	0	0	0	0	10919000	0	0	0	0	0	0	0	0	0	0	0	0	0	0	0	0	0	0
A0A076IJ84	3	1	0	5	2.8	0	53.967	497	0.0087658	1.2877	>tr|A0A076IJ84|A0A076IJ84_9BACE Acetyl-CoA hydrolase OS=Bacteroides dorei GN=EL88_00315 PE=4 SV=1	0	0	0	27039000	0	0	0	0	0	0	0	0	0	0	0	0	0	0	0	0	0	0	0	0	0	0	0
A0A015TRH4	8	1	0	15.5	2.3	0	48.917	444	1	-2	>tr|A0A015TRH4|A0A015TRH4_BACFG Glutamate dehydrogenase OS=Bacteroides fragilis str. 3986 N(B)19 GN=M085_3183 PE=3 SV=1	0	0	0	0	0	0	0	36159000	0	0	0	0	0	0	0	0	0	0	0	0	0	0	0	0	0	0	0
A0A015W8H0	3	1	1	13.1	6.4	6.4	35.684	329	1	-2	>tr|A0A015W8H0|A0A015W8H0_BACFG Cell shape determining, MreB/Mrl family protein OS=Bacteroides fragilis str. DS-208 GN=M072_3892 PE=4 SV=1	0	6158900	0	0	0	0	0	0	0	0	0	0	0	0	0	0	0	0	0	0	0	0	0	0	0	0	0
A0A015WR73	15	1	1	41.4	3.6	3.6	30.506	278	1	-2	>tr|A0A015WR73|A0A015WR73_BACFG 30S ribosomal protein S2 OS=Bacteroides fragilis str. 3996 N(B) 6 GN=rpsB PE=3 SV=1	0	0	0	0	0	0	0	0	0	0	0	0	0	0	0	0	0	0	0	0	0	9359900	0	0	0	0	0
A0A015YPN8	1	1	1	3.1	3.1	3.1	44.249	390	0.0059271	1.4506	>tr|A0A015YPN8|A0A015YPN8_BACFG Cap5O OS=Bacteroides fragilis str. 2-F-2 #4 GN=cap5O PE=3 SV=1	0	0	0	0	0	0	0	0	0	0	0	0	0	0	0	0	0	0	0	0	0	11153000	0	0	0	0	0
A0A016QQI1	2	1	1	5.9	2.7	2.7	44.968	405	0.0024114	1.9357	>tr|A0A016QQI1|A0A016QQI1_9DEIO Saccharopine dehydrogenase OS=Deinococcus phoenicis GN=DEIPH_ctg025orf0093 PE=4 SV=1	0	0	0	0	0	0	0	0	0	0	0	0	0	0	0	0	0	0	0	0	0	0	0	0	14263000	0	0
A0A016QR64	4	1	1	9.3	2.4	2.4	50.566	463	0.0025731	1.9107	>tr|A0A016QR64|A0A016QR64_9DEIO Glutamate dehydrogenase OS=Deinococcus phoenicis GN=DEIPH_ctg025orf0124 PE=3 SV=1	0	0	0	0	0	0	0	0	0	0	0	0	0	0	28617000	0	0	0	0	0	0	0	0	0	0	0	0
A0A017H1V9	3	3	3	15.4	15.4	15.4	17.785	156	0	3.882	>tr|A0A017H1V9|A0A017H1V9_9FUSO 30S ribosomal protein S7 OS=Fusobacterium necrophorum subsp. funduliforme B35 GN=rpsG PE=3 SV=1	12499000	0	0	14897000	0	0	0	10408000	0	11715000	0	0	0	0	10134000	0	0	31124000	0	0	0	0	0	0	0	0	0
A0A017HME5	3	1	1	4.5	1.7	1.7	62.832	581	0.0027169	1.8667	>tr|A0A017HME5|A0A017HME5_9RHOB Chaperone protein DnaK OS=Rubellimicrobium mesophilum DSM 19309 GN=Rumeso_03055 PE=3 SV=1	0	0	0	0	0	0	0	69168000	0	0	0	0	0	0	0	0	0	0	0	0	0	0	0	0	0	0	0
A0A017N7Q1	5	1	1	11.4	2	2	51.158	448	1	-2	>tr|A0A017N7Q1|A0A017N7Q1_BACFG Adenylosuccinate lyase OS=Bacteroides fragilis str. S6L5 GN=purB PE=3 SV=1	0	0	0	0	0	70361000	0	0	0	0	0	0	0	0	0	0	0	0	0	0	0	0	0	0	0	0	0
A0A017NHL9	3	3	3	8.9	8.9	8.9	33.686	302	0.0002524	2.6068	>tr|A0A017NHL9|A0A017NHL9_BACFG Glucose-1-phosphate thymidylyltransferase OS=Bacteroides fragilis str. S23L17 GN=M138_0771 PE=3 SV=1	40237000	0	0	0	0	0	39149000	41479000	37977000	53940000	38242000	0	62035000	46054000	41933000	48521000	45260000	39128000	0	0	0	39393000	47080000	49252000	30033000	42240000	33926000
A0A017RRZ9	1	1	1	2.8	2.8	2.8	42.961	393	0.0044707	1.5621	>tr|A0A017RRZ9|A0A017RRZ9_9CLOT S-adenosylmethionine synthase OS=Fervidicella metallireducens AeB GN=metK PE=3 SV=1	0	0	0	0	0	0	0	0	0	0	0	0	0	0	0	0	0	9744100	0	12201000	0	0	16989000	0	0	108900000	11147000
A0A017RSF4	2	1	1	23.7	15.1	15.1	10.702	93	0.0002681	2.7897	>tr|A0A017RSF4|A0A017RSF4_9CLOT 30S ribosomal protein S19 OS=Fervidicella metallireducens AeB GN=rpsS PE=3 SV=1	0	81037000	0	0	0	0	0	0	0	0	0	0	0	0	0	0	0	0	0	0	0	0	0	0	0	0	0
A0A017RSZ9	4	1	1	6.8	2	2	76.375	692	0.0098391	1.18	>tr|A0A017RSZ9|A0A017RSZ9_9CLOT Elongation factor G OS=Fervidicella metallireducens AeB GN=fusA PE=3 SV=1	0	0	0	0	0	0	0	0	6595200	0	0	0	0	0	0	0	0	0	0	0	0	0	0	0	0	0	0
A0A017RTD8	2	2	2	54.1	54.1	54.1	4.3203	37	0.00028777	2.9922	>tr|A0A017RTD8|A0A017RTD8_9CLOT 50S ribosomal protein L36 OS=Fervidicella metallireducens AeB GN=rpmJ PE=3 SV=1	63785000	74104000	87484000	74916000	0	0	80312000	68475000	94834000	85372000	79508000	80312000	89074000	87294000	69142000	109630000	76717000	80673000	87890000	0	76769000	89573000	73103000	88843000	86458000	90508000	86670000
A8MLT8	2	1	1	7.3	5.1	5.1	36.525	354	0	12.823	>tr|A8MLT8|A8MLT8_ALKOO Sodium ion-translocating decarboxylase, beta subunit OS=Alkaliphilus oremlandii (strain OhILAs) GN=Clos_0443 PE=4 SV=1	328710000	73464000	72225000	403020000	69100000	60550000	330320000	109350000	207100000	36448000	0	0	40806000	82014000	57193000	43483000	50973000	44192000	85676000	57621000	83734000	87318000	73948000	81476000	59540000	63972000	64152000
A0A017SUI9	2	1	0	22.7	8.2	0	10.61	97	1	-2	>tr|A0A017SUI9|A0A017SUI9_9DELT 30S ribosomal protein S19 OS=Chondromyces apiculatus DSM 436 GN=rpsS PE=3 SV=1	0	0	0	0	0	0	0	49282000	0	0	0	0	0	0	0	0	0	0	0	0	0	0	0	0	0	0	0
A0A017T3Z8	2	1	1	9.8	6.3	6.3	21.62	205	0.002262	1.9778	>tr|A0A017T3Z8|A0A017T3Z8_9DELT 50S ribosomal protein L1 OS=Chondromyces apiculatus DSM 436 GN=rplA PE=3 SV=1	0	0	0	0	0	0	0	0	10544000	0	0	0	0	0	0	0	0	0	0	0	0	0	0	0	0	0	0
A0A022FSQ7	1	1	1	2.1	2.1	2.1	50.501	472	0.0019146	2.0001	>tr|A0A022FSQ7|A0A022FSQ7_9BURK Pyruvate kinase OS=Cupriavidus sp. SK-4 GN=CF68_08760 PE=3 SV=1	0	0	0	0	0	0	0	0	0	0	0	0	0	0	0	0	0	0	0	0	0	22057000	0	0	0	0	0
A0A022FWK2	1	1	1	1.8	1.8	1.8	59.125	557	0.002954	1.7678	>tr|A0A022FWK2|A0A022FWK2_9BURK Dihydroxy-acid dehydratase OS=Cupriavidus sp. SK-4 GN=ilvD PE=3 SV=1	0	0	0	0	0	0	0	0	19838000	0	0	0	0	0	0	0	0	0	0	0	0	0	0	0	0	0	0
A0A022NAF3	2	1	1	17.8	11.6	11.6	13.764	129	0.0015564	2.0312	>tr|A0A022NAF3|A0A022NAF3_ENTMU 30S ribosomal protein S11 OS=Enterococcus mundtii CRL35 GN=rpsK PE=3 SV=1	0	0	0	0	0	0	0	0	19677000	0	0	0	0	0	0	0	0	0	0	0	0	0	0	0	0	0	0
A0A022NBR4	3	1	0	2.6	1.2	0	136.12	1225	0.0010827	2.2674	>tr|A0A022NBR4|A0A022NBR4_ENTMU Pyruvate-flavodoxin oxidoreductase OS=Enterococcus mundtii CRL35 GN=AK89_10065 PE=3 SV=1	0	0	0	0	0	0	0	0	0	0	0	0	0	0	0	0	0	0	24080000	0	0	0	0	0	0	0	0
A0A022PJN1	3	1	1	15.9	6.9	6.9	24.668	233	0.0026959	1.8509	>tr|A0A022PJN1|A0A022PJN1_PHOLU 50S ribosomal protein L1 OS=Photorhabdus luminescens BA1 GN=rplA PE=3 SV=1	0	0	0	0	0	0	0	0	0	0	0	0	0	0	0	0	0	0	0	0	0	0	0	0	8393500	0	0
A0A0R2SCD8	1	1	1	7.1	7.1	7.1	16.116	141	0.0017368	2.0162	>tr|A0A0R2SCD8|A0A0R2SCD8_9FLAO Cob(I)yrinic acid a c-diamide adenosyltransferase (Fragment) OS=Cryomorphaceae bacterium BACL11 MAG-121128-bin16 GN=ABR81_04230 PE=4 SV=1	0	0	0	0	0	0	10280000	0	0	0	0	0	0	0	0	0	0	0	0	0	0	0	0	0	0	0	0
A0A023BQ08	1	1	1	1.8	1.8	1.8	61.67	556	0.008311	1.3137	>tr|A0A023BQ08|A0A023BQ08_9FLAO Membrane protein OS=Aquimarina atlantica GN=ATO12_24760 PE=4 SV=1	0	0	0	0	0	0	0	16239000	0	0	0	0	0	0	0	0	0	0	0	0	0	0	0	0	0	0	0
A0A023BQ32	1	1	1	3.7	3.7	3.7	34.768	301	0.0046032	1.5497	>tr|A0A023BQ32|A0A023BQ32_9FLAO tRNA dimethylallyltransferase OS=Aquimarina atlantica GN=miaA PE=3 SV=1	0	0	0	0	0	0	0	0	0	125020000	46954000	6363400	177170000	25476000	4959300	144850000	0	0	9612600	0	0	9990100	0	0	9215700	10463000	0
A0A023C0T5	3	2	1	5.1	3.6	1.7	67.698	606	0.0036894	1.6852	>tr|A0A023C0T5|A0A023C0T5_9FLAO 30S ribosomal protein S1 OS=Aquimarina atlantica GN=ATO12_01530 PE=4 SV=1	0	0	0	0	0	0	0	0	9854400	0	0	0	0	0	0	0	0	0	0	0	0	0	0	0	0	0	0
I8UG47	3	1	1	8.5	2.7	2.7	41.067	365	0.0029534	1.7678	>tr|I8UG47|I8UG47_9BACI Sugar ABC transporter ATPase OS=Fictibacillus macauensis ZFHKF-1 GN=A374_08569 PE=3 SV=1	0	0	0	0	0	0	0	4405400	0	0	0	0	0	0	0	0	0	0	0	0	0	0	0	0	0	0	0
A0A023CTL4	7	1	1	21.5	3.8	3.8	43.221	395	0.0037168	1.6961	>tr|A0A023CTL4|A0A023CTL4_GEOSE Elongation factor Tu OS=Geobacillus stearothermophilus NUB3621 GN=tuf PE=3 SV=1	0	0	0	0	0	0	0	0	20974000	0	0	0	0	0	0	0	0	0	0	0	0	0	0	0	0	0	0
A0A023RME3	3	2	1	6.6	4.8	2.1	41.772	378	0.0010661	2.2312	>tr|A0A023RME3|A0A023RME3_AERME ABC-type maltose transporter, ATP-binding protein OS=Aeromonas media WS GN=B224_3432 PE=3 SV=1	110580000	0	23360000	210520000	49614000	0	179990000	30765000	10960000	0	14031000	61906000	0	24223000	76157000	14181000	35994000	0	28241000	20670000	21663000	27012000	0	0	0	19979000	0
A0A023RS09	2	2	2	3.7	3.7	3.7	82.911	725	0.00032436	3.4391	>tr|A0A023RS09|A0A023RS09_AERME 1,4-alpha-glucan branching enzyme GlgB OS=Aeromonas media WS GN=glgB PE=3 SV=1	0	35898000	0	0	40655000	0	0	31269000	0	0	0	0	0	0	0	0	0	0	0	0	0	0	0	0	0	0	0
A0A024DH23	4	1	1	28	7.6	7.6	12.897	118	0.0003095	3.2443	>tr|A0A024DH23|A0A024DH23_9STRE 50S ribosomal protein L18 OS=Streptococcus sp. VT 162 GN=rplR PE=3 SV=1	40267000	141950000	0	28014000	65439000	10579000	0	53182000	0	0	17261000	29510000	91150000	33845000	20377000	69689000	35305000	0	137750000	47318000	0	76837000	55115000	34132000	137650000	54173000	0
A0A024FE50	2	1	1	12.2	6.7	6.7	19.707	180	0.0043661	1.5956	>tr|A0A024FE50|A0A024FE50_9FLAO 50S ribosomal protein L6 OS=Winogradskyella sp. PG-2 GN=rplF PE=3 SV=1	0	0	0	0	0	0	0	0	0	0	0	0	0	0	0	0	0	0	0	0	0	0	0	0	0	0	18983000
W1KX51	1	1	1	7.5	7.5	7.5	19.973	186	0.0015495	2.0224	>tr|W1KX51|W1KX51_RHIRD Uncharacterized protein (Fragment) OS=Agrobacterium radiobacter DSM 30147 GN=L902_34600 PE=4 SV=1	0	0	0	0	0	0	0	26551000	0	0	0	0	0	0	0	0	0	0	0	0	0	0	0	0	0	0	0
I6ZT08	1	1	1	2.2	2.2	2.2	73.362	636	0.0004878	2.5383	>tr|I6ZT08|I6ZT08_MELRP Chaperone protein HtpG OS=Melioribacter roseus (strain JCM 17771 / P3M-2) GN=htpG PE=3 SV=1	0	0	0	0	40876000	0	0	0	0	0	0	0	0	0	0	0	0	0	0	0	0	0	0	0	0	0	0
A0A024P488	3	2	2	7.9	5.3	5.3	45.8	418	0.00029967	3.1442	>tr|A0A024P488|A0A024P488_9BACI Serine hydroxymethyltransferase OS=Halobacillus karajensis GN=glyA PE=3 SV=1	124060000	0	0	0	0	0	0	0	0	0	0	0	0	0	0	0	0	0	0	0	0	0	0	0	0	0	0
A0A024QAM7	2	2	2	5.2	5.2	5.2	46.813	423	0.007063	1.4059	>tr|A0A024QAM7|A0A024QAM7_9BACI Isocitrate dehydrogenase [NADP] OS=Virgibacillus sp. Vm-5 GN=icd PE=3 SV=1	0	0	0	13311000	0	0	36367000	0	13641000	0	0	0	0	20671000	0	0	0	0	0	0	0	0	0	0	0	0	0
A0A031GM49	1	1	1	1.5	1.5	1.5	54.836	531	0.0097376	1.2138	>tr|A0A031GM49|A0A031GM49_MICLU D-3-phosphoglycerate dehydrogenase OS=Micrococcus luteus GN=serA PE=3 SV=1	0	0	0	5140700	0	0	0	0	0	0	0	0	0	0	0	0	0	0	0	0	0	0	0	0	0	0	0
A0A031HXU4	2	2	2	3	3	3	70.492	732	0	41.355	>tr|A0A031HXU4|A0A031HXU4_9SPHN FecR protein OS=Sphingomonas sp. RIT328 GN=BW41_01779 PE=4 SV=1	0	331430000	0	0	0	0	0	0	0	0	0	0	0	0	0	0	0	0	0	0	0	0	0	0	0	0	0
A0A031HZZ8	1	1	1	5.1	5.1	5.1	33.583	294	0.0029627	1.7796	>tr|A0A031HZZ8|A0A031HZZ8_9SPHN UDP-galactose 4-epimerase OS=Sphingomonas sp. RIT328 GN=BW41_01670 PE=4 SV=1	0	0	0	0	0	0	0	0	0	0	0	0	0	0	0	0	0	0	0	0	0	8852300	0	0	0	0	0
A0A031JTX2	1	1	1	10.5	10.5	10.5	11.106	105	0.0027189	1.8697	>tr|A0A031JTX2|A0A031JTX2_9SPHN 50S ribosomal protein L24 OS=Novosphingobium resinovorum GN=rplX PE=3 SV=1	0	0	0	0	0	0	0	67414000	0	0	0	0	0	0	0	0	0	0	0	0	0	0	0	0	0	0	0
A0A031M3E1	5	2	0	16	8.7	0	23.125	206	0	4.3851	>tr|A0A031M3E1|A0A031M3E1_9PSED 30S ribosomal protein S4 OS=Pseudomonas bauzanensis GN=rpsD PE=3 SV=1	0	0	0	0	0	0	77833000	53639000	0	0	0	0	0	0	0	0	0	0	0	0	0	0	0	0	0	0	0
A0A031MGV4	7	1	1	10.8	2.4	2.4	57.639	547	0.00072816	2.532	>tr|A0A031MGV4|A0A031MGV4_9PSED 60 kDa chaperonin OS=Pseudomonas bauzanensis GN=groL PE=3 SV=1	0	0	0	0	0	0	0	62804000	0	0	0	0	0	0	0	0	0	0	0	0	0	0	0	0	0	0	0
A0A031WCI2	1	1	1	3.3	3.3	3.3	38.695	359	0.0088618	1.2776	>tr|A0A031WCI2|A0A031WCI2_PEPDI Probable butyrate kinase OS=Peptoclostridium difficile GN=buk PE=3 SV=1	0	0	0	0	0	0	0	0	0	0	0	0	0	0	0	0	0	0	0	0	0	0	0	0	0	10749000	0
E8V8G1	1	1	1	2.2	2.2	2.2	70.663	623	0.0003308	3.5223	>tr|E8V8G1|E8V8G1_TERSS Chaperone protein HtpG OS=Terriglobus saanensis (strain ATCC BAA-1853 / DSM 23119 / SP1PR4) GN=htpG PE=3 SV=1	61809000	68527000	0	0	0	0	0	31085000	25370000	0	0	0	0	0	0	0	19461000	37364000	95197000	0	0	30505000	0	0	42081000	0	0
A0A037Z5J2	1	1	1	8.3	8.3	8.3	15.93	144	0.00048972	2.5425	>tr|A0A037Z5J2|A0A037Z5J2_CLOTT Single-stranded DNA-binding protein OS=Clostridium tetanomorphum DSM 665 GN=CTM_20109 PE=3 SV=1	0	0	0	0	0	0	0	39819000	0	0	0	0	0	0	0	0	0	0	0	0	0	0	0	0	0	0	0
A0A037Z9G1	2	1	1	23.4	14.9	14.9	10.671	94	0.0025459	1.884	>tr|A0A037Z9G1|A0A037Z9G1_CLOTT 30S ribosomal protein S19 OS=Clostridium tetanomorphum DSM 665 GN=rpsS PE=3 SV=1	0	0	0	0	0	0	0	0	8650600	0	0	0	0	0	0	0	0	0	0	0	0	0	0	0	0	0	0
A0A037Z9H5	2	1	0	18.5	6.2	0	15.529	146	1	-2	>tr|A0A037Z9H5|A0A037Z9H5_CLOTT 50S ribosomal protein L15 OS=Clostridium tetanomorphum DSM 665 GN=rplO PE=3 SV=1	0	0	0	0	0	0	0	0	4511000	0	0	0	0	0	0	0	0	0	0	0	0	0	0	0	0	0	0
A0A037ZJI0	1	1	1	3.9	3.9	3.9	38.778	360	0.00025654	2.6488	>tr|A0A037ZJI0|A0A037ZJI0_9RHOB ABC transporter ATP-binding protein OS=Actibacterium mucosum KCTC 23349 GN=ACMU_14440 PE=3 SV=1	0	0	0	0	0	0	9600300	0	0	0	0	0	0	0	0	0	0	0	0	0	0	0	0	0	0	0	0
Q83WK0	6	1	1	7.4	2	2	56.465	539	0.0015726	2.0602	>tr|Q83WK0|Q83WK0_BURPE 60 kDa chaperonin (Fragment) OS=Burkholderia pseudomallei PE=3 SV=1	0	0	15737000	11973000	0	15247000	15449000	20753000	70231000	0	0	0	0	0	0	9879800	0	0	0	0	0	0	0	0	0	0	0
A0A058ZQJ7	1	1	1	2.8	2.8	2.8	44.872	434	0.0011899	2.4944	>tr|A0A058ZQJ7|A0A058ZQJ7_9RHOB Acetyltransferase component of pyruvate dehydrogenase complex OS=Actibacterium atlanticum GN=ATO10_02105 PE=3 SV=1	0	0	0	0	0	5322400	0	0	0	0	0	0	0	0	0	0	0	0	0	0	0	0	0	0	0	0	0
A0A059HXA8	2	2	2	8.3	8.3	8.3	26.526	241	0.0012034	2.101	>tr|A0A059HXA8|A0A059HXA8_CAMJU 50S ribosomal protein L2 (Fragment) OS=Campylobacter jejuni K5 GN=N218_11745 PE=4 SV=1	0	0	0	0	0	0	21508000	0	0	0	0	0	0	0	0	0	0	0	0	37657000	0	0	28911000	0	0	33118000	0
A0A059UDS7	2	1	1	5.1	3.1	3.1	59.731	545	0.0050251	1.5156	>tr|A0A059UDS7|A0A059UDS7_9BACE Uncharacterized protein OS=uncultured Bacteroides sp. PE=4 SV=1	0	0	0	0	0	0	0	0	9943900	0	0	0	0	0	0	0	0	0	0	0	0	0	0	0	0	0	0
A0A059UEB6	6	3	1	13.3	6.7	2.2	60.425	541	0.0010277	2.1588	>tr|A0A059UEB6|A0A059UEB6_9BACE ClpB (Fragment) OS=uncultured Bacteroides sp. PE=3 SV=1	0	0	0	0	0	0	0	0	70652000	0	0	0	0	0	0	0	0	0	0	0	0	0	0	0	0	0	0
A0A059WXX1	1	1	1	6.5	6.5	6.5	16.615	153	0.00029595	3.1016	>tr|A0A059WXX1|A0A059WXX1_9BACT Peptidyl-prolyl cis-trans isomerase OS=uncultured bacterium PE=3 SV=1	41858000	0	0	32576000	0	35506000	61131000	47462000	57328000	0	33275000	0	0	14434000	28774000	42794000	0	36439000	0	0	0	22944000	16790000	0	41109000	0	38259000
A0A059X0F8	1	1	1	5.2	5.2	5.2	28.911	268	0.0012124	2.1191	>tr|A0A059X0F8|A0A059X0F8_9BACT TCP-1/cpn60 chaperonin family (Fragment) OS=uncultured bacterium PE=4 SV=1	0	0	0	0	0	0	0	0	0	0	0	0	0	0	0	0	0	0	0	0	0	0	11753000	0	0	0	0
A0A060CES6	1	1	1	18	18	18	7.0679	61	0.0010421	2.1922	>tr|A0A060CES6|A0A060CES6_9BACT Sucrose_synth (Fragment) OS=uncultured bacterium PE=4 SV=1	198020000	105640000	73625000	218860000	0	0	203240000	0	0	55392000	144870000	70277000	42992000	106070000	44790000	65396000	77826000	78326000	123940000	58187000	0	152870000	50689000	151850000	133070000	45254000	241290000
H0BSI0	1	1	1	3.4	3.4	3.4	47.677	443	0.0011338	2.3872	>tr|H0BSI0|H0BSI0_9BURK FAD-dependent pyridine nucleotide-disulfide oxidoreductase OS=Acidovorax sp. NO-1 GN=KYG_01597 PE=4 SV=1	0	0	45611000	0	0	0	0	0	0	0	0	0	0	0	0	0	0	0	0	0	0	0	0	0	0	0	0
A0A060QB67	2	1	0	25.4	12.7	0	7.647	63	0.0097022	1.2086	>tr|A0A060QB67|A0A060QB67_9PROT 30S ribosomal protein S15 OS=Saccharibacter sp. AM169 GN=rpsO PE=3 SV=1	0	0	0	0	0	0	0	4023900	0	0	0	0	0	0	0	0	0	0	0	0	0	0	0	0	0	0	0
A0A060R716	2	1	1	8.8	5.8	5.8	37.458	330	0.0011812	2.4769	>tr|A0A060R716|A0A060R716_9BACT DNA-directed RNA polymerase subunit alpha OS=Mucinivorans hirudinis GN=rpoA PE=3 SV=1	0	0	0	0	0	0	0	0	9383400	0	0	0	0	0	0	0	0	0	0	0	0	0	0	0	0	0	0
A0A060R7A4	2	1	1	14	8.3	8.3	13.232	121	0.0086556	1.2955	>tr|A0A060R7A4|A0A060R7A4_9BACT 50S ribosomal protein L14 OS=Mucinivorans hirudinis GN=rplN PE=3 SV=1	0	0	0	0	0	0	0	5918000	0	0	0	0	0	0	0	0	0	0	0	0	0	0	0	0	0	0	0
A0A060R7R7	5	1	1	14.9	4.3	4.3	43.382	395	1	-2	>tr|A0A060R7R7|A0A060R7R7_9BACT Elongation factor Tu OS=Mucinivorans hirudinis GN=tuf PE=3 SV=1	0	0	0	0	0	0	0	0	17588000	0	0	0	0	0	0	0	0	0	0	0	0	0	0	0	0	0	0
A0A060R896	4	4	3	3.6	3.6	2.7	88.727	816	0	5.3314	>tr|A0A060R896|A0A060R896_9BACT Aspartokinase OS=Mucinivorans hirudinis GN=BN938_1530 PE=4 SV=1	29889000	19488000	0	0	15472000	0	32596000	30845000	0	46482000	26304000	0	32412000	44071000	0	0	0	33283000	33026000	26470000	27446000	50910000	41564000	45502000	40802000	22824000	29335000
E2N603	1	1	1	5.8	5.8	5.8	24.148	224	0	13.889	>tr|E2N603|E2N603_CAPSP Transporter, MotA/TolQ/ExbB proton channel family protein OS=Capnocytophaga sputigena ATCC 33612 GN=CAPSP0001_1029 PE=3 SV=1	0	0	0	0	0	0	0	266470000	0	0	0	0	0	0	0	0	0	0	0	0	0	0	0	0	0	0	0
A0A060R9Z0	8	1	0	21.8	6.3	0	29.876	271	0.00029446	3.079	>tr|A0A060R9Z0|A0A060R9Z0_9BACT 30S ribosomal protein S2 OS=Mucinivorans hirudinis GN=rpsB PE=3 SV=1	17810000	0	0	0	0	0	46719000	0	0	0	0	0	0	0	0	0	0	0	0	14349000	14543000	0	0	0	0	40221000	0
A0A060RBA0	2	1	1	16.7	9.5	9.5	13.997	126	0.00031878	3.3619	>tr|A0A060RBA0|A0A060RBA0_9BACT 50S ribosomal protein L16 OS=Mucinivorans hirudinis GN=BN938_0974 PE=3 SV=1	0	0	0	0	0	0	0	0	0	54205000	43442000	0	54687000	48114000	0	0	0	38079000	0	47882000	0	60993000	54411000	0	0	47156000	0
A0A060RBU7	7	2	1	15.5	6.2	3.6	47.696	439	0.0012141	2.123	>tr|A0A060RBU7|A0A060RBU7_9BACT Glutamate dehydrogenase OS=Mucinivorans hirudinis GN=BN938_1163 PE=3 SV=1	0	0	0	0	0	0	0	0	0	0	0	0	0	0	0	40122000	0	0	0	40070000	0	0	0	0	0	34004000	0
A0A060RCH9	2	2	2	2.3	2.3	2.3	107.35	981	0.00025432	2.6257	>tr|A0A060RCH9|A0A060RCH9_9BACT Protein-export membrane protein SecD / Protein-export membrane protein SecF OS=Mucinivorans hirudinis GN=BN938_1421 PE=3 SV=1	21022000	0	0	26098000	23294000	19627000	20980000	21828000	19528000	24437000	37167000	0	27732000	32171000	55771000	24981000	55906000	24822000	31630000	40348000	25146000	31308000	39032000	26428000	0	40944000	26331000
A0A060RHS6	1	1	1	4.3	4.3	4.3	31.873	278	0.0010254	2.151	>tr|A0A060RHS6|A0A060RHS6_9STRE Putative oxidoreductase OS=Streptococcus gallolyticus GN=BN963_SGAL_01422 PE=4 SV=1	0	31498000	0	0	0	0	0	0	0	0	0	0	0	0	0	0	0	0	0	0	0	0	0	0	0	0	0
A0A060ZXV5	1	1	1	3.4	3.4	3.4	28.383	267	0.0011707	2.4571	>tr|A0A060ZXV5|A0A060ZXV5_9ACTN Short-chain dehydrogenase/reductase SDR OS=Streptomyces iranensis GN=SIRAN4687 PE=4 SV=1	0	0	0	0	0	0	0	0	26519000	0	0	0	0	0	0	0	0	0	0	0	0	0	0	0	0	0	0
A0A061A991	1	1	1	3	3	3	51.21	463	0.0022697	1.9822	>tr|A0A061A991|A0A061A991_9MOLU Putative ABC transporter, periplasmatic-binding protein OS=Acholeplasma oculi GN=Aocu_03870 PE=4 SV=1	0	0	0	0	0	0	0	39768000	0	0	0	0	0	0	0	0	0	0	0	0	0	0	0	0	0	0	0
A9NGV2	1	1	1	2.8	2.8	2.8	51.087	459	0.0002633	2.7467	>tr|A9NGV2|A9NGV2_ACHLI V-type ATP synthase beta chain OS=Acholeplasma laidlawii (strain PG-8A) GN=ntpB1 PE=3 SV=1	0	0	0	0	0	0	0	40286000	0	0	0	0	0	0	0	0	0	0	0	0	0	0	0	0	0	0	0
A0A061AK16	2	1	1	15.4	8.9	8.9	12.994	123	0.0097786	1.2228	>tr|A0A061AK16|A0A061AK16_9MOLU 50S ribosomal protein L7/L12 OS=Acholeplasma oculi GN=rplL PE=3 SV=1	0	0	0	0	0	0	0	0	0	0	0	0	0	0	0	0	0	0	0	0	0	0	0	0	17017000	0	0
A0A061C403	1	1	1	4.2	4.2	4.2	32.529	312	0.0011246	2.3691	>tr|A0A061C403|A0A061C403_LACDL Glucokinase OS=Lactobacillus delbrueckii subsp. lactis GN=glcK PE=4 SV=1	0	0	117000000	0	0	0	0	0	0	0	0	0	0	0	0	0	0	0	0	0	0	0	0	0	0	0	0
A0A061NCR3	5	1	0	18.4	5.3	0	28.1	245	0.0099575	1.1764	>tr|A0A061NCR3|A0A061NCR3_9BACL 30S ribosomal protein S2 OS=Geomicrobium sp. JCM 19055 GN=rpsB PE=3 SV=1	0	0	0	0	0	0	0	0	11532000	0	0	0	0	0	0	0	0	0	0	0	0	0	0	0	0	0	0
A0A061NP21	2	1	1	4.4	2.4	2.4	49.515	450	1	-2	>tr|A0A061NP21|A0A061NP21_9BACL Glutamate dehydrogenase OS=Geomicrobium sp. JCM 19037 GN=JCM19037_2767 PE=3 SV=1	0	54848000	0	0	0	0	0	0	0	0	0	0	0	0	0	0	0	0	0	0	0	0	0	0	0	0	0
A0A117SJW8	1	1	1	5.1	5.1	5.1	22.866	214	0.0080275	1.3507	>tr|A0A117SJW8|A0A117SJW8_9FIRM Acetate CoA-transferase OS=Clostridia bacterium BRH_c25 GN=APF77_04205 PE=4 SV=1	0	0	0	0	0	0	0	17863000	0	0	0	0	0	0	0	0	0	0	0	0	0	0	0	0	0	0	0
A0A062UJV6	2	1	1	8.1	3.9	3.9	40.213	356	0.0017331	2.0131	>tr|A0A062UJV6|A0A062UJV6_9RHOB GDP-mannose 4,6-dehydratase OS=Hyphomonas chukchiensis GN=gmd PE=3 SV=1	69763000	0	0	75472000	0	0	0	0	46920000	0	55684000	100140000	0	57901000	157310000	40105000	0	94285000	77043000	0	86310000	129100000	42327000	102380000	93557000	0	76641000
A0A062XET2	1	1	1	3.9	3.9	3.9	29.659	259	0.0036202	1.6444	>tr|A0A062XET2|A0A062XET2_9LACO Proteobacterial dedicated sortase system response regulator, pdsR OS=Lactobacillus animalis GN=Lani381_0264 PE=4 SV=1	0	0	0	0	0	0	0	0	43021000	0	0	0	0	0	0	0	0	0	0	0	0	0	0	0	0	0	0
A0A062XP01	1	1	1	1.2	1.2	1.2	93.723	837	0.0002713	2.8208	>tr|A0A062XP01|A0A062XP01_LEUPS Carbamoyl-phosphate synthase (glutamine-hydrolyzing) OS=Leuconostoc pseudomesenteroides PS12 GN=L965_241 PE=3 SV=1	9226100	0	33378000	12745000	0	33963000	14052000	10539000	74864000	9354000	10126000	27077000	14633000	11242000	101280000	21117000	20635000	87136000	23440000	7625000	12387000	54248000	10982000	15469000	90416000	9580100	23526000
A0A062XUF0	9	1	0	13.4	3.1	0	58.627	544	0.0031223	1.7654	>tr|A0A062XUF0|A0A062XUF0_9BACT 60 kDa chaperonin OS=Thermoanaerobaculum aquaticum GN=groEL PE=3 SV=1	0	0	0	0	0	0	0	0	32022000	0	0	0	0	0	0	0	0	0	0	0	0	0	0	0	0	0	0
A0A063B4H5	3	3	1	25	25	8	12.285	112	0.00031377	3.2928	>tr|A0A063B4H5|A0A063B4H5_9BURK Nitrogen regulatory protein P-II OS=Burkholderia sp. lig30 GN=LIG30_4681 PE=3 SV=1	22703000	47671000	208920000	35149000	76891000	231830000	33434000	152880000	138370000	33629000	0	12883000	41530000	15357000	25155000	31579000	0	18348000	18415000	11923000	12529000	15960000	17734000	0	23762000	18787000	0
A0A063X541	7	1	1	24	4.3	4.3	43.269	396	0.0060524	1.4461	>tr|A0A063X541|A0A063X541_ACEAC Elongation factor Tu OS=Acetobacter aceti 1023 GN=tuf PE=3 SV=1	0	0	0	0	0	0	0	0	12545000	0	0	0	0	0	0	0	0	0	0	0	0	0	0	0	0	0	0
A0A063YDJ4	5	2	2	14.4	7.1	7.1	43.715	397	0.0020905	1.9882	>tr|A0A063YDJ4|A0A063YDJ4_9MOLU Elongation factor Tu OS=Mycoplasma hyosynoviae GN=tuf PE=3 SV=1	0	0	0	0	0	0	0	0	0	0	0	0	0	0	0	0	336000000	0	0	0	0	0	0	0	0	270920000	0
A0A063YJU2	1	1	1	2.4	2.4	2.4	65.299	591	0.00030675	3.217	>tr|A0A063YJU2|A0A063YJU2_9MOLU Molecular chaperone DnaK OS=Mycoplasma hyosynoviae GN=dnaK PE=3 SV=1	0	0	0	0	0	0	0	0	0	0	0	0	0	0	0	0	0	0	0	0	0	0	0	0	0	25427000	0
A0A064BZV2	1	1	1	2.7	2.7	2.7	45.144	401	0.0011302	2.3819	>tr|A0A064BZV2|A0A064BZV2_STREE Riboflavin biosynthesis protein RibBA OS=Streptococcus pneumoniae GN=ribBA PE=3 SV=1	0	0	0	0	0	0	0	0	0	0	0	0	0	0	0	0	0	0	0	0	0	0	0	0	0	6740000	0
A0A066TDY4	2	2	2	14.4	14.4	14.4	9.426	90	0	27.186	>tr|A0A066TDY4|A0A066TDY4_9GAMM DNA-binding protein HU-alpha OS=Gilliamella apicola GN=GAPWKB30_1123 PE=3 SV=1	0	25657000	0	20692000	31242000	0	144040000	217160000	10479000	18898000	0	19442000	31649000	0	28033000	35659000	0	32779000	0	0	0	0	0	0	31434000	19452000	0
A0A066TTV2	1	1	1	3	3	3	37.426	335	0.004065	1.6108	>tr|A0A066TTV2|A0A066TTV2_9NEIS Ornithine carbamoyltransferase OS=Snodgrassella alvi GN=SALWKB12_1126 PE=3 SV=1	0	0	0	0	0	0	0	0	52028000	0	0	0	0	0	0	0	0	0	0	0	0	0	0	0	0	0	0
A0A066U484	1	1	1	3.4	3.4	3.4	29.4	265	0.001141	2.4055	>tr|A0A066U484|A0A066U484_9PSEU XRE family transcriptional regulator OS=Amycolatopsis rifamycinica GN=DV20_27890 PE=4 SV=1	0	0	0	0	0	0	0	69134000	0	0	0	0	0	0	0	0	0	0	0	0	0	0	0	0	0	0	0
A0A066UVS3	4	3	2	9.1	7	4.8	45.14	416	0	4.6919	>tr|A0A066UVS3|A0A066UVS3_9VIBR Serine hydroxymethyltransferase OS=Vibrio fortis GN=glyA PE=3 SV=1	0	20774000	0	0	0	0	44011000	239020000	13408000	25228000	0	0	12986000	0	22266000	15016000	17554000	18469000	0	16838000	24921000	0	20507000	17775000	21082000	31443000	17544000
A0A066ZNH8	2	2	2	5.6	5.6	5.6	38.981	355	0.00109	2.2852	>tr|A0A066ZNH8|A0A066ZNH8_HYDMR Phospho-2-dehydro-3-deoxyheptonate aldolase OS=Hydrogenovibrio marinus GN=EI16_03455 PE=3 SV=1	0	0	0	0	0	0	0	12144000	0	0	0	0	0	0	0	0	0	0	0	0	0	0	0	0	0	0	0
A0A067WCM5	3	2	1	20.8	15	6.7	13.399	120	0.0029924	1.8022	>tr|A0A067WCM5|A0A067WCM5_9RHIZ 50S ribosomal protein L18 OS=Bartonella koehlerae C-29 GN=rplR PE=3 SV=1	0	46415000	0	0	0	0	0	0	0	0	0	0	0	0	0	0	0	0	0	0	0	0	0	0	0	0	0
A0A068DP17	1	1	1	6.3	6.3	6.3	17.758	159	0.0047461	1.5346	>tr|A0A068DP17|A0A068DP17_9BACT Transcription elongation factor GreA OS=endosymbiont of Llaveia axin axin GN=greA PE=3 SV=1	0	0	0	0	0	0	0	28212000	0	0	0	0	0	0	0	0	0	0	0	0	0	0	0	0	0	0	0
A0A068E5D4	2	1	1	7.3	4.5	4.5	30.858	289	0.00049813	2.5793	>tr|A0A068E5D4|A0A068E5D4_STAXY Oxidoreductase, short-chain dehydrogenase/reductase family OS=Staphylococcus xylosus GN=SXYLSMQ121_0327 PE=4 SV=1	0	0	0	0	0	0	0	52460000	0	0	0	0	0	0	0	0	0	0	0	0	0	0	0	0	0	0	0
A0A068E9H7	2	1	1	16.4	9.8	9.8	12.619	122	0.0054331	1.4896	>tr|A0A068E9H7|A0A068E9H7_STAXY 50S ribosomal protein L7/L12 OS=Staphylococcus xylosus GN=rplL PE=3 SV=1	0	0	0	0	0	0	55055000	0	0	0	0	0	0	0	0	0	34446000	0	0	0	0	0	0	0	34964000	0	41921000
A0A068EXP9	3	1	1	26.6	10.2	10.2	13.496	128	0	5.8339	>tr|A0A068EXP9|A0A068EXP9_9RHIZ ATP synthase beta subunit (Fragment) OS=Rhizobium sp. BAMJOUST GN=atpD PE=4 SV=1	0	0	0	97766000	0	0	0	0	0	0	0	0	0	0	0	0	0	0	0	0	0	0	0	0	0	0	0
I3E5G7	2	2	2	2.3	2.3	2.3	97.26	878	0.0012085	2.1137	>tr|I3E5G7|I3E5G7_BACMT Cyanophycin synthetase OS=Bacillus methanolicus PB1 GN=PB1_02325 PE=4 SV=1	53422000	105160000	81775000	38395000	66210000	51115000	30657000	53720000	0	74587000	175140000	60291000	41473000	51677000	0	0	55790000	41848000	63568000	0	0	25687000	41142000	29550000	0	36773000	53509000
A0A068MYT6	4	1	0	11.2	2.7	0	51.816	483	0	32.609	>tr|A0A068MYT6|A0A068MYT6_SYNY4 ATP synthase subunit beta OS=Synechocystis sp. (strain PCC 6714) GN=atpD PE=3 SV=1	0	0	0	0	0	0	0	32616000	0	0	0	0	0	0	0	0	0	0	0	0	0	0	0	0	0	0	0
A0A068NIX9	3	3	1	8.2	8.2	3.3	36.9	331	0.00025284	2.6116	>tr|A0A068NIX9|A0A068NIX9_9ACTO Ornithine carbamoyltransferase OS=Actinotignum schaalii GN=FB03_04680 PE=3 SV=1	55621000	49803000	53413000	59069000	43223000	45842000	77272000	79471000	84325000	73717000	70906000	75270000	64698000	65734000	55339000	58088000	67091000	62196000	64771000	94533000	74868000	57425000	88652000	59601000	75131000	83575000	97653000
A0A068NPE2	1	1	1	3.8	3.8	3.8	31.961	289	0.0011045	2.3208	>tr|A0A068NPE2|A0A068NPE2_9BACT ATP phosphoribosyltransferase OS=Fimbriimonas ginsengisoli Gsoil 348 GN=hisG PE=3 SV=1	0	0	0	6752800	0	0	0	0	0	0	0	0	0	0	0	0	0	0	0	0	0	0	0	0	0	0	0
A0A068NWK6	3	1	1	10.7	4.2	4.2	28.694	262	0.00028145	2.924	>tr|A0A068NWK6|A0A068NWK6_9BACT 50S ribosomal protein L2 OS=Fimbriimonas ginsengisoli Gsoil 348 GN=rplB PE=3 SV=1	0	0	0	0	0	0	0	6182600	0	0	0	0	0	0	0	0	0	0	0	0	0	0	0	0	0	0	0
A0A068T2W9	2	2	2	3.1	3.1	3.1	31.274	286	0.0036642	1.6681	>tr|A0A068T2W9|A0A068T2W9_RHIGA TRNA/rRNA methyltransferase (SpoU) OS=Neorhizobium galegae bv. officinalis bv. officinalis str. HAMBI 1141 GN=RG1141_CH00210 PE=3 SV=1	66077000	0	52777000	0	0	0	0	0	35830000	0	0	50948000	0	57161000	0	0	0	45170000	0	0	95242000	23438000	0	0	0	0	0
A0A069CXS1	2	1	1	5.3	2.9	2.9	41.241	379	1	-2	>tr|A0A069CXS1|A0A069CXS1_9BACE Acetate kinase OS=Bacteroides graminisolvens DSM 19988 = JCM 15093 GN=ackA PE=3 SV=1	0	0	0	0	0	0	1728100	0	0	0	0	0	0	0	0	0	0	0	0	0	0	0	0	0	0	0	0
A0A0R2G656	1	1	1	1.5	1.5	1.5	91.834	817	0.00048709	2.5358	>tr|A0A0R2G656|A0A0R2G656_9LACT Uncharacterized protein OS=Weissella halotolerans DSM 20190 GN=IV68_GL000587 PE=4 SV=1	0	0	0	0	0	0	12371000	0	0	0	0	0	0	0	0	0	0	0	0	0	0	0	0	0	0	0	0
A0A069D216	7	1	0	20.8	4.5	0	35.93	336	0.00033864	3.641	>tr|A0A069D216|A0A069D216_9BACE Glyceraldehyde-3-phosphate dehydrogenase OS=Bacteroides graminisolvens DSM 19988 = JCM 15093 GN=JCM15093_1493 PE=3 SV=1	0	0	0	0	0	0	0	49502000	0	0	0	0	0	0	0	0	0	0	0	0	0	0	0	0	0	0	0
A0A069D2C4	1	1	1	2.1	2.1	2.1	54.717	478	0.0015595	2.036	>tr|A0A069D2C4|A0A069D2C4_9BACE Uncharacterized protein OS=Bacteroides graminisolvens DSM 19988 = JCM 15093 GN=JCM15093_1608 PE=4 SV=1	0	0	0	0	0	0	0	402650000	0	0	0	0	0	0	0	0	0	0	0	0	0	0	0	0	0	0	0
A0A069D2N7	4	1	0	33.9	9.7	0	12.705	124	0.002424	1.9441	>tr|A0A069D2N7|A0A069D2N7_9BACE 50S ribosomal protein L7/L12 OS=Bacteroides graminisolvens DSM 19988 = JCM 15093 GN=rplL PE=3 SV=1	0	0	0	0	0	0	0	0	0	0	0	0	0	0	0	0	24220000	0	0	0	0	0	0	0	0	0	0
W4UW14	2	2	1	7.6	7.6	7.6	23.584	198	0	15.47	>tr|W4UW14|W4UW14_9BACE Transcription termination protein NusB OS=Bacteroides reticulotermitis JCM 10512 GN=JCM10512_3535 PE=4 SV=1	26217000	35512000	43443000	32715000	43633000	37937000	23876000	24733000	28534000	100500000	24530000	38621000	110080000	44087000	40601000	52465000	23433000	37615000	33513000	37759000	24204000	112630000	56869000	40474000	82940000	50896000	24025000
A0A069D3C4	1	1	1	2.2	2.2	2.2	66.192	588	0.005937	1.4529	>tr|A0A069D3C4|A0A069D3C4_9BACE Outer membrane protein OS=Bacteroides graminisolvens DSM 19988 = JCM 15093 GN=JCM15093_2126 PE=4 SV=1	0	0	0	0	25672000	0	0	0	0	0	0	0	0	0	0	0	0	0	0	0	0	0	0	0	0	0	0
A0A069D3Z4	4	1	1	5.7	2.4	2.4	60.079	548	0.0080463	1.3208	>tr|A0A069D3Z4|A0A069D3Z4_9BACE Pyrophosphate--fructose 6-phosphate 1-phosphotransferase OS=Bacteroides graminisolvens DSM 19988 = JCM 15093 GN=pfp PE=3 SV=1	0	0	0	0	0	0	0	15945000	0	0	0	0	0	0	0	0	0	0	0	0	0	0	0	0	0	0	0
A0A069D5U9	2	2	2	6.8	6.8	6.8	37.19	324	0.00027137	2.8209	>tr|A0A069D5U9|A0A069D5U9_9BACE Signal peptidase-like protein OS=Bacteroides graminisolvens DSM 19988 = JCM 15093 GN=JCM15093_2939 PE=4 SV=1	0	0	8889800	0	0	0	10834000	0	0	10908000	0	0	0	0	0	0	0	0	0	12486000	0	19033000	0	0	0	0	0
A0A069D6Q6	5	1	0	18.7	4.1	0	27.006	241	0.0081185	1.3386	>tr|A0A069D6Q6|A0A069D6Q6_9BACE 30S ribosomal protein S3 OS=Bacteroides graminisolvens DSM 19988 = JCM 15093 GN=rpsC PE=3 SV=1	0	0	0	0	0	0	0	0	19923000	0	0	0	0	0	0	0	0	0	0	0	0	0	0	0	0	0	0
A0A069D705	4	1	1	23.3	9.3	9.3	14.785	129	0.00027878	2.8912	>tr|A0A069D705|A0A069D705_9BACE SSU ribosomal protein S7p OS=Bacteroides graminisolvens DSM 19988 = JCM 15093 GN=JCM15093_3366 PE=4 SV=1	0	0	0	0	0	0	61654000	0	0	0	0	0	0	0	0	0	0	0	0	0	0	0	0	0	0	0	0
A0A069DDK5	3	1	1	7.4	2.4	2.4	49.805	462	0.0010465	2.1996	>tr|A0A069DDK5|A0A069DDK5_9BACL Glutamate dehydrogenase OS=Paenibacillus sp. TCA20 GN=TCA2_2867 PE=3 SV=1	0	0	0	0	0	0	0	0	0	0	0	0	0	0	0	0	0	0	421790000	0	0	0	0	0	0	0	0
A0A069DER1	1	1	1	3.8	3.8	3.8	36.176	344	0.00027473	2.8395	>tr|A0A069DER1|A0A069DER1_9BACL ABC transporter substrate-binding protein OS=Paenibacillus sp. TCA20 GN=TCA2_0605 PE=4 SV=1	0	0	0	0	0	0	0	29359000	0	0	0	0	0	0	0	0	0	0	0	0	0	0	0	0	0	0	0
A0A069FND3	3	1	0	31.4	14.7	0	11.542	102	0.0070692	1.4077	>tr|A0A069FND3|A0A069FND3_STAAU 30S ribosomal protein S10 OS=Staphylococcus aureus subsp. aureus CO-98 GN=rpsJ PE=3 SV=1	0	0	11282000	0	0	0	0	0	0	0	0	0	0	0	0	0	0	0	0	0	0	0	0	0	0	0	0
A0A069JAB6	1	1	1	1.7	1.7	1.7	56.72	531	0.002411	1.934	>tr|A0A069JAB6|A0A069JAB6_9NOCA AMP-dependent synthetase OS=Rhodococcus qingshengii GN=EN35_15880 PE=4 SV=1	0	0	0	0	0	0	0	140310000	0	0	0	0	0	0	0	0	0	0	0	0	0	0	0	0	0	0	0
R5GTV6	3	3	3	10.6	10.6	10.6	27.702	254	0.00029138	3.0391	>tr|R5GTV6|R5GTV6_9BACT ParA family ATPase OS=Prevotella sp. CAG:755 GN=BN773_00116 PE=4 SV=1	0	65258000	0	0	135550000	0	48732000	48682000	56958000	58271000	0	53275000	67264000	49370000	82431000	53572000	40677000	47107000	58446000	52690000	52454000	89432000	53772000	65097000	61437000	48507000	22004000
A0A069QDT4	2	1	0	2.2	1.2	0	105.55	941	0	10.038	>tr|A0A069QDT4|A0A069QDT4_PRELO Peptidase M16 inactive domain protein OS=Prevotella loescheii DSM 19665 = JCM 12249 = ATCC 15930 GN=HMPREF1991_02886 PE=3 SV=1	0	0	0	0	0	0	0	17729000	0	0	0	0	0	0	0	0	0	0	0	0	0	0	0	0	0	0	0
A0A069QET8	2	2	2	8.5	8.5	8.5	22.01	201	0	4.0171	>tr|A0A069QET8|A0A069QET8_PRELO Peptidyl-prolyl cis-trans isomerase OS=Prevotella loescheii DSM 19665 = JCM 12249 = ATCC 15930 GN=HMPREF1991_02792 PE=4 SV=1	0	0	0	0	0	0	0	177880000	0	0	0	0	0	0	0	0	0	0	0	0	0	20352000	0	16558000	0	0	0
A0A069QG04	11	2	1	10.5	2.9	1.4	100.23	906	0.0011965	2.5031	>tr|A0A069QG04|A0A069QG04_PRELO Pyruvate, phosphate dikinase OS=Prevotella loescheii DSM 19665 = JCM 12249 = ATCC 15930 GN=HMPREF1991_02148 PE=4 SV=1	0	0	0	0	0	0	0	0	0	0	0	0	0	33476000	15157000	0	0	0	0	0	0	0	0	0	0	0	0
A0A069QGF4	17	2	1	45.4	7.4	4.4	30.052	271	0.00034014	3.6618	>tr|A0A069QGF4|A0A069QGF4_PRELO 30S ribosomal protein S2 OS=Prevotella loescheii DSM 19665 = JCM 12249 = ATCC 15930 GN=rpsB PE=3 SV=1	0	0	0	0	0	0	0	253260000	0	0	0	0	0	0	0	0	0	0	0	0	0	0	0	0	0	0	0
A0A069QHF7	2	1	1	2.1	0.9	0.9	117.39	1070	0.0076601	1.3706	>tr|A0A069QHF7|A0A069QHF7_PRELO TonB-dependent receptor OS=Prevotella loescheii DSM 19665 = JCM 12249 = ATCC 15930 GN=HMPREF1991_01821 PE=4 SV=1	0	0	0	0	0	0	14888000	0	0	0	0	0	0	0	0	0	0	0	0	0	0	0	0	0	0	0	0
R7JAN6	1	1	1	6.7	6.7	6.7	20.302	179	0.0004896	2.5425	>tr|R7JAN6|R7JAN6_9PORP Carbonic anhydrase OS=Parabacteroides sp. CAG:409 GN=BN646_01426 PE=3 SV=1	0	0	0	0	0	0	0	14356000	0	0	0	0	0	0	0	0	0	0	0	0	0	0	0	0	0	0	0
A0A069QIJ2	2	2	1	2.1	2.1	1.1	115.71	1045	0.00033887	3.6416	>tr|A0A069QIJ2|A0A069QIJ2_PRELO TonB-dependent receptor plug domain protein OS=Prevotella loescheii DSM 19665 = JCM 12249 = ATCC 15930 GN=HMPREF1991_01400 PE=4 SV=1	47533000	0	44616000	41891000	27677000	0	46271000	0	0	57337000	47025000	12949000	0	63589000	0	48787000	48547000	45662000	0	50224000	55459000	30606000	0	38620000	25420000	38049000	31092000
A0A069QIK6	4	1	1	13.7	4.6	4.6	43.647	393	0	3.9042	>tr|A0A069QIK6|A0A069QIK6_PRELO AICARFT/IMPCHase bienzyme OS=Prevotella loescheii DSM 19665 = JCM 12249 = ATCC 15930 GN=HMPREF1991_01225 PE=4 SV=1	0	0	0	0	0	0	0	37393000	0	0	0	0	0	0	0	0	0	0	0	0	0	0	0	0	0	0	0
A0A069QJJ6	5	2	0	21.5	9.1	0	32.048	274	0.0030104	1.8188	>tr|A0A069QJJ6|A0A069QJJ6_PRELO Zinc ribbon domain protein OS=Prevotella loescheii DSM 19665 = JCM 12249 = ATCC 15930 GN=HMPREF1991_00955 PE=4 SV=1	0	0	0	16028000	0	0	16183000	0	0	0	0	0	0	0	0	0	0	0	34060000	0	0	0	0	0	21998000	0	0
A0A069QK71	5	1	1	22.5	5.7	5.7	23.046	209	0	5.577	>tr|A0A069QK71|A0A069QK71_PRELO 50S ribosomal protein L4 OS=Prevotella loescheii DSM 19665 = JCM 12249 = ATCC 15930 GN=rplD PE=3 SV=1	0	0	0	0	0	0	0	0	0	0	0	0	0	0	0	0	0	0	0	0	0	0	0	0	15909000	0	0
A0A069QK77	4	1	1	15.2	7.9	7.9	57.643	505	1	-2	>tr|A0A069QK77|A0A069QK77_PRELO Glutamate--tRNA ligase OS=Prevotella loescheii DSM 19665 = JCM 12249 = ATCC 15930 GN=gltX PE=3 SV=1	0	0	0	0	0	0	5199200	0	0	0	0	0	0	0	0	0	0	0	0	0	0	0	0	0	0	0	0
A0A069QL78	4	1	1	6.7	3.3	3.3	56.892	521	0.0036298	1.651	>tr|A0A069QL78|A0A069QL78_PRELO Carboxyl transferase domain protein OS=Prevotella loescheii DSM 19665 = JCM 12249 = ATCC 15930 GN=HMPREF1991_00407 PE=4 SV=1	0	0	0	0	0	0	0	0	28565000	0	0	0	0	0	0	0	0	0	0	0	0	0	0	0	0	0	0
A0A069QLA9	4	1	0	7.6	1.8	0	91.333	820	0.0010659	2.2306	>tr|A0A069QLA9|A0A069QLA9_PRELO Phenylalanine--tRNA ligase beta subunit OS=Prevotella loescheii DSM 19665 = JCM 12249 = ATCC 15930 GN=pheT PE=3 SV=1	0	0	0	0	0	0	0	13158000	0	0	0	0	0	0	0	0	0	0	0	0	0	0	0	0	0	0	0
A0A069QLC2	3	1	1	7	2.5	2.5	49.157	441	0.0036394	1.6547	>tr|A0A069QLC2|A0A069QLC2_PRELO Aspartokinase OS=Prevotella loescheii DSM 19665 = JCM 12249 = ATCC 15930 GN=HMPREF1991_00207 PE=3 SV=1	0	0	0	0	0	0	0	43672000	0	0	0	0	0	0	0	0	0	0	0	0	0	0	0	0	0	0	0
A0A069QM12	14	2	0	12.6	2.3	0	131.1	1190	0.0011925	2.4972	>tr|A0A069QM12|A0A069QM12_PRELO Pyruvate-flavodoxin oxidoreductase OS=Prevotella loescheii DSM 19665 = JCM 12249 = ATCC 15930 GN=HMPREF1991_00289 PE=3 SV=1	0	0	0	0	0	0	7597100	0	0	0	0	0	0	0	0	0	0	0	0	0	0	0	0	0	0	0	0
D3IBU5	3	3	3	13.9	13.9	13.9	40.306	366	0.0011089	2.3284	>tr|D3IBU5|D3IBU5_9BACT Ribosome-binding ATPase YchF OS=Prevotella sp. oral taxon 299 str. F0039 GN=ychF PE=3 SV=1	22385000	0	17374000	0	18282000	0	15149000	29334000	0	19679000	15674000	10582000	26718000	20520000	14425000	19616000	15604000	17027000	13771000	17769000	17151000	50918000	23931000	22985000	30847000	15662000	18840000
A0A069QP08	6	1	1	11.3	2.3	2.3	57.86	529	1	-2	>tr|A0A069QP08|A0A069QP08_PRELO ATP synthase subunit alpha OS=Prevotella loescheii DSM 19665 = JCM 12249 = ATCC 15930 GN=atpA PE=3 SV=1	0	0	0	0	0	0	0	50019000	0	0	0	0	0	0	0	0	0	0	0	0	0	0	0	0	0	0	0
A0A069RB11	2	2	2	15.5	15.5	15.5	34.192	317	0	4.1907	>tr|A0A069RB11|A0A069RB11_CLOLI Ribose-phosphate pyrophosphokinase OS=[Clostridium] litorale DSM 5388 GN=prs PE=3 SV=1	0	0	1036200000	0	0	0	0	0	0	0	0	0	0	0	0	0	0	0	0	0	0	0	0	0	0	0	0
Q3A128	1	1	1	4.4	4.4	4.4	25.133	228	0.0015552	2.0295	>tr|Q3A128|Q3A128_PELCD Thymidylate synthase ThyX OS=Pelobacter carbinolicus (strain DSM 2380 / Gra Bd 1) GN=thyX PE=3 SV=1	0	0	0	0	0	0	0	13165000	0	0	0	0	0	0	0	0	0	0	0	0	0	0	0	0	0	0	0
A0A069RB97	5	1	1	16.1	4	4	43.795	397	0.0039306	1.625	>tr|A0A069RB97|A0A069RB97_CLOLI Elongation factor Tu OS=[Clostridium] litorale DSM 5388 GN=tuf1 PE=3 SV=1	0	0	0	0	0	0	0	0	0	0	0	0	0	0	0	0	0	0	0	0	0	0	0	0	0	6385400	0
A0A069RC02	3	1	1	19.2	7.1	7.1	17.58	156	0.003625	1.6466	>tr|A0A069RC02|A0A069RC02_CLOLI 30S ribosomal protein S7 OS=[Clostridium] litorale DSM 5388 GN=rpsG PE=3 SV=1	0	0	0	0	0	0	0	0	23757000	0	0	0	0	0	0	0	0	0	0	0	0	0	0	0	0	0	0
R9MUG9	1	1	1	10.5	10.5	10.5	11.134	95	0.0044721	1.5643	>tr|R9MUG9|R9MUG9_9FIRM Uncharacterized protein OS=Lachnospiraceae bacterium 3-2 GN=C818_00671 PE=4 SV=1	0	0	0	41300000	0	0	0	0	0	0	0	0	0	0	0	0	0	0	0	0	0	0	0	0	0	0	0
A0A069RJ47	3	1	1	9.1	5.3	5.3	23.862	208	0.0012012	2.0956	>tr|A0A069RJ47|A0A069RJ47_CLOLI 30S ribosomal protein S4 OS=[Clostridium] litorale DSM 5388 GN=rpsD PE=3 SV=1	0	0	0	0	0	0	0	0	0	0	0	0	0	0	0	0	0	0	0	0	0	0	0	0	0	34430000	0
A0A069RJR7	6	1	1	6.7	1.7	1.7	127.34	1173	0.00028703	2.9871	>tr|A0A069RJR7|A0A069RJR7_CLOLI Pyruvate-flavodoxin oxidoreductase OS=[Clostridium] litorale DSM 5388 GN=nifJ PE=3 SV=1	10623000	0	0	0	0	0	0	0	0	0	0	0	0	0	0	0	0	0	0	0	0	0	0	0	0	0	0
A0A069S0H8	3	1	1	4.7	1.7	1.7	88.839	782	0.0036496	1.6626	>tr|A0A069S0H8|A0A069S0H8_9PORP DNA topoisomerase 1 OS=Parabacteroides distasonis str. 3776 Po2 i GN=topA PE=3 SV=1	23075000	224170000	29947000	0	31313000	25014000	0	0	0	0	0	22895000	15972000	0	0	0	0	0	0	0	17064000	9830300	0	0	0	0	0
A0A069S255	2	1	1	3.5	2.2	2.2	68.17	595	0.0010834	2.2697	>tr|A0A069S255|A0A069S255_9PORP Glycogen debranching enzyme N terminal family protein OS=Parabacteroides distasonis str. 3776 Po2 i GN=M090_4606 PE=4 SV=1	0	0	0	0	0	0	0	44037000	0	0	0	0	0	0	0	0	0	0	0	0	0	0	0	0	0	0	0
A0A069SDC9	3	1	1	6.5	2.9	2.9	64.501	583	0	12.247	>tr|A0A069SDC9|A0A069SDC9_9PORP Starch-binding associating with outer membrane family protein OS=Parabacteroides distasonis str. 3776 Po2 i GN=M090_2070 PE=4 SV=1	0	0	0	0	0	0	0	40384000	0	0	0	0	0	0	0	0	0	0	0	0	0	0	0	0	0	0	0
A0A069SH46	5	1	1	15.6	5.2	5.2	32.832	307	0.001021	2.1417	>tr|A0A069SH46|A0A069SH46_9PORP S-adenosyl-L-homocysteine hydrolase, NAD binding domain protein OS=Parabacteroides distasonis str. 3776 Po2 i GN=M090_3238 PE=3 SV=1	0	0	0	0	0	0	0	6684600	0	0	0	0	0	0	0	0	0	0	0	0	0	0	0	0	0	0	0
A0A069SHG0	1	1	1	1.3	1.3	1.3	120.77	1074	0.0081278	1.3411	>tr|A0A069SHG0|A0A069SHG0_BACVU Tricorn protease homolog OS=Bacteroides vulgatus str. 3975 RP4 GN=M099_2505 PE=3 SV=1	0	0	0	0	0	0	0	0	0	0	0	0	0	0	0	0	0	0	0	0	0	0	0	0	0	10433000	0
A0A069SLZ2	2	1	1	7.2	4.2	4.2	39.182	360	0.0010399	2.1878	>tr|A0A069SLZ2|A0A069SLZ2_BACVU Pyruvate flavodoxin/ferredoxin oxidoreductase, thiamine diP-bdg family protein OS=Bacteroides vulgatus str. 3975 RP4 GN=M099_0993 PE=4 SV=1	0	0	0	0	0	0	0	22416000	0	0	0	0	0	0	0	0	0	0	0	0	0	0	0	0	0	0	0
A0A069SMA1	4	3	3	8.3	6.5	6.5	64.68	581	0	3.9175	>tr|A0A069SMA1|A0A069SMA1_BACVU Phosphoglucomutase/phosphomannomutase, C-terminal domain protein OS=Bacteroides vulgatus str. 3975 RP4 GN=M099_1342 PE=3 SV=1	0	24180000	19874000	23903000	27449000	0	0	68841000	0	18717000	23084000	0	210860000	34283000	21949000	26166000	22565000	0	18773000	21714000	0	40120000	24874000	0	23354000	19420000	0
U2QB41	5	1	1	10.3	2.5	2.5	48.961	437	0.0030057	1.8155	>tr|U2QB41|U2QB41_9BACT UDP-glucose/GDP-mannose dehydrogenase family, NAD binding domain protein OS=Prevotella baroniae F0067 GN=HMPREF9135_1440 PE=3 SV=1	0	0	0	0	0	0	0	0	0	0	0	0	0	0	0	0	0	0	0	0	18641000	0	0	0	0	0	0
A0A069T3S2	3	2	0	7.6	4.6	0	48.123	436	0.003768	1.6261	>tr|A0A069T3S2|A0A069T3S2_9MICO ATP-dependent Clp protease ATP-binding subunit ClpX OS=Dermabacter hominis 1368 GN=clpX PE=3 SV=1	0	0	0	0	0	0	38348000	0	0	0	0	0	0	0	0	0	0	0	0	0	0	7916700	0	12190000	0	0	0
A0A069ZJM0	3	1	0	18.8	11.7	0	13.866	128	0.0015795	2.0663	>tr|A0A069ZJM0|A0A069ZJM0_9PORP 30S ribosomal protein S11 OS=Porphyromonas sp. KLE 1280 GN=rpsK PE=3 SV=1	0	0	0	0	0	0	0	7643700	0	0	0	0	0	0	0	0	0	0	0	0	0	0	0	0	0	0	0
A0A069ZQT1	4	3	2	12.4	10.4	7.5	39.573	346	0	6.7351	>tr|A0A069ZQT1|A0A069ZQT1_9PORP dTDP-glucose 4,6-dehydratase OS=Porphyromonas sp. KLE 1280 GN=HMPREF1121_01261 PE=3 SV=1	35988000	93121000	40474000	36573000	99011000	37385000	0	79927000	39101000	34778000	34792000	35827000	50332000	37033000	68558000	35096000	30744000	40623000	31562000	40665000	0	55943000	44354000	42052000	49542000	32484000	21064000
M3IKT9	1	1	1	2.6	2.6	2.6	63.351	586	0	32.968	>tr|M3IKT9|M3IKT9_9PROT Chaperone protein DnaK OS=Campylobacter showae CC57C GN=dnaK PE=2 SV=1	0	0	0	0	0	0	0	134400000	0	0	0	0	0	0	0	0	0	0	0	0	0	0	0	0	0	0	0
A0A0D6ZAB9	5	2	2	7.4	3.8	3.8	79.855	718	0.0025487	1.8853	>tr|A0A0D6ZAB9|A0A0D6ZAB9_9BACI Methylmalonyl-CoA mutase OS=Bacillus subterraneus GN=UB32_11060 PE=4 SV=1	0	0	19354000	0	0	0	0	0	0	0	0	0	0	0	0	0	0	0	0	0	0	0	0	0	0	0	0
A0A072XEB8	5	1	1	26.9	10.9	10.9	17.679	156	0.00027709	2.8756	>tr|A0A072XEB8|A0A072XEB8_CLOBO 30S ribosomal protein S7 OS=Clostridium botulinum C/D str. BKT12695 GN=rpsG PE=3 SV=1	0	0	0	0	0	0	0	0	16498000	0	0	0	0	0	0	0	0	0	0	0	0	0	0	0	0	0	0
A0A072YAM8	5	1	1	25.6	10.9	10.9	17.586	156	0	7.1544	>tr|A0A072YAM8|A0A072YAM8_9CLOT 30S ribosomal protein S7 OS=Clostridium sp. K25 GN=rpsG PE=3 SV=1	0	0	0	0	0	0	15640000	0	0	0	0	0	0	0	0	0	0	0	0	0	0	0	0	0	0	0	0
A0A0L6Z6H7	1	1	1	1.8	1.8	1.8	57.237	492	0.0073924	1.3764	>tr|A0A0L6Z6H7|A0A0L6Z6H7_9CLOT 4-alpha-glucanotransferase OS=Clostridium homopropionicum DSM 5847 GN=malQ PE=3 SV=1	0	0	0	0	0	0	0	12397000	0	0	0	0	0	0	0	0	0	0	0	0	0	0	0	0	0	0	0
A0A073AHG7	1	1	1	3.8	3.8	3.8	48.347	426	0.0069291	1.4091	>tr|A0A073AHG7|A0A073AHG7_9GAMM Serine--tRNA ligase OS=Francisella sp. W12-1067 GN=serS PE=3 SV=1	0	0	0	0	0	0	0	18054000	0	0	0	0	0	0	0	0	0	0	0	0	0	0	0	0	0	0	0
A0A073CKD9	6	4	0	13.3	7.9	0	51.787	482	0	17.534	>tr|A0A073CKD9|A0A073CKD9_PLAAG ATP synthase subunit beta OS=Planktothrix agardhii NIVA-CYA 126/8 GN=atpD PE=3 SV=1	93877000	51673000	60212000	53323000	59107000	54230000	63895000	96956000	60828000	284050000	510670000	325080000	228870000	297260000	321980000	329050000	493660000	467800000	204630000	152730000	393710000	182980000	178130000	190640000	334420000	214760000	366920000
S8B143	7	2	0	9.2	4	0	89.934	803	0	3.9338	>tr|S8B143|S8B143_CLOBO Pyruvate phosphate dikinase OS=Clostridium botulinum CFSAN002367 GN=CFSAN002367_19550 PE=4 SV=1	0	0	27322000	0	0	0	0	0	0	0	0	0	0	0	0	0	0	0	0	0	0	0	0	0	0	0	0
A0A073I3A0	3	2	1	5.3	3.4	1.8	55.874	507	0.0071575	1.3959	>tr|A0A073I3A0|A0A073I3A0_9PORP Bifunctional purine biosynthesis protein PurH OS=Porphyromonas sp. 31_2 GN=purH PE=3 SV=1	0	0	0	0	38329000	0	28596000	0	28603000	0	34149000	38708000	0	0	0	34193000	31352000	30443000	35090000	0	0	0	31303000	26210000	0	30972000	0
D6D3N6	1	1	1	3.4	3.4	3.4	51.579	447	0.0012082	2.1135	>tr|D6D3N6|D6D3N6_9BACE Asparagine--tRNA ligase OS=Bacteroides xylanisolvens XB1A GN=asnS PE=3 SV=1	0	0	0	0	0	0	0	20205000	0	0	0	0	0	0	0	0	0	0	0	0	0	0	0	0	0	0	0
A0A073IDB5	2	1	1	8	4.9	4.9	35.132	327	0.003643	1.6574	>tr|A0A073IDB5|A0A073IDB5_9PORP Malonyl CoA-acyl carrier protein transacylase OS=Porphyromonas sp. 31_2 GN=HMPREF1002_01637 PE=3 SV=1	0	0	0	7067100	0	0	0	0	0	0	0	0	0	0	0	0	0	0	0	0	0	0	0	0	0	0	0
A0A073IDD6	5	4	1	4.1	3.1	1	118.88	1081	0.00027078	2.8176	>tr|A0A073IDD6|A0A073IDD6_9PORP Uncharacterized protein OS=Porphyromonas sp. 31_2 GN=HMPREF1002_03962 PE=4 SV=1	0	0	0	0	35599000	0	0	54525000	0	0	0	0	0	31586000	0	20589000	0	0	0	0	0	0	0	0	0	0	0
A0A073IDT5	2	1	0	2.3	1.1	0	105.99	962	0	5.7597	>tr|A0A073IDT5|A0A073IDT5_9PORP Uncharacterized protein OS=Porphyromonas sp. 31_2 GN=HMPREF1002_05073 PE=4 SV=1	0	0	0	0	0	0	0	25341000	0	0	0	0	0	0	0	0	0	0	0	0	0	0	0	0	0	0	0
S9RRN1	6	1	0	15.8	2.5	0	50.565	474	0.00029155	3.0418	>tr|S9RRN1|S9RRN1_9RHOB ATP synthase subunit beta OS=Litoreibacter arenae DSM 19593 GN=atpD PE=3 SV=1	0	0	0	0	0	0	0	18544000	0	0	0	0	0	0	0	0	0	0	0	0	0	0	0	0	0	0	0
A0A073ISA9	4	2	2	7.8	4.3	4.3	43.94	396	0	4.8217	>tr|A0A073ISA9|A0A073ISA9_9BACT Elongation factor Tu OS=Synergistes jonesii GN=tuf PE=3 SV=1	0	0	0	0	0	0	0	0	0	0	0	0	0	0	0	0	0	0	0	0	0	0	0	0	0	0	16495000
A0A073JKC9	2	2	1	18.8	18.8	6.8	13.545	117	0	4.2375	>tr|A0A073JKC9|A0A073JKC9_LACRE 50S ribosomal protein L20 OS=Lactobacillus reuteri GN=rplT PE=3 SV=1	0	95211000	187950000	50823000	59149000	75986000	59413000	101550000	143310000	77795000	35982000	124080000	66677000	63516000	52198000	73635000	54131000	123220000	0	111280000	53984000	69503000	78940000	55539000	119610000	138380000	115520000
A0A094IGZ2	1	1	1	2.9	2.9	2.9	60.12	557	0.0010666	2.2324	>tr|A0A094IGZ2|A0A094IGZ2_9MOLU Formate--tetrahydrofolate ligase OS=Mollicutes bacterium HR2 GN=fhs PE=3 SV=1	0	0	0	0	0	0	0	23448000	0	0	0	0	0	0	0	0	0	0	0	0	0	0	0	0	0	0	0
A0A073K997	1	1	1	1.6	1.6	1.6	93.014	802	0	4.9343	>tr|A0A073K997|A0A073K997_9BACI Alpha-1,4 glucan phosphorylase OS=Bacillus gaemokensis GN=BAGA_14335 PE=3 SV=1	0	51085000	0	0	0	0	0	0	0	0	0	0	0	0	0	0	0	0	0	0	0	0	0	0	0	0	0
C9P255	2	1	1	18.1	11.8	11.8	14.942	144	0.00031969	3.374	>tr|C9P255|C9P255_VIBME 50S ribosomal protein L15 OS=Vibrio metschnikovii CIP 69.14 GN=rplO PE=3 SV=1	0	65856000	0	0	145410000	0	0	60432000	0	0	0	0	0	0	0	0	0	0	0	0	0	0	0	0	0	0	0
A0A074L6K9	2	1	0	3	2	0	113.65	1023	0.0070275	1.4307	>tr|A0A074L6K9|A0A074L6K9_9BACT Membrane protein OS=Anditalea andensis GN=EL17_01035 PE=4 SV=1	0	0	0	0	0	0	0	6794100	0	0	0	0	0	0	0	0	0	0	0	0	0	0	0	0	0	0	0
A0A074LPC6	3	2	2	5.4	3.6	3.6	71.986	647	0.00027556	2.8528	>tr|A0A074LPC6|A0A074LPC6_9BACT Starch-binding protein OS=Anditalea andensis GN=EL17_22365 PE=4 SV=1	64644000	0	0	66049000	0	0	0	34980000	31286000	101080000	53477000	0	105210000	84913000	50598000	82293000	62611000	42650000	84922000	0	51049000	85532000	0	0	55663000	42982000	0
A0A074T8H0	1	1	1	2.7	2.7	2.7	45.845	411	0.0044558	1.5543	>tr|A0A074T8H0|A0A074T8H0_9RHOB Integrase OS=Thioclava dalianensis GN=DL1_16560 PE=3 SV=1	0	0	0	0	0	0	0	0	0	0	0	0	0	0	0	0	0	0	0	0	0	0	8430300	0	0	0	0
A0A075JVU2	1	1	1	9.3	9.3	9.3	13.002	118	0.0030944	1.7406	>tr|A0A075JVU2|A0A075JVU2_9BACI Chemotaxis protein CheY OS=Virgibacillus sp. SK37 GN=X953_14330 PE=4 SV=1	0	0	0	0	0	0	0	0	29789000	0	0	0	0	0	0	0	0	0	0	0	0	0	0	0	0	0	0
A0A075K9Z0	4	3	3	15.7	11.8	11.8	22.374	204	0.00025833	2.6652	>tr|A0A075K9Z0|A0A075K9Z0_9FIRM Uracil phosphoribosyltransferase OS=Pelosinus sp. UFO1 GN=upp PE=3 SV=1	0	17568000	0	16645000	0	0	0	0	0	0	0	0	0	0	0	0	20677000	0	17943000	16074000	13298000	13665000	0	0	16405000	0	19136000
A0A075RTR7	1	1	1	2.1	2.1	2.1	54.538	484	0.0085554	1.3039	>tr|A0A075RTR7|A0A075RTR7_FLAPS Permease OS=Flavobacterium psychrophilum GN=FPSM_01223 PE=4 SV=1	0	0	0	0	0	0	8838800	0	0	0	0	0	0	0	0	0	0	0	0	0	0	0	0	0	0	0	0
A0A075WSI5	1	1	1	10.7	10.7	10.7	14.928	131	0.00030157	3.1668	>tr|A0A075WSI5|A0A075WSI5_9BACT 30S ribosomal protein S8 OS=Thermodesulfobacterium commune DSM 2178 GN=rpsH PE=3 SV=1	0	0	0	0	0	0	0	0	0	0	0	0	0	0	0	0	0	0	0	0	0	4368900	0	0	0	0	0
A0A075WZT8	1	1	1	11.1	11.1	11.1	13.726	126	0.0021016	1.9978	>tr|A0A075WZT8|A0A075WZT8_9BACT 30S ribosomal protein S11 OS=Thermodesulfobacterium commune DSM 2178 GN=rpsK PE=3 SV=1	0	0	0	0	0	0	0	16215000	0	0	0	0	0	0	0	0	0	0	0	0	0	0	0	0	0	0	0
A0A076H4S0	1	1	1	17	17	17	9.4397	88	0	21.436	>tr|A0A076H4S0|A0A076H4S0_9SYNE 50S ribosomal protein L27 OS=Synechococcus sp. KORDI-100 GN=rpmA PE=3 SV=1	102600000	0	238440000	110600000	73821000	0	143460000	0	189410000	91962000	71213000	82461000	88027000	54340000	66134000	73986000	76330000	75982000	0	79925000	86096000	41408000	0	98277000	47975000	74638000	92923000
A0A076HEZ1	2	1	1	8.1	3.6	3.6	39.544	358	0.0031245	1.7662	>tr|A0A076HEZ1|A0A076HEZ1_9SYNE Twitching motility protein pilT OS=Synechococcus sp. KORDI-52 GN=KR52_02375 PE=4 SV=1	0	0	0	0	0	0	0	10585000	0	0	0	0	0	0	0	0	0	0	0	0	0	0	0	0	0	0	0
A0A076HSM3	1	1	1	14.9	14.9	14.9	7.7068	74	0.0071932	1.4008	>tr|A0A076HSM3|A0A076HSM3_9BACT 50S ribosomal protein L24 OS=Hymenobacter sp. APR13 GN=rplX PE=3 SV=1	0	0	0	0	0	0	0	25454000	0	0	0	0	0	0	0	0	0	0	0	0	0	0	0	0	0	0	0
A0A076I7P9	3	2	2	9.3	6.3	6.3	36.316	334	0.0010723	2.2409	>tr|A0A076I7P9|A0A076I7P9_9CHLR Glyceraldehyde-3-phosphate dehydrogenase OS=Dehalococcoides mccartyi CG1 GN=gapA PE=3 SV=1	0	0	0	0	0	0	0	0	0	14547000	0	0	0	14849000	0	0	0	0	0	0	8798600	0	0	42280000	0	0	0
A0A076IMJ3	8	1	1	11.1	3	3	100.14	908	0.0011745	2.4621	>tr|A0A076IMJ3|A0A076IMJ3_9BACE Pyruvate phosphate dikinase OS=Bacteroides dorei GN=EL88_10130 PE=4 SV=1	0	0	6792300	0	0	0	0	0	0	0	0	0	0	0	0	0	0	0	0	0	0	0	0	0	0	0	0
A0A0M1W9I5	12	1	1	37.3	5	5	30.563	279	1	-2	>tr|A0A0M1W9I5|A0A0M1W9I5_9BACE 30S ribosomal protein S2 OS=Bacteroides sp. 9_1_42FAA GN=rpsB PE=3 SV=1	0	9934900	0	0	0	0	0	0	0	0	0	0	0	0	0	0	0	0	0	0	0	0	0	0	0	0	0
W2D0B2	2	1	0	1.9	1.1	0	115.19	1039	0.0036406	1.6549	>tr|W2D0B2|W2D0B2_9PORP TonB-dependent receptor OS=Tannerella sp. oral taxon BU063 isolate Cell 8/11 GN=T235_07550 PE=4 SV=1	0	0	0	0	0	0	0	19243000	0	0	0	0	0	0	0	0	0	0	0	0	0	0	0	0	0	0	0
A0A076J6I2	7	1	1	7.7	2	2	125.22	1098	1	-2	>tr|A0A076J6I2|A0A076J6I2_9BACE Protein translocase subunit SecA OS=Bacteroides dorei GN=secA PE=3 SV=1	0	0	0	0	0	0	0	0	0	0	0	0	0	0	0	0	0	0	24482000	0	0	0	0	0	0	0	0
A0A0L7D551	1	1	1	2.2	2.2	2.2	55.343	495	0	19.82	>tr|A0A0L7D551|A0A0L7D551_BIFBR Glycogen phosphorylase (Fragment) OS=Bifidobacterium breve MCC 1114 GN=BBM1114_00005 PE=3 SV=1	0	208720000	0	0	0	0	0	0	0	0	0	0	0	0	0	0	0	0	0	0	0	0	0	0	0	0	0
A0A076JNX2	2	2	2	30.5	30.5	30.5	9.404	82	0	5.6194	>tr|A0A076JNX2|A0A076JNX2_BIFAD 30S ribosomal protein S18 OS=Bifidobacterium adolescentis GN=rpsR PE=3 SV=1	0	0	0	0	0	0	0	0	22643000	0	0	43892000	0	0	36841000	0	0	117420000	0	0	0	0	38782000	19323000	24350000	42060000	31329000
A0A076LDT1	1	1	1	2.1	2.1	2.1	85.093	760	0.0029951	1.8062	>tr|A0A076LDT1|A0A076LDT1_9ENTR Pyruvate formate-lyase OS=Edwardsiella anguillarum ET080813 GN=pflD PE=4 SV=1	0	0	0	0	0	0	9661400	0	0	0	0	0	0	0	0	0	0	0	0	0	0	0	0	0	0	0	0
A0A076LKC2	8	5	0	6.1	4.7	0	154.71	1406	0	7.1327	>tr|A0A076LKC2|A0A076LKC2_9ENTR DNA-directed RNA polymerase subunit beta OS=Edwardsiella anguillarum ET080813 GN=rpoC PE=3 SV=1	27406000	135030000	40070000	41677000	113470000	0	150150000	98595000	29641000	24803000	0	13030000	19616000	0	19676000	34659000	0	19482000	14528000	0	0	0	0	0	21127000	19438000	0
A0A076YW98	1	1	1	3.1	3.1	3.1	39.254	356	0.0011832	2.4805	>tr|A0A076YW98|A0A076YW98_STRAG Methionine import ATP-binding protein MetN OS=Streptococcus agalactiae GN=metN_1 PE=3 SV=1	0	0	0	0	0	0	0	126180000	0	0	0	0	0	0	0	0	0	0	0	0	0	0	0	0	0	0	0
A0A077C331	1	1	1	8.9	8.9	8.9	12.702	123	0.0031196	1.764	>tr|A0A077C331|A0A077C331_9RICK 50S ribosomal protein L7/L12 OS=Candidatus Caedibacter acanthamoebae GN=rplL PE=3 SV=1	0	0	0	0	0	0	0	7065400	0	0	0	0	0	0	0	0	0	0	0	0	0	0	0	0	0	0	0
A0A077C4B4	6	2	1	17.9	6.1	2.3	42.77	396	0.00029412	3.0742	>tr|A0A077C4B4|A0A077C4B4_9RICK Elongation factor Tu OS=Candidatus Caedibacter acanthamoebae GN=tuf PE=3 SV=1	0	0	0	0	0	0	127310000	0	0	0	0	0	0	0	0	0	0	0	0	0	0	0	0	0	0	0	0
A0A077DEM2	1	1	1	10.4	10.4	10.4	10.063	96	0.0069455	1.4116	>tr|A0A077DEM2|A0A077DEM2_9BURK Transcriptional regulator HU subunit alpha OS=Basilea psittacipulmonis DSM 24701 GN=IX83_04210 PE=3 SV=1	0	0	0	0	0	0	0	0	53628000	0	0	0	0	0	0	0	0	0	0	0	0	0	0	0	0	0	0
A0A077JBU1	2	2	2	2.2	2.2	2.2	90.889	802	0.0025679	1.9048	>tr|A0A077JBU1|A0A077JBU1_9CYAN Probable phosphoketolase OS=cyanobacterium endosymbiont of Epithemia turgida isolate EtSB Lake Yunoko GN=ETSB_0044 PE=3 SV=1	45716000	0	39471000	42836000	28165000	35746000	0	0	38000000	35332000	41212000	34505000	31433000	37115000	0	36483000	0	0	48066000	0	55451000	35720000	36522000	54123000	35501000	43584000	53353000
A0A077JHE2	1	1	1	3.9	3.9	3.9	26.211	231	0.0051611	1.5067	>tr|A0A077JHE2|A0A077JHE2_9CYAN Ribonuclease 3 OS=cyanobacterium endosymbiont of Epithemia turgida isolate EtSB Lake Yunoko GN=rnc PE=3 SV=1	0	0	0	0	0	0	0	45099000	0	0	0	0	0	0	0	0	0	0	0	0	0	0	0	0	0	0	0
A0A077JJV1	1	1	1	3.7	3.7	3.7	43.412	405	0.0011612	2.4442	>tr|A0A077JJV1|A0A077JJV1_9CYAN ABC transporter permease OS=cyanobacterium endosymbiont of Epithemia turgida isolate EtSB Lake Yunoko GN=ETSB_1128 PE=3 SV=1	0	0	0	0	0	0	0	0	26936000	0	0	0	0	0	0	0	0	0	0	0	0	0	0	0	0	0	0
A0A077KKA3	1	1	1	0.8	0.8	0.8	139.41	1255	0.0015513	2.0258	>tr|A0A077KKA3|A0A077KKA3_9FLAO Cell well associated RhsD protein OS=Chryseobacterium sp. StRB126 GN=CHSO_3488 PE=4 SV=1	0	0	0	0	0	0	0	0	29341000	0	0	0	0	0	0	0	0	0	0	0	0	0	0	0	0	0	0
A0A077NDS2	2	2	2	4.3	4.3	4.3	48.664	423	0.0011146	2.3472	>tr|A0A077NDS2|A0A077NDS2_XENBV Auxiliary transporter OS=Xenorhabdus bovienii str. feltiae Moldova GN=XBFM1_1540011 PE=4 SV=1	0	135480000	154260000	0	97614000	155810000	0	0	0	0	0	0	0	0	0	0	0	0	0	0	0	0	0	0	0	0	0
A0A077XLQ0	8	1	1	22.1	4.1	4.1	42.887	394	0.0069557	1.4135	>tr|A0A077XLQ0|A0A077XLQ0_9SPHI Elongation factor Tu OS=Sphingobacterium sp. PM2-P1-29 GN=tufB PE=3 SV=1	0	0	0	0	0	0	7322500	0	0	0	0	0	0	0	0	0	0	0	0	0	0	0	0	0	0	0	0
A0A077XW16	3	2	2	3.2	2.1	2.1	109.2	993	0.0011138	2.3452	>tr|A0A077XW16|A0A077XW16_9SPHI Uncharacterized protein OS=Sphingobacterium sp. PM2-P1-29 GN=BN1088_1432266 PE=4 SV=1	0	0	0	33973000	0	0	0	0	0	0	0	0	0	11248000	0	0	0	0	0	0	0	14934000	0	0	0	0	0
A0A0B8TC22	3	2	2	20.2	13.2	13.2	12.972	114	0	65.494	>tr|A0A0B8TC22|A0A0B8TC22_9SPHI 50S ribosomal protein L20 OS=Sphingobacterium sp. ACCC 05744 GN=rplT PE=3 SV=1	254320000	173220000	0	334860000	94962000	0	56883000	52297000	0	124330000	0	63764000	155520000	76776000	35692000	0	23182000	0	188200000	127040000	0	604340000	183000000	0	218260000	67572000	0
R6A767	1	1	1	4.4	4.4	4.4	24.994	228	0.00025253	2.6085	>tr|R6A767|R6A767_9BACE L-ribulose-5-phosphate 4-epimerase OS=Bacteroides stercoris CAG:120 GN=BN477_01346 PE=4 SV=1	0	0	0	0	0	0	0	19683000	0	0	0	0	0	0	0	0	0	0	0	0	0	0	0	0	0	0	0
A0A078KL52	2	2	1	6	6	2.4	40.232	381	0	3.8898	>tr|A0A078KL52|A0A078KL52_9FIRM Cell division protein FtsZ OS=[Clostridium] cellulosi GN=ftsZ PE=3 SV=1	0	0	0	28766000	0	0	0	0	0	0	0	0	75400000	34727000	20353000	43468000	41042000	0	17808000	0	0	0	0	0	22033000	0	0
A0A078KL72	3	2	1	11.1	7.5	3.3	40.561	360	0.0012102	2.1172	>tr|A0A078KL72|A0A078KL72_9FIRM Transcriptional regulator CdaR OS=[Clostridium] cellulosi GN=CCDG5_0113 PE=4 SV=1	22678000	0	0	23450000	20713000	0	0	26436000	16332000	0	0	0	0	14014000	0	0	0	0	12338000	0	11613000	12712000	0	0	13572000	0	9571600
A0A078KLG8	3	1	0	23.5	9.1	0	14.781	132	0.00049975	2.5851	>tr|A0A078KLG8|A0A078KLG8_9FIRM 30S ribosomal protein S9 OS=[Clostridium] cellulosi GN=rpsI PE=3 SV=1	0	0	0	0	0	0	0	48880000	0	0	0	0	0	0	0	0	0	0	0	0	0	0	0	0	0	0	0
A0A078KMM0	2	1	1	5.8	2.8	2.8	55.292	497	0.0011478	2.4183	>tr|A0A078KMM0|A0A078KMM0_9FIRM L-fucose isomerase OS=[Clostridium] cellulosi GN=CCDG5_1874 PE=4 SV=1	0	0	0	0	0	0	0	0	10540000	0	0	0	0	0	0	0	0	0	0	0	0	0	0	0	0	0	0
A0A078KR15	8	1	0	15	3.9	0	57.902	545	0.001134	2.3878	>tr|A0A078KR15|A0A078KR15_9FIRM 60 kDa chaperonin OS=[Clostridium] cellulosi GN=groL1 PE=3 SV=1	0	0	0	10789000	0	0	10451000	0	0	0	0	0	6109400	5998300	19278000	0	7530400	0	0	0	0	7169200	0	0	7578200	0	8051700
A0A078MCL9	1	1	1	2.4	2.4	2.4	45.556	410	0.0097607	1.1928	>tr|A0A078MCL9|A0A078MCL9_9STAP Aminopeptidase 2 OS=Jeotgalicoccus sp. 13MG44_air GN=BN1048_02267 PE=4 SV=1	0	0	0	0	0	0	0	0	0	0	0	0	0	0	0	0	0	0	0	0	0	0	0	0	0	0	71672000
A0A078PKK0	1	1	1	1.1	1.1	1.1	116.87	1034	0.0070244	1.4301	>tr|A0A078PKK0|A0A078PKK0_BACOV TonB-linked outer membrane, SusC/RagA family protein OS=Bacteroides ovatus str. 3725 D1 iv GN=M088_4010 PE=3 SV=1	0	0	0	0	0	0	0	32027000	0	0	0	0	0	0	0	0	0	0	0	0	0	0	0	0	0	0	0
A0A078PYS0	2	1	1	3.9	2.4	2.4	66.753	591	0.0021012	1.9967	>tr|A0A078PYS0|A0A078PYS0_BACFG Conserved carboxylase domain protein OS=Bacteroides fragilis str. 3725 D9 ii GN=M082_4824 PE=4 SV=1	0	0	0	0	0	0	0	22085000	0	0	0	0	0	0	0	0	0	0	0	0	0	0	0	0	0	0	0
A0A078Q0W5	5	1	1	12.7	3.3	3.3	51.097	448	0.0011701	2.4562	>tr|A0A078Q0W5|A0A078Q0W5_BACFG Adenylosuccinate lyase OS=Bacteroides fragilis str. 3725 D9 ii GN=purB PE=3 SV=1	0	0	0	0	0	0	0	18308000	0	0	0	0	0	0	0	0	0	0	0	0	0	0	0	0	0	0	0
A0A078QCD2	1	1	1	8.1	8.1	8.1	20.753	186	0.0010684	2.2346	>tr|A0A078QCD2|A0A078QCD2_BACFG LemA family protein OS=Bacteroides fragilis str. 3725 D9 ii GN=M082_1252 PE=4 SV=1	185890000	0	304630000	251960000	64907000	278110000	0	0	0	111020000	89820000	160310000	156570000	154730000	133990000	156270000	105690000	79556000	0	149980000	110920000	0	199830000	135220000	79772000	108710000	134500000
A0A078R902	2	1	1	2.5	1.3	1.3	82.576	715	0.0011356	2.3935	>tr|A0A078R902|A0A078R902_BACVU Putative transmembrane protein OS=Bacteroides vulgatus str. 3775 SL(B) 10 (iv) GN=M097_1795 PE=4 SV=1	0	0	0	0	0	0	0	0	20400000	0	0	0	0	0	0	0	0	0	0	0	0	0	0	0	0	0	0
A0A078R9K3	2	2	2	5.4	5.4	5.4	42.233	372	0.000254	2.6219	>tr|A0A078R9K3|A0A078R9K3_BACVU Histidine biosynthesis bifunctional protein HisB OS=Bacteroides vulgatus str. 3775 SL(B) 10 (iv) GN=hisB PE=3 SV=1	0	0	0	0	0	0	813420000	0	0	0	0	0	0	0	0	0	0	0	0	0	0	0	0	0	0	0	0
A0A078RH36	3	2	2	8.4	3.1	3.1	28.677	261	0.0010771	2.2547	>tr|A0A078RH36|A0A078RH36_BACVU Peptidyl-prolyl cis-trans isomerase OS=Bacteroides vulgatus str. 3775 SL(B) 10 (iv) GN=M097_0397 PE=4 SV=1	368830000	419750000	103600000	457640000	969990000	115270000	299110000	1275600000	136890000	341090000	456550000	205820000	442790000	250010000	510560000	204060000	293680000	424560000	675620000	108080000	314420000	685070000	115480000	262320000	631170000	95458000	271140000
A0A078RZU6	11	1	1	15.4	2.8	2.8	66.957	598	0.0050063	1.5094	>tr|A0A078RZU6|A0A078RZU6_BACUN S1 RNA binding domain protein OS=Bacteroides uniformis str. 3978 T3 ii GN=M094_1660 PE=4 SV=1	0	0	0	0	0	0	18229000	0	0	0	0	0	0	0	0	0	0	0	0	0	0	0	0	0	0	0	0
A0A078S2E3	2	1	1	3.9	2.4	2.4	66.697	591	0.0020901	1.9881	>tr|A0A078S2E3|A0A078S2E3_BACUN Conserved carboxylase domain protein OS=Bacteroides uniformis str. 3978 T3 ii GN=M094_1007 PE=4 SV=1	0	0	0	0	0	0	0	14254000	0	0	0	0	0	0	0	0	0	0	0	0	0	0	0	0	0	0	0
A0A078T7I6	1	1	1	2.5	2.5	2.5	48.697	432	0.002565	1.901	>tr|A0A078T7I6|A0A078T7I6_9PORP Phenylacetate-coenzyme A ligase OS=Parabacteroides distasonis str. 3999B T(B) 4 GN=M095_1654 PE=3 SV=1	20391000	0	0	0	0	0	0	0	0	0	0	0	0	0	0	0	0	0	0	0	0	0	0	0	0	0	0
A0A080KD83	7	7	1	46.5	46.5	16.9	8.4839	71	0	59.734	>tr|A0A080KD83|A0A080KD83_9GAMM 30S ribosomal protein S21 OS=Gilliamella apicola SCGC AB-598-P17 GN=rpsU PE=3 SV=1	620420000	1422900000	550440000	926820000	1745800000	779120000	686960000	753350000	276270000	347810000	138840000	304950000	360470000	106150000	240290000	171030000	84889000	266650000	252770000	123600000	129880000	196880000	153870000	45498000	230290000	169240000	38661000
C7RSQ0	1	1	1	3.4	3.4	3.4	47.65	443	0.0025702	1.9094	>tr|C7RSQ0|C7RSQ0_ACCPU Enolase OS=Accumulibacter phosphatis (strain UW-1) GN=eno PE=3 SV=1	0	0	0	0	0	0	0	8866200	0	0	0	0	0	0	0	0	0	0	0	0	0	0	0	0	0	0	0
A0A081BSC9	6	1	0	18.4	3.3	0	43.742	397	0.00026035	2.7033	>tr|A0A081BSC9|A0A081BSC9_9BACT Elongation factor Tu OS=bacterium UASB14 GN=tuf PE=3 SV=1	0	0	0	0	0	0	0	9514000	0	0	0	0	0	0	0	0	0	0	0	0	0	0	0	0	0	0	0
A0A081BVC3	1	1	1	7.3	7.3	7.3	27.238	246	0.002849	1.8283	>tr|A0A081BVC3|A0A081BVC3_9BACT Allophanate hydrolase, subunit 1 OS=bacterium UASB270 GN=U27_03240 PE=4 SV=1	0	0	0	0	0	0	0	8031000	0	0	0	0	0	0	0	0	0	0	0	0	0	0	0	0	0	0	0
A0A081BVI1	1	1	1	3.4	3.4	3.4	43.875	380	0.0012148	2.1252	>tr|A0A081BVI1|A0A081BVI1_9BACT Glycosyl transferase group 1 OS=bacterium UASB270 GN=U27_03298 PE=4 SV=1	0	0	0	0	0	0	0	26651000	0	0	0	0	0	0	0	0	0	0	0	0	0	0	0	0	0	0	0
A0A081C345	5	1	1	15.4	4.3	4.3	43.619	397	0.0010202	2.1395	>tr|A0A081C345|A0A081C345_9BACT Elongation factor Tu OS=bacterium UASB270 GN=tuf PE=3 SV=1	0	0	0	0	0	0	30161000	0	0	0	0	0	0	0	0	0	0	0	0	0	0	0	0	0	0	0	0
A0A081C5V3	1	1	1	2.2	2.2	2.2	47.323	416	0	22.216	>tr|A0A081C5V3|A0A081C5V3_9BACT Rod shape-determining protein MreC OS=bacterium UASB270 GN=U27_06944 PE=4 SV=1	19810000	959450000	259090000	14905000	124450000	134340000	0	14557000	11105000	382210000	244190000	492870000	51568000	0	34708000	27366000	12130000	40208000	352560000	305420000	65296000	91293000	25224000	17519000	0	10787000	0
A0A081EH20	2	1	1	19.8	13.5	13.5	14.202	126	0.0004884	2.5405	>tr|A0A081EH20|A0A081EH20_STRFR 30S ribosomal protein S13 OS=Streptomyces fradiae GN=rpsM PE=3 SV=1	0	0	0	0	0	0	0	30584000	0	0	0	0	0	0	0	0	0	0	0	0	0	0	0	0	0	0	0
A0A081GIL2	2	1	1	8.4	3.1	3.1	39.378	359	0.0025538	1.8903	>tr|A0A081GIL2|A0A081GIL2_9CHRO Photosystem II protein D1 OS=Cyanobium sp. CACIAM 14 GN=psbA PE=3 SV=1	0	0	0	6292400	0	0	0	0	0	0	0	0	0	0	0	0	0	0	0	0	0	0	0	0	0	0	0
A0A081GQU4	1	1	1	7.9	7.9	7.9	12.479	114	0.0078944	1.3532	>tr|A0A081GQU4|A0A081GQU4_9CHRO Uncharacterized protein OS=Cyanobium sp. CACIAM 14 GN=ER33_01955 PE=4 SV=1	0	0	0	0	0	0	0	0	0	0	0	0	0	0	0	0	0	0	0	10006000	0	0	0	0	0	0	0
A0A081K9I8	1	1	1	2.4	2.4	2.4	64.618	591	0.0095563	1.2374	>tr|A0A081K9I8|A0A081K9I8_9GAMM Fumarate reductase flavoprotein subunit OS=Endozoicomonas elysicola GN=GV64_08695 PE=3 SV=1	0	0	0	0	0	0	0	21207000	0	0	0	0	0	0	0	0	0	0	0	0	0	0	0	0	0	0	0
A0A081KVR6	1	1	1	1.1	1.1	1.1	116.35	1036	0.0058246	1.463	>tr|A0A081KVR6|A0A081KVR6_LACRE Gram-positive signal peptide protein, YSIRK family OS=Lactobacillus reuteri GN=HQ33_04690 PE=4 SV=1	0	0	0	0	0	0	0	0	112590000	0	0	0	0	0	0	0	0	0	0	0	0	0	0	0	0	0	0
A0A081LAU2	3	2	0	8.4	6.5	0	41.275	368	0	34.94	>tr|A0A081LAU2|A0A081LAU2_9BACI Sugar ABC transporter ATP-binding protein OS=Bacillus sp. DW5-4 GN=BA70_02220 PE=3 SV=1	590670000	210260000	218990000	391210000	244000000	169780000	391150000	0	258730000	0	0	195760000	0	295380000	175010000	0	0	214060000	0	315130000	266740000	0	297120000	192600000	0	215360000	172370000
R1FBP8	2	1	1	4.3	2.2	2.2	53.411	507	0.002415	1.938	>tr|R1FBP8|R1FBP8_9GAMM NAD(P) transhydrogenase subunit alpha OS=Aeromonas molluscorum 848 GN=pntA PE=3 SV=1	14456000	0	0	0	0	0	0	0	0	0	0	0	0	0	0	0	0	0	0	0	0	0	0	0	0	0	0
A0A081PEQ2	3	1	1	22	7.6	7.6	14.568	132	1	-2	>tr|A0A081PEQ2|A0A081PEQ2_9SPHI 30S ribosomal protein S8 OS=Pedobacter antarcticus 4BY GN=rpsH PE=3 SV=1	0	0	0	0	0	0	4982200	0	0	0	0	0	0	0	0	0	0	0	0	0	0	0	0	0	0	0	0
A0A081Q223	1	1	1	2.4	2.4	2.4	43.981	369	0.0087512	1.2843	>tr|A0A081Q223|A0A081Q223_STRMT Putative CDP-glycerol:glycerophosphate glycerophosphotransferase OS=Streptococcus mitis GN=tagB PE=4 SV=1	0	0	0	0	0	0	0	55617000	0	0	0	0	0	0	0	0	0	0	0	0	0	0	0	0	0	0	0
A0A081RGP8	1	1	1	4.7	4.7	4.7	24.2	215	0.0036232	1.6455	>tr|A0A081RGP8|A0A081RGP8_SPHCR ABC-type polysaccharide/polyol phosphate transport system, ATPase component OS=Sphingobium chlorophenolicum GN=BV95_01436 PE=4 SV=1	0	10321000	0	0	0	0	0	0	0	0	0	0	0	0	0	0	0	0	0	0	0	0	0	0	0	0	0
A0A081SHD6	3	2	0	5.4	2.7	0	68.119	630	0	10.582	>tr|A0A081SHD6|A0A081SHD6_9CHLB Chaperone protein DnaK OS=Chlorobium sp. GBChlB GN=dnaK PE=2 SV=1	833360000	1225200000	801970000	434270000	709370000	542320000	399910000	342030000	365870000	456530000	621600000	712270000	273370000	522650000	363640000	428650000	276450000	278570000	652400000	1332400000	812320000	449070000	469050000	388610000	255590000	369620000	347050000
A0A081SI27	1	1	1	3.3	3.3	3.3	41.464	363	0.0015717	2.0557	>tr|A0A081SI27|A0A081SI27_9CHLB Peptide chain release factor 1 OS=Chlorobium sp. GBChlB GN=prfA PE=3 SV=1	0	69317000	53083000	36698000	379350000	127650000	25303000	30553000	0	0	54916000	34194000	0	47196000	33767000	0	0	0	0	35259000	32245000	0	29225000	26518000	0	0	0
E1KPQ1	2	2	1	4.8	4.8	2.3	43.872	395	0.0010177	2.1361	>tr|E1KPQ1|E1KPQ1_9BACT 2-amino-3-ketobutyrate coenzyme A ligase OS=Prevotella disiens FB035-09AN GN=kbl PE=3 SV=1	0	0	0	0	0	0	0	20066000	0	0	0	0	0	0	0	0	0	0	0	0	0	0	0	0	0	0	0
A0A081UFP3	2	1	1	21.2	10.6	10.6	18.272	170	0.00030441	3.1917	>tr|A0A081UFP3|A0A081UFP3_BACFG 50S ribosomal protein L10 OS=Bacteroides fragilis GN=EC81_0212265 PE=3 SV=1	0	0	0	0	0	0	10821000	0	0	0	0	0	0	0	0	0	0	0	0	0	0	0	0	0	0	0	0
A0A081UY30	5	3	1	26.8	18.4	11.7	20.256	179	0	50.002	>tr|A0A081UY30|A0A081UY30_AERHY 50S ribosomal protein L5 OS=Aeromonas hydrophila GN=rplE PE=3 SV=1	83085000	115090000	44633000	162270000	208090000	21691000	306240000	389450000	60097000	54449000	0	55977000	68756000	13571000	107200000	67573000	15702000	88567000	49191000	20946000	47722000	40913000	37628000	0	77662000	51294000	0
A0A0A2H8W5	2	1	1	6.6	3.2	3.2	51.479	467	0.0025945	1.9311	>tr|A0A0A2H8W5|A0A0A2H8W5_ELIMR Aspartate ammonia-lyase OS=Elizabethkingia miricola GN=aspA PE=3 SV=1	0	0	23524000	14888000	19959000	24817000	21072000	25006000	30497000	0	0	16270000	0	0	22164000	9124900	12888000	18301000	17728000	22134000	0	0	29860000	20603000	14314000	0	0
A0A083ZZN9	2	2	1	30.8	30.8	15.4	8.4204	78	0	21.321	>tr|A0A083ZZN9|A0A083ZZN9_9ENTR Major outer membrane lipoprotein Lpp OS=Serratia sp. DD3 GN=lpp PE=4 SV=1	0	108510000	0	0	147630000	0	0	0	0	0	0	0	0	32304000	0	0	0	0	0	0	0	0	0	0	0	0	0
A0A084DH00	2	2	2	0.9	0.9	0.9	99.324	1007	0.0059091	1.4471	>tr|A0A084DH00|A0A084DH00_9BURK Filamentous hemagglutinin OS=Burkholderia sp. MSh2 GN=GQ57_15670 PE=4 SV=1	86761000	0	74629000	0	0	64695000	33641000	0	0	0	0	0	0	0	0	0	0	0	85986000	0	94849000	0	0	0	0	0	0
A0A084EZ90	1	1	1	4.3	4.3	4.3	32.338	277	0.00026042	2.7059	>tr|A0A084EZ90|A0A084EZ90_9MOLU Adenine-specific DNA methyltransferase OS=Ureaplasma diversum NCTC 246 GN=UDIV_3680 PE=4 SV=1	0	0	0	53450000	0	0	0	0	0	0	0	0	0	25169000	63644000	56910000	0	0	0	0	0	0	0	0	70410000	0	0
A0A084GP97	9	3	0	39.1	18.6	0	17.906	156	0	6.1291	>tr|A0A084GP97|A0A084GP97_9BACI 30S ribosomal protein S7 OS=Bacillus indicus LMG 22858 GN=rpsG PE=3 SV=1	190960000	202110000	123830000	122150000	222840000	147160000	178640000	184890000	113280000	116460000	113330000	101050000	0	94957000	84598000	145470000	166180000	130030000	110160000	116080000	118060000	91917000	92958000	90688000	170720000	170560000	138060000
A0A084J898	4	1	1	22.4	10.9	10.9	17.903	156	0.0010275	2.1567	>tr|A0A084J898|A0A084J898_9CLOT 30S ribosomal protein S7 OS=Clostridium sulfidigenes GN=rpsG PE=3 SV=1	9706700	0	0	0	0	0	0	0	0	0	0	0	0	0	0	0	0	0	0	0	0	0	0	0	0	0	0
A0A084J8A3	3	2	1	42.1	35.5	11.6	12.586	121	0.00028425	2.9527	>tr|A0A084J8A3|A0A084J8A3_9CLOT 50S ribosomal protein L7/L12 OS=Clostridium sulfidigenes GN=rplL PE=3 SV=1	0	0	0	0	0	0	0	0	0	0	0	0	43469000	0	0	0	0	0	0	0	0	0	0	0	0	0	0
R7RU13	1	1	1	18.4	18.4	18.4	5.967	49	0.0011346	2.3909	>tr|R7RU13|R7RU13_9CLOT 50S ribosomal protein L33 OS=Thermobrachium celere DSM 8682 GN=rpmG PE=3 SV=1	0	0	0	0	0	0	0	195170000	0	0	0	0	0	0	0	0	0	0	0	0	0	0	0	0	0	0	0
A0A084JAH4	7	1	1	59.8	17.6	17.6	11.494	102	1	-2	>tr|A0A084JAH4|A0A084JAH4_9CLOT 30S ribosomal protein S10 OS=Clostridium sulfidigenes GN=rpsJ PE=3 SV=1	24112000	0	0	0	0	0	0	0	0	0	0	0	0	0	0	0	0	0	0	0	0	0	0	0	0	0	0
A0A084JAH8	4	1	0	13.4	4	0	30.028	277	0.0010792	2.2597	>tr|A0A084JAH8|A0A084JAH8_9CLOT 50S ribosomal protein L2 OS=Clostridium sulfidigenes GN=rplB PE=3 SV=1	0	0	0	0	0	0	0	0	0	0	0	0	0	0	0	5109700	0	0	0	0	0	0	0	0	0	0	0
A0A084JAJ0	3	2	1	13.4	9.5	5.6	19.277	179	0.0044965	1.5771	>tr|A0A084JAJ0|A0A084JAJ0_9CLOT 50S ribosomal protein L6 OS=Clostridium sulfidigenes GN=rplF PE=3 SV=1	0	0	0	0	0	0	0	0	0	34438000	63144000	49744000	0	54675000	42109000	0	72947000	0	0	0	0	0	58892000	75675000	48024000	61882000	0
A0A084JQV7	3	1	0	10	2.8	0	54.53	492	0.0087646	1.2877	>tr|A0A084JQV7|A0A084JQV7_9FIRM Fucose isomerase OS=[Clostridium] celerecrescens GN=IO98_03425 PE=4 SV=1	0	0	0	0	0	0	0	0	0	0	0	7856500	0	0	0	0	0	0	0	0	0	0	0	0	0	0	0
A0A084Q6K2	3	2	2	22.1	15.6	15.6	12.574	122	0.0013837	2.0719	>tr|A0A084Q6K2|A0A084Q6K2_9GAMM 50S ribosomal protein L7/L12 OS=Gilliamella apicola GN=rplL PE=3 SV=1	0	102030000	0	56493000	63328000	0	0	0	75319000	0	0	0	0	0	63006000	0	105760000	62769000	0	0	0	0	0	0	0	0	0
M7MZA2	5	4	1	19.2	16.2	4.4	24.337	229	0	34.676	>tr|M7MZA2|M7MZA2_9FLAO 50S ribosomal protein L1 OS=Formosa sp. AK20 GN=rplA PE=3 SV=1	198430000	175370000	139600000	224880000	370730000	149720000	218460000	527110000	296720000	196770000	190500000	190350000	211930000	234670000	328520000	207230000	202760000	171090000	194990000	271530000	209940000	339010000	301750000	322370000	328070000	195380000	227390000
A0A085BAA9	1	1	1	1.2	1.2	1.2	111.59	1013	0.00049776	2.578	>tr|A0A085BAA9|A0A085BAA9_9FLAO Membrane protein OS=Epilithonimonas sp. FH1 GN=IO90_08900 PE=3 SV=1	0	0	0	0	0	0	0	23591000	0	0	0	0	0	0	0	0	0	0	0	0	0	0	0	0	0	0	0
A0A085BF62	3	1	1	14.3	6.5	6.5	24.509	230	0.0039286	1.6244	>tr|A0A085BF62|A0A085BF62_9FLAO 50S ribosomal protein L1 OS=Epilithonimonas lactis GN=rplA PE=3 SV=1	0	0	0	0	0	0	0	11268000	0	0	0	0	0	0	0	0	0	0	0	0	0	0	0	0	0	0	0
A0A085DTT5	1	1	1	20.3	20.3	20.3	6.9729	59	0.0039254	1.6239	>tr|A0A085DTT5|A0A085DTT5_9GAMM 30S ribosomal protein S14 (Fragment) OS=Halomonas sp. SUBG004 GN=DK37_28515 PE=4 SV=1	0	0	0	0	0	0	0	4381100	0	0	0	0	0	0	0	0	0	0	0	0	0	0	0	0	0	0	0
A0A085F7T4	2	2	1	15.4	15.4	7.7	17.753	156	0.0033979	1.714	>tr|A0A085F7T4|A0A085F7T4_9BRAD 30S ribosomal protein S7 OS=Bosea sp. LC85 GN=rpsG PE=3 SV=1	0	0	0	0	0	0	0	26009000	0	0	0	0	0	0	0	0	0	0	0	0	0	0	0	0	0	0	0
A0A085F8Q6	3	3	3	7	7	7	45.211	402	0.00048996	2.5458	>tr|A0A085F8Q6|A0A085F8Q6_9BURK Cyclopropane-fatty-acyl-phospholipid synthase OS=Massilia sp. LC238 GN=FG94_02989 PE=4 SV=1	0	0	0	0	0	0	0	0	0	195630000	259080000	277790000	187240000	144290000	175940000	253860000	276210000	222160000	0	287360000	291300000	128440000	134410000	174310000	181570000	290870000	85819000
A0A085G1F3	5	4	0	41.7	35	0	11.739	103	0	6.5998	>tr|A0A085G1F3|A0A085G1F3_9ENTR 30S ribosomal protein S10 OS=Buttiauxella agrestis ATCC 33320 GN=rpsJ PE=3 SV=1	0	0	42550000	37036000	41588000	0	74832000	100380000	50460000	31529000	0	0	25942000	0	29251000	23464000	0	23991000	0	0	0	21331000	0	0	19900000	16421000	0
A0A085H4P8	1	1	1	1.3	1.3	1.3	108.23	951	0.0096891	1.2043	>tr|A0A085H4P8|A0A085H4P8_HAFAL Valine--tRNA ligase OS=Hafnia alvei ATCC 13337 GN=valS PE=3 SV=1	0	0	0	0	0	0	0	0	27886000	0	0	0	0	0	0	0	0	0	0	0	0	0	0	0	0	0	0
A0A085L385	3	1	0	19	8.8	0	15.761	147	0.00031407	3.298	>tr|A0A085L385|A0A085L385_9FLAO 50S ribosomal protein L11 OS=Schleiferia thermophila str. Yellowstone GN=rplK PE=3 SV=1	0	0	0	0	0	0	0	141850000	0	0	0	0	0	0	0	0	0	0	0	0	0	0	0	0	0	0	0
A0A085UCS9	4	1	1	11.5	3.4	3.4	51.235	470	0.008044	1.3201	>tr|A0A085UCS9|A0A085UCS9_9STAP ATP synthase subunit beta OS=Staphylococcus agnetis GN=atpD PE=3 SV=1	0	0	0	0	0	0	0	9996200	0	0	0	0	0	0	0	0	0	0	0	0	0	0	0	0	0	0	0
A0A085UGS3	3	2	1	8.5	4.8	2	44.092	399	0.0076457	1.3661	>tr|A0A085UGS3|A0A085UGS3_9STAP S-adenosylmethionine synthase OS=Staphylococcus agnetis GN=metK PE=3 SV=1	0	0	0	0	0	0	0	0	0	0	0	0	0	0	0	0	0	0	0	0	0	0	0	0	0	15030000	0
A0A085UHM6	2	2	2	4.8	4.8	4.8	45.903	400	0.00031898	3.3627	>tr|A0A085UHM6|A0A085UHM6_9STAP CCA-adding enzyme OS=Staphylococcus agnetis GN=cca PE=3 SV=1	0	64886000	18153000	16155000	60877000	0	0	0	19027000	0	0	54142000	16487000	0	39557000	34482000	0	55848000	0	22657000	0	0	0	0	36844000	43020000	39978000
A0A085W409	4	2	1	8.3	4.3	2.3	56.192	515	0.00028321	2.9421	>tr|A0A085W409|A0A085W409_9DELT ATP synthase subunit alpha OS=Hyalangium minutum GN=atpA PE=3 SV=1	0	0	72188000	98650000	0	43727000	0	0	0	0	0	0	0	0	0	0	0	0	0	0	0	0	0	0	0	0	0
A0A085WCM3	2	2	1	8.1	8.1	3.9	28.2	258	0.0012028	2.5114	>tr|A0A085WCM3|A0A085WCM3_9DELT Iron-sulfur cluster assembly ATPase protein SufC OS=Hyalangium minutum GN=DB31_1552 PE=4 SV=1	60634000	0	49471000	52789000	0	50097000	71380000	0	57030000	57013000	79247000	53811000	49948000	45861000	44896000	49932000	73955000	51904000	57626000	0	130570000	0	37251000	71160000	45462000	54249000	127790000
A0A086AK42	1	1	1	3	3	3	41.176	361	0.0036667	1.6692	>tr|A0A086AK42|A0A086AK42_9FLAO Phenylacetate-CoA oxygenase OS=Chryseobacterium piperi GN=IQ37_17375 PE=4 SV=1	0	0	0	0	0	0	0	0	0	0	22877000	10635000	0	0	0	0	37383000	8515300	20833000	12387000	0	60259000	13253000	0	0	14897000	0
A0A086BK73	1	1	1	3.7	3.7	3.7	55.448	482	0.0025585	1.894	>tr|A0A086BK73|A0A086BK73_9FLAO Asparagine--tRNA ligase OS=Chryseobacterium piperi GN=asnS PE=3 SV=1	0	0	0	0	0	0	4480300	0	0	0	0	0	0	0	0	0	0	0	0	0	0	0	0	0	0	0	0
A0A086BRZ5	1	1	1	2.3	2.3	2.3	43.835	386	0.002594	1.9308	>tr|A0A086BRZ5|A0A086BRZ5_PSEAI Uncharacterized protein (Fragment) OS=Pseudomonas aeruginosa VRFPA01 GN=G039_0328660 PE=4 SV=1	0	0	0	0	0	0	0	50147000	0	0	0	0	0	0	0	0	0	0	0	0	0	0	0	0	0	0	0
A0A086DU81	1	1	1	9.2	9.2	9.2	13.069	119	0.0080782	1.3301	>tr|A0A086DU81|A0A086DU81_9MICO 50S ribosomal protein L24 OS=Cryobacterium sp. MLB-32 GN=rplX PE=3 SV=1	0	0	0	0	0	0	0	0	5898300	0	0	0	0	0	0	0	0	0	0	0	0	0	0	0	0	0	0
A0A086ERV7	1	1	1	5.4	5.4	5.4	30.806	280	0.0078921	1.353	>tr|A0A086ERV7|A0A086ERV7_PECCA PTS mannose transporter subunit IID OS=Pectobacterium carotovorum subsp. brasiliense GN=IW01_04840 PE=4 SV=1	0	0	0	0	0	0	0	5658700	0	0	0	0	0	0	0	0	0	0	0	0	0	0	0	0	0	0	0
A0A086ZHM0	1	1	1	2.7	2.7	2.7	37.9	338	0.0011718	2.4576	>tr|A0A086ZHM0|A0A086ZHM0_9BIFI Acyltransferase OS=Bifidobacterium bohemicum DSM 22767 GN=BBOH_0827 PE=4 SV=1	0	0	0	0	0	0	0	0	8389100	0	0	0	0	0	0	0	0	0	0	0	0	0	0	0	0	0	0
E6K2J7	3	1	1	8.3	2.7	2.7	41.051	375	1	-2	>tr|E6K2J7|E6K2J7_PARDN ABC transporter, ATP-binding protein OS=Parascardovia denticolens DSM 10105 = JCM 12538 GN=HMPREF0620_1670 PE=3 SV=1	0	24498000	0	0	0	0	0	0	0	0	0	0	0	0	0	0	0	0	0	0	0	0	0	0	0	0	0
A0A087A8U6	2	1	0	19.1	9	0	10.362	89	0.0030986	1.7462	>tr|A0A087A8U6|A0A087A8U6_9BIFI 30S ribosomal protein S15 OS=Bifidobacterium callitrichos DSM 23973 GN=rpsO PE=3 SV=1	0	0	0	0	0	0	4197900	0	0	9546800	15161000	36180000	23370000	0	0	11014000	0	0	10103000	0	0	32658000	0	11623000	8200400	10968000	0
A0A087AME6	1	1	1	13.9	13.9	13.9	7.8878	72	0.0010979	2.3032	>tr|A0A087AME6|A0A087AME6_9BIFI Uncharacterized protein OS=Bifidobacterium gallinarum GN=BIGA_1620 PE=4 SV=1	0	15472000	23476000	0	0	0	0	0	19954000	0	0	0	0	0	0	46163000	22478000	0	0	19100000	12931000	9751600	0	13423000	0	0	23065000
A0A087AND3	6	1	0	11.2	2.2	0	48.89	448	0.0080668	1.3276	>tr|A0A087AND3|A0A087AND3_9BIFI Glutamate dehydrogenase OS=Bifidobacterium cuniculi GN=BCUN_1447 PE=3 SV=1	0	0	0	0	0	0	0	0	0	0	0	0	0	0	0	0	0	0	0	0	20521000	0	0	0	0	0	0
A0A087BDK2	1	1	1	8.7	8.7	8.7	16.347	149	0.00027005	2.8083	>tr|A0A087BDK2|A0A087BDK2_9BIFI 50S ribosomal protein L13 OS=Bifidobacterium merycicum GN=rplM PE=3 SV=1	0	0	0	0	0	0	0	0	0	0	0	0	0	0	0	0	0	0	0	0	0	0	0	0	0	20134000	0
A0A087BDP0	1	1	1	10.4	10.4	10.4	14.254	125	0.0011693	2.4554	>tr|A0A087BDP0|A0A087BDP0_9BIFI 30S ribosomal protein S13 OS=Bifidobacterium merycicum GN=rpsM PE=3 SV=1	0	0	16181000	0	0	0	0	0	0	0	0	0	0	0	0	0	0	0	0	0	0	0	0	0	0	0	0
A0A087BDP3	3	3	3	25.2	25.2	25.2	17.091	155	0	12.111	>tr|A0A087BDP3|A0A087BDP3_9BIFI 50S ribosomal protein L17 OS=Bifidobacterium merycicum GN=rplQ PE=3 SV=1	0	0	0	0	0	0	0	0	0	0	17578000	68951000	0	18729000	51078000	0	16951000	109850000	0	18305000	17403000	0	24174000	14107000	0	33837000	31888000
A0A087BEG3	3	2	2	48.4	42.1	42.1	13.119	126	0	24.315	>tr|A0A087BEG3|A0A087BEG3_9BIFI 50S ribosomal protein L7/L12 OS=Bifidobacterium merycicum GN=rplL PE=3 SV=1	0	0	0	0	0	0	0	0	0	0	0	34599000	0	0	10971000	0	0	0	0	0	0	0	0	0	0	0	0
A0A087BF43	1	1	1	2.8	2.8	2.8	41.445	361	0.0010333	2.1746	>tr|A0A087BF43|A0A087BF43_9BIFI Glycosyl transferase group 1 WefN OS=Bifidobacterium merycicum GN=BMERY_1732 PE=4 SV=1	0	0	0	0	0	0	0	0	0	0	43773000	0	58500000	50889000	219050000	0	59152000	78420000	30405000	44151000	45159000	0	60934000	60051000	0	49135000	0
A0A087BF80	2	2	2	12.9	12.9	12.9	16.667	155	0.0012065	2.1049	>tr|A0A087BF80|A0A087BF80_9BIFI 30S ribosomal protein S16 OS=Bifidobacterium merycicum GN=rpsP PE=3 SV=1	0	0	0	0	0	0	0	0	0	0	0	40636000	0	0	0	0	0	31967000	0	0	0	0	0	0	0	0	0
A0A087BG86	6	6	6	21.3	21.3	21.3	48.741	441	0	20.45	>tr|A0A087BG86|A0A087BG86_9BIFI ABC transporter substrate-binding protein OS=Bifidobacterium merycicum GN=BMERY_1396 PE=4 SV=1	0	0	0	0	0	0	0	0	0	0	0	91322000	0	0	78134000	0	0	43245000	0	36389000	0	0	32559000	0	0	43907000	0
A0A087BI35	5	5	5	44.1	44.1	44.1	14.56	127	0	7.9115	>tr|A0A087BI35|A0A087BI35_9BIFI 50S ribosomal protein L20 OS=Bifidobacterium merycicum GN=rplT PE=3 SV=1	17847000	0	0	0	0	0	0	0	13765000	0	68655000	193700000	0	0	73704000	0	12857000	207660000	0	42171000	0	0	46448000	15828000	0	53112000	41402000
A0A087BKF8	9	9	9	29.3	29.3	29.3	44.626	416	0	22.646	>tr|A0A087BKF8|A0A087BKF8_9BIFI ABC superfamily ATP binding cassette transporter, binding protein OS=Bifidobacterium merycicum GN=BMERY_1015 PE=4 SV=1	0	0	0	31393000	18551000	47838000	0	0	0	29891000	52684000	231160000	0	29668000	147670000	0	25408000	188110000	42852000	54686000	24172000	0	34063000	26829000	23890000	40404000	50662000
A0A087BMC4	4	4	0	28.1	28.1	0	10.441	89	0	4.4774	>tr|A0A087BMC4|A0A087BMC4_9BIFI 30S ribosomal protein S15 OS=Bifidobacterium minimum GN=rpsO PE=3 SV=1	218270000	169700000	203610000	186050000	184180000	294680000	164950000	130260000	96694000	161430000	168100000	167370000	152280000	161470000	101760000	252850000	147590000	228010000	154230000	145700000	151970000	184290000	120510000	143400000	191390000	221710000	222040000
A0A087BQD7	3	1	1	7	2.7	2.7	48.48	445	0.00072851	2.5323	>tr|A0A087BQD7|A0A087BQD7_9BIFI O-acetylhomoserine (Thiol)-lyase OS=Bifidobacterium minimum GN=BMIN_0651 PE=3 SV=1	0	0	0	0	0	0	0	0	0	0	0	0	0	0	0	16037000	0	0	0	0	0	0	0	0	0	0	0
A0A087C6T4	1	1	1	3.3	3.3	3.3	46.795	427	0.0087634	1.2877	>tr|A0A087C6T4|A0A087C6T4_9BIFI Maltose-binding protein OS=Bifidobacterium pseudolongum subsp. pseudolongum GN=BPSP_1362 PE=4 SV=1	0	0	0	0	0	0	0	0	0	0	0	0	0	0	0	0	0	0	0	0	0	0	0	0	0	7336500	0
A0A087C7Q7	1	1	1	2.3	2.3	2.3	41.383	386	0.0088692	1.281	>tr|A0A087C7Q7|A0A087C7Q7_9BIFI N-succinyldiaminopimelate aminotransferase OS=Bifidobacterium pseudolongum subsp. pseudolongum GN=BPSP_0028 PE=4 SV=1	0	0	0	0	0	0	0	0	0	0	0	0	0	0	0	0	0	0	0	0	0	0	0	0	0	0	9989200
A0A087CB91	3	3	3	7.4	7.4	7.4	45.001	420	0	3.911	>tr|A0A087CB91|A0A087CB91_9BIFI Sugar-binding secreted protein OS=Bifidobacterium pseudolongum subsp. globosum GN=BPSG_1072 PE=4 SV=1	0	0	0	0	0	0	0	0	0	0	0	62327000	0	0	58579000	0	0	0	0	63415000	0	0	58211000	0	0	49778000	63683000
A0A087CFY1	3	1	1	17.1	11.4	11.4	13.132	123	0.0024245	1.9448	>tr|A0A087CFY1|A0A087CFY1_9BIFI 50S ribosomal protein L18 OS=Bifidobacterium psychraerophilum GN=rplR PE=3 SV=1	0	0	0	0	0	0	0	0	34412000	0	0	0	0	0	0	0	0	0	0	0	0	0	0	0	0	0	0
A0A087ENY4	2	1	1	6.5	3.6	3.6	36.317	337	0.0027032	1.8562	>tr|A0A087ENY4|A0A087ENY4_9LACO Glyceraldehyde-3-phosphate dehydrogenase OS=Lactobacillus kunkeei GN=gap-3 PE=3 SV=1	0	0	0	0	0	0	0	0	73548000	0	0	0	0	0	0	0	0	0	0	0	0	0	0	0	0	0	0
A0A087JD65	3	1	1	40.2	19.6	19.6	10.441	92	0.00025687	2.651	>tr|A0A087JD65|A0A087JD65_VIBVL 30S ribosomal protein S19 OS=Vibrio vulnificus GN=rpsS PE=3 SV=1	0	0	0	0	0	0	0	11447000	0	0	0	0	0	0	0	0	0	0	0	0	0	0	0	0	0	0	0
A0A087M509	1	1	1	3.9	3.9	3.9	33.193	310	0.00025329	2.6162	>tr|A0A087M509|A0A087M509_9RHIZ Ribose-phosphate pyrophosphokinase OS=Devosia riboflavina GN=prs PE=3 SV=1	0	0	0	0	0	0	0	48428000	0	0	0	0	0	0	0	0	0	0	0	0	0	0	0	0	0	0	0
A0A087N430	2	1	1	18.2	11.6	11.6	12.662	121	0.0097803	1.1996	>tr|A0A087N430|A0A087N430_9BACI 50S ribosomal protein L7/L12 OS=Lysinibacillus sp. BF-4 GN=rplL PE=3 SV=1	0	0	0	0	0	0	0	0	0	0	0	0	0	0	0	14673000	0	0	0	0	0	0	0	0	0	0	0
A0A087QAW4	3	1	0	22.4	10.9	0	17.781	156	0	12.327	>tr|A0A087QAW4|A0A087QAW4_LACGS 30S ribosomal protein S7 OS=Lactobacillus gasseri SV-16A-US GN=rpsG PE=3 SV=1	0	0	0	0	0	0	0	0	56782000	0	0	0	0	0	0	0	0	0	0	0	0	0	0	0	0	0	0
A0A0M3T1V2	1	1	1	1.1	1.1	1.1	82.155	732	0.0098588	1.1847	>tr|A0A0M3T1V2|A0A0M3T1V2_9GAMM Ribonuclease OS=Candidatus Thioglobus singularis PS1 GN=W908_03515 PE=4 SV=1	0	0	0	0	0	0	0	17097000	0	0	0	0	0	0	0	0	0	0	0	0	0	0	0	0	0	0	0
A0A088RBG6	3	2	2	23.3	15	15	13.668	120	0.0036304	1.6512	>tr|A0A088RBG6|A0A088RBG6_9SPIO 50S ribosomal protein L18 OS=Treponema putidum GN=rplR PE=3 SV=1	0	0	0	0	0	0	0	0	0	0	0	0	0	0	0	0	0	0	0	0	0	0	0	0	373840000	0	0
A0A088RBI7	4	1	0	3.5	0.8	0	130.38	1186	0	5.7555	>tr|A0A088RBI7|A0A088RBI7_9SPIO Pyruvate-flavodoxin oxidoreductase OS=Treponema putidum GN=JO40_01255 PE=3 SV=1	0	0	0	0	0	0	0	349450000	0	0	0	0	0	0	0	0	0	0	0	0	0	0	0	0	0	0	0
A0A088RBS1	3	3	3	2.6	2.6	2.6	87.066	778	0.00028877	3.0046	>tr|A0A088RBS1|A0A088RBS1_9SPIO Chemotaxis protein OS=Treponema putidum GN=JO40_02370 PE=4 SV=1	0	168610000	0	0	0	41882000	0	0	0	42495000	65919000	0	47580000	0	0	51943000	68559000	66338000	0	0	0	0	0	0	0	57023000	46333000
A0A088REN5	1	1	1	2.1	2.1	2.1	66.732	609	0.0025594	1.8953	>tr|A0A088REN5|A0A088REN5_9SPIO Signal peptidase OS=Treponema putidum GN=JO40_04175 PE=4 SV=1	0	0	0	0	0	0	0	16288000	0	0	0	0	0	0	0	0	0	0	0	0	0	0	0	0	0	0	0
A0A088TKR7	1	1	1	10.9	10.9	10.9	11.525	101	0.0085434	1.3001	>tr|A0A088TKR7|A0A088TKR7_9MOLU 30S ribosomal protein S10 OS=Mollicutes bacterium HR1 GN=rpsJ PE=3 SV=1	137740000	0	0	0	0	0	0	0	0	0	0	0	0	0	0	0	0	0	0	0	0	0	0	0	0	0	0
A0A0W1ASP4	5	2	0	33.3	21.2	0	17.792	156	0	29.403	>tr|A0A0W1ASP4|A0A0W1ASP4_9BACL 30S ribosomal protein S7 OS=Paenibacillus etheri GN=rpsG PE=3 SV=1	0	0	0	0	0	0	0	0	0	0	0	0	0	0	0	0	54001000	30463000	0	0	0	0	0	0	34601000	0	60883000
A0A089IRI2	1	1	1	2.7	2.7	2.7	49.056	438	0.0010785	2.2582	>tr|A0A089IRI2|A0A089IRI2_9BACL Xylose isomerase OS=Paenibacillus sp. FSL H7-0737 GN=xylA PE=3 SV=1	0	0	0	0	0	0	0	0	0	0	0	43516000	0	0	0	0	0	0	0	0	0	0	0	0	0	0	0
A0A089ISN4	8	3	1	23.2	13.1	4.8	43.557	396	0	5.4791	>tr|A0A089ISN4|A0A089ISN4_9BACL Elongation factor Tu OS=Paenibacillus sp. FSL H7-0737 GN=tuf PE=3 SV=1	105280000	0	69894000	71197000	78957000	37492000	94428000	111540000	83400000	106480000	50207000	82749000	77447000	101230000	112780000	55270000	50145000	76178000	62357000	64983000	76656000	126180000	64381000	99969000	93070000	79138000	59899000
A0A089KYH8	1	1	1	2.5	2.5	2.5	36.865	326	0.0096743	1.2308	>tr|A0A089KYH8|A0A089KYH8_9BACL Oxidoreductase OS=Paenibacillus sp. FSL R7-0331 GN=R70331_15880 PE=4 SV=1	0	0	0	0	0	0	0	246720000	0	0	0	0	0	0	0	0	0	0	0	0	0	0	0	0	0	0	0
A0A0S8JD97	1	1	1	2.2	2.2	2.2	51.077	459	0.0015582	2.0352	>tr|A0A0S8JD97|A0A0S8JD97_9BACT UDP-glucose 6-dehydrogenase OS=bacterium SM23_57 GN=AMJ86_04625 PE=3 SV=1	0	0	0	0	0	0	0	7324000	0	0	0	0	0	0	0	0	0	0	0	0	0	0	0	0	0	0	0
A0A0A2C8A8	2	2	2	4.8	4.8	4.8	53.708	495	0.00032669	3.47	>tr|A0A0A2C8A8|A0A0A2C8A8_PROMR Probable cytosol aminopeptidase OS=Prochlorococcus marinus str. PAC1 GN=pepA PE=3 SV=1	20571000	0	0	16329000	0	0	14639000	15615000	0	0	14407000	0	0	0	19751000	0	0	24797000	14227000	0	40951000	0	0	16562000	15579000	0	34513000
A0A089QMV7	1	1	1	10.2	10.2	10.2	10.173	88	0.00583	1.4636	>tr|A0A089QMV7|A0A089QMV7_9PROC 30S ribosomal protein S17 OS=Prochlorococcus sp. MIT 0604 GN=rpsQ PE=3 SV=1	5552300	0	0	0	0	0	0	0	0	0	0	0	0	0	0	0	0	0	0	0	0	0	0	0	0	0	0
A0A089UXR1	2	1	1	33.3	17.9	17.9	8.3863	78	0.0012017	2.0959	>tr|A0A089UXR1|A0A089UXR1_9ENTR Murein lipoprotein OS=Cedecea neteri GN=JT31_03410 PE=4 SV=1	0	0	0	0	0	0	0	13976000	0	0	0	0	0	0	0	0	0	0	0	0	0	0	0	0	0	0	0
A0A089Y2X2	2	2	2	3.6	3.6	3.6	30.377	277	0.0010972	2.3019	>tr|A0A089Y2X2|A0A089Y2X2_9LACO PTS system, sorbose-specific IID component OS=Lactobacillus sp. wkB8 GN=LACWKB8_0336 PE=4 SV=1	0	0	0	0	0	0	0	0	0	0	0	77253000	0	0	74106000	0	0	0	0	67113000	223110000	0	54255000	80122000	0	40660000	255480000
A0A089Y396	1	1	1	4.7	4.7	4.7	26.308	232	0.0048757	1.5175	>tr|A0A089Y396|A0A089Y396_9LACO Transcriptional regulator, GntR family OS=Lactobacillus sp. wkB8 GN=LACWKB8_0451 PE=4 SV=1	0	46440000	10288000	0	0	0	0	0	0	11703000	0	12259000	10691000	7277900	7360600	0	0	0	15696000	17969000	0	0	0	0	0	0	0
A0A090AF29	1	1	1	1.4	1.4	1.4	79.299	702	0.0017321	2.0125	>tr|A0A090AF29|A0A090AF29_9GAMM Chain length determinant protein OS=Thioploca ingrica GN=THII_1327 PE=4 SV=1	0	0	0	0	0	0	0	66729000	0	0	0	0	0	0	0	0	0	0	0	0	0	0	0	0	0	0	0
A0A0P0USC1	1	1	1	3.7	3.7	3.7	34.66	324	0.0077832	1.361	>tr|A0A0P0USC1|A0A0P0USC1_9GAMM 4-hydroxythreonine-4-phosphate dehydrogenase OS=endosymbiont of Bathymodiolus septemdierum str. Myojin knoll GN=pdxA PE=3 SV=1	0	0	0	0	0	0	0	3760500	0	0	0	0	0	0	0	0	0	0	0	0	0	0	0	0	0	0	0
A0A090ECS5	1	1	1	2.8	2.8	2.8	35.256	316	0	18.509	>tr|A0A090ECS5|A0A090ECS5_MESPL Putative Transcriptional regulator OS=Mesorhizobium plurifarium GN=MPL3356_70394 PE=4 SV=1	0	0	5945500	0	0	0	0	0	0	0	0	0	0	0	0	0	0	0	0	0	0	0	0	0	0	0	0
A0A090FW28	2	1	1	6.6	2.7	2.7	39.282	366	0.00029753	3.1222	>tr|A0A090FW28|A0A090FW28_9RHIZ sn-glycerol-3-phosphate import ATP-binding protein UgpC OS=Mesorhizobium sp. ORS3324 GN=ugpC PE=3 SV=1	69543000	38576000	48587000	55763000	44716000	0	108830000	72407000	60202000	32607000	43291000	56989000	34384000	80134000	66363000	47127000	63205000	88915000	61951000	75832000	72876000	54223000	83048000	60844000	46325000	103160000	69833000
A0A090GP25	1	1	1	4.3	4.3	4.3	24.638	210	0	3.7696	>tr|A0A090GP25|A0A090GP25_9RHIZ TetR family transcriptional regulator OS=Mesorhizobium sp. SOD10 GN=MPLSOD_40926 PE=4 SV=1	0	104630000	0	0	0	0	0	0	0	0	0	0	0	0	0	0	0	0	0	0	0	0	0	0	0	0	0
A0A0D0S5V3	1	1	1	3.4	3.4	3.4	35.997	328	0.003928	1.6242	>tr|A0A0D0S5V3|A0A0D0S5V3_9GAMM NODE_3, whole genome shotgun sequence OS=Lysobacter sp. A03 GN=TI01_1302 PE=4 SV=1	0	13232000	0	0	0	0	0	0	0	0	0	0	0	0	0	0	0	0	0	0	0	0	0	0	0	0	0
A0A090INR0	4	2	1	22.2	13.2	5.6	24.864	234	0	6.1813	>tr|A0A090INR0|A0A090INR0_9GAMM 50S ribosomal protein L1 OS=Aliivibrio wodanis GN=rplA PE=3 SV=1	0	0	0	135470000	0	0	232440000	0	0	0	0	83612000	0	96368000	140310000	306140000	0	0	0	0	159690000	140350000	134550000	0	228040000	0	91783000
A0A090J126	5	1	0	11.1	3.1	0	50.202	459	0	61.984	>tr|A0A090J126|A0A090J126_9BACI Glutamate dehydrogenase OS=Bacillus thermoamylovorans GN=gdh PE=3 SV=1	0	0	0	0	0	0	0	113810000	0	0	0	0	0	0	0	0	0	0	0	0	0	0	0	0	0	0	0
A0A090MPM7	6	1	1	19.2	4	4	43.372	396	0.0025892	1.9261	>tr|A0A090MPM7|A0A090MPM7_AFIFE Elongation factor Tu OS=Afipia felis GN=tuf PE=3 SV=1	0	0	0	0	0	0	0	0	0	0	0	0	0	0	0	0	0	0	0	0	0	0	0	0	0	0	6746500
A0A090RFW2	2	1	1	17.6	10.6	10.6	15.808	142	0	5.9079	>tr|A0A090RFW2|A0A090RFW2_9GAMM 50S ribosomal protein L13 OS=Photobacterium aphoticum GN=rplM PE=3 SV=1	0	512610000	0	0	484240000	0	0	272950000	0	0	0	0	0	0	0	0	0	0	0	0	0	0	0	0	0	0	0
A0A090WG94	2	1	1	16.2	7.8	7.8	17.406	154	1	-2	>tr|A0A090WG94|A0A090WG94_9FLAO Signal recognition particle subunit Ffh SRP54 OS=Jejuia pallidilutea GN=JCM19301_2990 PE=4 SV=1	0	0	0	0	0	0	0	16683000	0	0	0	0	0	0	0	0	0	0	0	0	0	0	0	0	0	0	0
A0A090XFS5	1	1	1	8.3	8.3	8.3	16.32	145	0.001162	2.4453	>tr|A0A090XFS5|A0A090XFS5_PAEMA 50S ribosomal protein L13 OS=Paenibacillus macerans GN=rplM PE=3 SV=1	16943000	0	0	60643000	0	0	0	15116000	0	0	0	0	21819000	0	0	0	0	9518400	0	0	0	5533400	0	0	0	0	0
A0A090ZHI9	3	2	1	4.5	3.2	1.5	84.456	753	1	-2	>tr|A0A090ZHI9|A0A090ZHI9_PAEMA Formate acetyltransferase OS=Paenibacillus macerans GN=pflB PE=4 SV=1	0	0	0	0	0	0	0	0	0	0	0	0	0	0	0	24367000	0	0	0	0	0	0	0	0	0	0	0
A0A090ZIR6	2	1	1	3.2	1.9	1.9	65.658	616	0.0045002	1.5788	>tr|A0A090ZIR6|A0A090ZIR6_PAEMA Chaperone protein DnaK OS=Paenibacillus macerans GN=dnaK PE=2 SV=1	26289000	0	0	0	0	0	0	0	0	0	0	0	0	0	0	0	0	0	0	0	0	0	0	0	0	0	0
A0A091FHA3	8	1	0	13.2	2.4	0	58.312	547	0.0071858	1.3996	>tr|A0A091FHA3|A0A091FHA3_9DELT 60 kDa chaperonin OS=Smithella sp. SCADC GN=groL PE=3 SV=1	0	0	0	0	0	0	0	16785000	0	0	0	0	0	0	0	0	0	0	0	0	0	0	0	0	0	0	0
A0A091AGP1	1	1	1	9.9	9.9	9.9	10.386	91	0.001139	2.3982	>tr|A0A091AGP1|A0A091AGP1_9HELI 30S ribosomal protein S15 OS=Sulfuricurvum sp. MLSB GN=rpsO PE=3 SV=1	264260000	224530000	411250000	266320000	258910000	504790000	281960000	237300000	253320000	171790000	147190000	239230000	0	157640000	0	146300000	172660000	295140000	249370000	107060000	140430000	203790000	72155000	159730000	237540000	153670000	252710000
A0A091ASG3	1	1	1	1.9	1.9	1.9	93.46	825	0.0010668	2.2328	>tr|A0A091ASG3|A0A091ASG3_AERSA Alpha-1,4 glucan phosphorylase OS=Aeromonas salmonicida GN=JM66_13765 PE=3 SV=1	0	0	0	0	0	0	0	13445000	0	0	0	0	0	0	0	0	0	0	0	0	0	0	0	0	0	0	0
T0TB78	1	1	1	4.9	4.9	4.9	28.451	268	0.0010238	2.1448	>tr|T0TB78|T0TB78_9STRE Fructose-bisphosphate aldolase class II OS=Streptococcus sp. HSISB1 GN=HSISB1_443 PE=3 SV=1	0	0	0	0	0	0	0	0	24300000	0	0	0	0	0	0	0	0	0	0	0	0	0	0	0	0	0	0
A0A091BPS3	3	1	1	12.2	5.3	5.3	36.022	337	0.0010627	2.2255	>tr|A0A091BPS3|A0A091BPS3_STREI Glyceraldehyde-3-phosphate dehydrogenase OS=Streptococcus equinus ATCC 33317 GN=B279_03285 PE=3 SV=1	0	0	0	0	0	0	0	0	0	0	0	0	0	0	0	0	0	0	0	0	0	0	0	0	0	12767000	0
A0A091FI18	1	1	1	3	3	3	52.503	495	0.006927	1.4086	>tr|A0A091FI18|A0A091FI18_9DELT Pilus assembly protein CpaC OS=Smithella sp. SCADC GN=ER57_03525 PE=3 SV=1	0	0	0	0	0	0	0	16428000	0	0	0	0	0	0	0	0	0	0	0	0	0	0	0	0	0	0	0
A0A093B0V9	1	1	1	5.5	5.5	5.5	23.545	217	0.0031153	1.7621	>tr|A0A093B0V9|A0A093B0V9_9PSEU Uncharacterized protein OS=Amycolatopsis lurida NRRL 2430 GN=BB31_22045 PE=4 SV=1	129980000	136030000	244300000	0	115060000	0	0	245640000	297180000	0	0	159780000	72152000	140180000	0	160860000	0	136650000	0	0	0	0	0	0	0	0	0
A0A093TTR8	4	3	1	17.1	14.1	3	24.72	234	0	27.707	>tr|A0A093TTR8|A0A093TTR8_9ENTR 50S ribosomal protein L1 OS=Pectobacterium betavasculorum GN=rplA PE=3 SV=1	157510000	203720000	89353000	302440000	281630000	70365000	857510000	888350000	274810000	174660000	16023000	120060000	217100000	24406000	314980000	280320000	119350000	252650000	121950000	38352000	138470000	97691000	54568000	12229000	252160000	106250000	20006000
A0A093WK73	1	1	1	14	14	14	8.9422	86	0.0097711	1.1965	>tr|A0A093WK73|A0A093WK73_CLOBO PTS sugar transporter subunit IIA OS=Clostridium botulinum GN=ACP50_11540 PE=4 SV=1	0	0	0	1780300	0	0	0	0	0	0	0	0	0	0	0	0	0	0	0	0	0	0	0	0	0	0	0
A0A094IIE3	2	2	2	7.6	7.6	7.6	32.415	301	0.0011919	2.4964	>tr|A0A094IIE3|A0A094IIE3_9MOLU Carbamate kinase OS=Mollicutes bacterium HR2 GN=arcC1_1 PE=3 SV=1	45489000	71194000	52666000	0	77154000	0	0	77213000	0	0	0	0	0	0	0	0	0	0	0	0	0	0	0	0	0	0	0
A0A094IU56	2	2	1	12.7	12.7	5.6	15.944	142	0.0025806	1.9145	>tr|A0A094IU56|A0A094IU56_9GAMM 50S ribosomal protein L13 OS=Idiomarina salinarum GN=rplM PE=3 SV=1	242390000	109160000	87410000	552410000	229460000	89873000	366030000	253890000	93568000	108080000	46998000	104430000	196750000	0	127760000	76499000	59486000	87724000	74499000	74042000	70982000	92386000	80495000	0	74804000	60761000	0
A0A094JBZ3	3	2	2	16.4	9	9	13.481	122	0	20.529	>tr|A0A094JBZ3|A0A094JBZ3_9GAMM 50S ribosomal protein L14 OS=Idiomarina salinarum GN=rplN PE=3 SV=1	0	0	0	149110000	0	0	0	0	0	0	0	0	0	16814000	14585000	10311000	12004000	0	15199000	0	0	0	9695400	11881000	0	0	0
A0A094JG80	1	1	1	4.2	4.2	4.2	34.174	312	0.0011143	2.3465	>tr|A0A094JG80|A0A094JG80_9GAMM Ribose-phosphate pyrophosphokinase OS=Idiomarina salinarum GN=prs PE=3 SV=1	0	0	0	0	0	0	0	9494300	0	0	0	0	0	0	0	0	0	0	0	0	0	0	0	0	0	0	0
A0A094JK03	4	1	1	23.5	8.3	8.3	15.069	132	0.0011072	2.3224	>tr|A0A094JK03|A0A094JK03_9BACL 30S ribosomal protein S8 OS=Thermoactinomyces sp. Gus2-1 GN=rpsH PE=3 SV=1	0	0	0	0	0	0	0	66935000	0	0	0	0	0	0	0	0	0	0	0	0	0	0	0	0	0	0	0
A0A094MSB2	1	1	1	7.7	7.7	7.7	14.544	130	0.0017354	2.015	>tr|A0A094MSB2|A0A094MSB2_9GAMM 30S ribosomal protein S9 OS=Acidihalobacter prosperus GN=rpsI PE=3 SV=1	0	0	0	0	0	0	87133000	0	0	0	0	0	0	0	0	0	0	0	0	0	0	0	0	0	0	0	0
A0A094PC42	1	1	1	11.7	11.7	11.7	9.8193	94	0.0029514	1.7673	>tr|A0A094PC42|A0A094PC42_9ACTN DNA-binding protein OS=actinobacterium acAMD-5 GN=GM45_4305 PE=3 SV=1	0	0	0	0	0	0	0	21478000	0	0	0	0	0	0	0	0	0	0	0	0	0	0	0	0	0	0	0
A0A095D2A2	3	1	0	16.3	8.9	0	12.345	123	0.001568	2.0453	>tr|A0A095D2A2|A0A095D2A2_9SPHN 50S ribosomal protein L7/L12 OS=Sphingopyxis sp. LC81 GN=rplL PE=3 SV=1	0	0	0	0	0	0	0	123840000	0	0	0	0	0	0	0	0	0	0	0	0	0	0	0	0	0	0	0
A0A095SEK3	1	1	1	4.8	4.8	4.8	29.98	291	0	22.188	>tr|A0A095SEK3|A0A095SEK3_9GAMM Succinyl-CoA ligase [ADP-forming] subunit alpha OS=Alcanivorax jadensis T9 GN=T9A_00034 PE=3 SV=1	0	0	0	0	0	0	0	26271000	0	0	0	0	0	0	0	0	0	0	0	0	0	0	0	0	0	0	0
A0A095SWQ6	1	1	1	17.7	17.7	17.7	6.0351	62	0.00025947	2.6905	>tr|A0A095SWQ6|A0A095SWQ6_9FLAO ATP synthase subunit c OS=Flavobacterium aquatile LMG 4008 GN=LG45_03930 PE=3 SV=1	0	0	0	0	0	0	0	38307000	0	0	0	0	0	0	0	0	0	0	0	0	0	0	0	0	0	0	0
A0A095XFV3	3	3	3	31.2	31.2	31.2	10.105	93	0	4.2974	>tr|A0A095XFV3|A0A095XFV3_9FIRM DNA-binding protein OS=Clostridiales bacterium S5-A14a GN=HMPREF1635_06050 PE=3 SV=1	78184000	34827000	54631000	59416000	70636000	59668000	69421000	51706000	152650000	120030000	0	78337000	193410000	42288000	71551000	171140000	0	218940000	69369000	52975000	88838000	51718000	71581000	34327000	94975000	85805000	55089000
A0A095XH53	4	1	1	18.9	6.5	6.5	30.112	275	1	-2	>tr|A0A095XH53|A0A095XH53_9FIRM 50S ribosomal protein L2 OS=Tissierellia bacterium S5-A11 GN=rplB PE=3 SV=1	0	0	0	0	0	0	0	0	0	0	0	0	0	0	0	0	0	0	0	0	0	0	0	0	0	0	57146000
A0A095XHA9	2	1	1	11.6	6.7	6.7	17.749	164	1	-2	>tr|A0A095XHA9|A0A095XHA9_9FIRM 50S ribosomal protein L10 OS=Clostridiales bacterium S5-A14a GN=rplJ PE=3 SV=1	0	0	0	0	0	0	0	12933000	0	0	0	0	0	0	0	0	0	0	0	0	0	0	0	0	0	0	0
A0A095XKE4	5	1	1	11.2	2.9	2.9	48.859	447	1	-2	>tr|A0A095XKE4|A0A095XKE4_9FIRM Glutamate dehydrogenase OS=Clostridiales bacterium S5-A14a GN=HMPREF1635_01010 PE=3 SV=1	0	0	0	0	0	0	310320000	0	0	0	0	0	0	0	0	0	0	0	0	0	0	0	0	0	0	0	0
A0A095XPH7	4	1	0	35.9	8.7	0	10.543	92	1	-2	>tr|A0A095XPH7|A0A095XPH7_9FIRM 30S ribosomal protein S19 OS=Tissierellia bacterium S5-A11 GN=rpsS PE=3 SV=1	0	0	0	0	0	0	0	42982000	0	0	0	0	0	0	0	0	0	0	0	0	0	0	0	0	0	0	0
A0A095XSL2	3	3	3	3.8	3.8	3.8	110.54	929	0.0086544	1.2952	>tr|A0A095XSL2|A0A095XSL2_9FUSO DNA helicase II/ATP-dependent DNA helicase PcrA OS=Fusobacterium periodonticum 2_1_31 GN=FSAG_001464 PE=3 SV=1	218840000	198020000	148160000	0	0	0	0	273240000	209810000	0	0	0	176390000	142340000	0	0	0	192100000	0	310220000	0	0	320630000	0	0	835550000	0
E0E1R2	6	4	2	32.1	23.1	7.1	17.751	156	0	11.656	>tr|E0E1R2|E0E1R2_9FIRM 30S ribosomal protein S7 OS=Peptostreptococcus stomatis DSM 17678 GN=rpsG PE=3 SV=1	133460000	0	34767000	0	0	14795000	142200000	32930000	32952000	16205000	50739000	17938000	30617000	32343000	30849000	48746000	66334000	30130000	50645000	0	21599000	51748000	20909000	43223000	67226000	62826000	61402000
S4VLH4	2	1	1	5.4	2.8	2.8	41.829	390	0.0040558	1.6037	>tr|S4VLH4|S4VLH4_9FUSO 60 kDa chaperonin (Fragment) OS=Fusobacterium hwasookii ChDC F206 GN=groEL PE=3 SV=1	0	0	0	0	0	0	0	51250000	0	0	0	0	0	0	0	0	0	0	0	0	0	0	0	0	0	0	0
E0E0Y9	2	1	1	14.2	9.2	9.2	14.871	141	0.0019117	1.9995	>tr|E0E0Y9|E0E0Y9_9FIRM 50S ribosomal protein L11 OS=Peptostreptococcus stomatis DSM 17678 GN=rplK PE=3 SV=1	0	0	0	0	0	0	0	12423000	0	0	0	0	0	0	0	0	0	0	0	0	0	0	0	0	0	0	0
C9MN54	2	2	1	6.2	6.2	3	45.09	400	0	3.9537	>tr|C9MN54|C9MN54_9BACT Peptidase C1-like family OS=Prevotella veroralis F0319 GN=HMPREF0973_01039 PE=4 SV=1	69404000	0	0	72310000	0	0	62282000	0	76823000	0	0	0	0	0	45200000	54003000	0	48442000	0	0	0	58103000	65664000	59420000	50491000	57352000	59267000
A0A095XZV1	4	1	1	9.6	2.2	2.2	50.362	456	1	-2	>tr|A0A095XZV1|A0A095XZV1_9BACT Signal recognition particle protein OS=Prevotella sp. S7-1-8 GN=ffh PE=3 SV=1	0	0	0	0	0	0	0	85477000	0	0	0	0	0	0	0	0	0	0	0	0	0	0	0	0	0	0	0
R5KEJ2	2	1	1	32.3	14.5	14.5	7.2076	62	1	-2	>tr|R5KEJ2|R5KEJ2_9BACT 50S ribosomal protein L33 OS=Prevotella sp. CAG:1124 GN=rpmG PE=3 SV=1	0	0	0	0	0	0	0	0	88898000	0	0	0	0	0	0	0	0	0	0	0	0	0	0	0	0	0	0
A0A095Y0X0	4	1	0	41.6	10.1	0	10.387	89	0.0031099	1.7567	>tr|A0A095Y0X0|A0A095Y0X0_9BACT 30S ribosomal protein S15 OS=Prevotella sp. S7-1-8 GN=rpsO PE=3 SV=1	0	0	0	0	0	0	0	12078000	0	0	0	0	0	0	0	0	0	0	0	0	0	0	0	0	0	0	0
A0A095Y3H4	8	2	1	37.3	14.6	10.1	18.235	158	0	23.531	>tr|A0A095Y3H4|A0A095Y3H4_9BACT 30S ribosomal protein S7 OS=Prevotella sp. S7-1-8 GN=rpsG PE=3 SV=1	0	0	0	0	0	0	0	200230000	196770000	0	0	0	0	0	0	0	0	0	301180000	0	0	357190000	0	0	402560000	0	0
A0A095Y3H8	2	1	1	22.7	11.3	11.3	11.02	97	0	10.068	>tr|A0A095Y3H8|A0A095Y3H8_9BACT 50S ribosomal protein L23 OS=Prevotella sp. S7-1-8 GN=rplW PE=3 SV=1	0	0	0	0	0	0	15444000	0	0	0	24182000	0	0	33019000	43708000	17284000	0	0	30197000	44827000	57397000	0	24379000	85663000	21777000	44886000	23727000
D3HW74	2	2	2	10.7	10.7	10.7	20.229	178	0.00027541	2.8503	>tr|D3HW74|D3HW74_9BACT ATP synthase subunit delta OS=Prevotella buccae D17 GN=atpH PE=3 SV=1	38113000	48629000	64486000	106820000	35457000	95384000	31983000	27977000	38760000	85008000	22989000	54416000	252280000	29459000	35568000	102370000	27399000	37866000	30854000	25667000	23392000	139250000	40789000	25721000	52524000	42777000	20369000
A0A095Y4I5	2	1	1	4.5	2.1	2.1	53.433	484	0.0081173	1.3386	>tr|A0A095Y4I5|A0A095Y4I5_9BACT Aminoacyl-histidine dipeptidase OS=Prevotella sp. S7-1-8 GN=HMPREF1640_07655 PE=4 SV=1	0	0	0	15565000	0	0	0	0	0	0	0	0	0	0	0	0	0	0	0	0	0	0	0	0	0	0	0
A0A095Y600	1	1	1	4.5	4.5	4.5	31.454	292	0.0015785	2.0656	>tr|A0A095Y600|A0A095Y600_9BACT Peptidyl-prolyl cis-trans isomerase OS=Prevotella sp. S7-1-8 GN=HMPREF1640_05870 PE=4 SV=1	0	0	0	0	0	0	0	6193900	0	0	0	0	0	0	0	0	0	0	0	0	0	0	0	0	0	0	0
A0A095Y644	5	4	4	24	15.8	15.8	21.243	196	0	59.873	>tr|A0A095Y644|A0A095Y644_9BACT 30S ribosomal protein S16 OS=Prevotella sp. S7-1-8 GN=rpsP PE=3 SV=1	0	201790000	0	0	429640000	58950000	0	360250000	0	0	0	0	0	0	0	0	0	0	0	0	0	0	0	0	0	0	0
A0A095Y6H7	1	1	1	1.4	1.4	1.4	79.786	713	0.008031	1.3511	>tr|A0A095Y6H7|A0A095Y6H7_9BACT Peptidylprolyl isomerase OS=Prevotella sp. S7-1-8 GN=HMPREF1640_06545 PE=4 SV=1	0	0	0	0	0	0	0	21821000	0	0	0	0	0	0	0	0	0	0	0	0	0	0	0	0	0	0	0
A0A095Y7N6	5	1	1	17.6	3.6	3.6	32.192	278	0	5.1049	>tr|A0A095Y7N6|A0A095Y7N6_9BACT Uncharacterized protein OS=Prevotella sp. S7-1-8 GN=HMPREF1640_03890 PE=4 SV=1	0	0	0	0	0	0	0	113270000	0	0	0	0	0	0	0	0	0	0	0	0	0	0	0	0	0	0	0
A0A095Y881	4	2	1	16.9	6.6	2.5	39.557	361	0.00031437	3.3009	>tr|A0A095Y881|A0A095Y881_9BACT 2-ketoisovalerate ferredoxin oxidoreductase OS=Prevotella sp. S7-1-8 GN=HMPREF1640_03605 PE=4 SV=1	27520000	37041000	23320000	27733000	52253000	0	21172000	37107000	0	0	27303000	38003000	0	0	41327000	19235000	0	42854000	0	30242000	30571000	45192000	32018000	23007000	35570000	34825000	30056000
A0A095Y8T9	6	1	1	9.1	1.5	1.5	82.854	729	1	-2	>tr|A0A095Y8T9|A0A095Y8T9_9BACT Glutamine synthetase OS=Prevotella sp. S7-1-8 GN=HMPREF1640_02110 PE=3 SV=1	20788000	0	86724000	25311000	25468000	0	22054000	0	186600000	30005000	0	20942000	33509000	35080000	30325000	24775000	33189000	17706000	0	24786000	22774000	22224000	27635000	24888000	17908000	18588000	20768000
A0A095Y8W0	11	1	1	24.3	5.4	5.4	35.12	317	0	4.2764	>tr|A0A095Y8W0|A0A095Y8W0_9BACT 30S ribosomal protein S2 OS=Prevotella sp. S7-1-8 GN=rpsB PE=3 SV=1	33855000	0	0	0	0	49027000	0	17125000	54201000	0	0	27258000	19431000	0	18956000	16879000	14445000	15549000	0	32871000	32543000	15193000	19735000	50846000	0	31524000	36089000
A0A095Y936	10	1	1	31.8	5.6	5.6	37.643	355	0.00030855	3.2344	>tr|A0A095Y936|A0A095Y936_9BACT Glyceraldehyde-3-phosphate dehydrogenase OS=Prevotella sp. S7-1-8 GN=HMPREF1640_01405 PE=3 SV=1	0	0	0	0	0	0	0	12254000	0	0	0	0	0	0	0	0	0	0	0	0	0	0	0	0	0	0	0
A0A095YB77	9	2	1	32.9	11.9	7.1	36.934	337	0	10.904	>tr|A0A095YB77|A0A095YB77_9BACT Fructose-bisphosphate aldolase OS=Prevotella sp. S7-1-8 GN=HMPREF1640_00245 PE=3 SV=1	0	1548000000	1823800000	0	4105600000	1466300000	0	2011300000	652800000	437900000	476920000	1166100000	381650000	743110000	2030100000	183590000	265770000	972370000	807320000	527230000	460440000	625830000	804100000	979720000	316120000	264880000	301120000
A0A095YKL8	6	1	1	20.6	4.1	4.1	43.082	394	0.0011534	2.4311	>tr|A0A095YKL8|A0A095YKL8_9FIRM Elongation factor Tu (Fragment) OS=Tissierellia bacterium S5-A11 GN=tuf PE=3 SV=1	0	0	0	0	0	0	58521000	17558000	19733000	0	0	0	0	0	0	0	0	0	0	0	0	0	0	0	0	0	0
A0A095YQR0	7	1	1	25	2.7	2.7	33.583	292	1	-2	>tr|A0A095YQR0|A0A095YQR0_9BACT Uncharacterized protein OS=Prevotella histicola JCM 15637 = DNF00424 GN=HMPREF2132_12045 PE=4 SV=1	0	0	0	0	0	0	0	0	0	0	0	0	0	0	0	0	0	0	0	0	0	0	0	0	126940000	0	0
A0A095YQR9	11	1	0	13.9	2	0	66.923	595	0.0036545	1.6639	>tr|A0A095YQR9|A0A095YQR9_9BACT 30S ribosomal protein S1 OS=Prevotella histicola JCM 15637 = DNF00424 GN=HMPREF2132_12475 PE=4 SV=1	0	0	0	10803000	0	0	0	0	0	0	0	0	0	0	0	0	0	0	0	0	0	0	0	0	0	0	0
A0A095YR41	5	1	1	13.3	2.9	2.9	50.813	452	0.0037754	1.6342	>tr|A0A095YR41|A0A095YR41_9BACT Histidine--tRNA ligase OS=Prevotella histicola JCM 15637 = DNF00424 GN=hisS PE=3 SV=1	0	0	0	0	0	0	0	0	0	0	0	0	0	0	0	0	0	0	0	0	0	0	0	0	0	0	0
A0A095YUS7	4	1	0	34.1	9.9	0	9.3898	91	0.0081035	1.3363	>tr|A0A095YUS7|A0A095YUS7_9BACT DNA-binding protein OS=Prevotella histicola JCM 15637 = DNF00424 GN=HMPREF2132_08765 PE=3 SV=1	0	0	0	0	0	0	0	1303300000	0	0	0	0	0	0	0	0	0	0	0	0	0	0	0	0	0	0	0
A0A095YVQ8	2	1	0	19.8	10.5	0	18.765	172	0	138.44	>tr|A0A095YVQ8|A0A095YVQ8_9BACT 50S ribosomal protein L10 OS=Prevotella histicola JCM 15637 = DNF00424 GN=HMPREF2132_08135 PE=3 SV=1	0	0	0	0	0	0	0	0	0	0	0	0	0	0	0	0	0	0	0	0	0	0	0	0	0	164900000	0
A0A095YXT2	1	1	1	5.4	5.4	5.4	30.663	280	0.0029893	1.8008	>tr|A0A095YXT2|A0A095YXT2_9FIRM 3-hydroxybutyryl-CoA dehydrogenase OS=Tissierellia bacterium S5-A11 GN=HMPREF1633_06065 PE=4 SV=1	0	0	0	9573800	0	0	0	0	0	0	0	0	0	0	0	0	0	0	0	0	0	0	0	0	0	0	0
A0A095YYQ3	3	2	2	17.5	10.8	10.8	13.818	120	0.0002963	3.1093	>tr|A0A095YYQ3|A0A095YYQ3_9FIRM 30S ribosomal protein S13 OS=Tissierellia bacterium S5-A11 GN=rpsM PE=3 SV=1	0	0	0	0	0	0	0	0	0	0	0	0	0	0	0	0	0	0	0	0	0	0	0	0	5162700	0	0
A0A095YZ40	2	2	2	30.9	30.9	30.9	12.56	123	0	4.5635	>tr|A0A095YZ40|A0A095YZ40_9FIRM 50S ribosomal protein L7/L12 OS=Tissierellia bacterium S5-A11 GN=rplL PE=3 SV=1	0	0	82609000	0	18416000	112990000	0	15727000	22573000	0	0	25610000	0	0	0	0	0	0	0	0	0	0	0	0	0	0	0
A0A095YZY3	5	1	0	60.2	13.3	0	9.4587	83	0.0040743	1.6188	>tr|A0A095YZY3|A0A095YZY3_9BACT 50S ribosomal protein L31 type B OS=Prevotella histicola JCM 15637 = DNF00424 GN=rpmE2 PE=3 SV=1	0	0	0	0	0	0	0	4683400	0	0	0	0	0	0	0	0	0	0	0	0	0	0	0	0	0	0	0
A0A0J6CEZ6	1	1	1	1.2	1.2	1.2	100.51	912	0.0011069	2.3224	>tr|A0A0J6CEZ6|A0A0J6CEZ6_9PORP Membrane protein OS=Parabacteroides goldsteinii GN=ACM15_20860 PE=3 SV=1	0	0	0	0	0	0	16091000	0	0	0	0	0	0	0	0	0	0	0	0	0	0	0	0	0	0	0	0
A0A095Z3R4	1	1	1	9.4	9.4	9.4	10.123	96	0.0034031	1.7169	>tr|A0A095Z3R4|A0A095Z3R4_9BURK Transcriptional regulator HU subunit alpha OS=Oligella urethralis DNF00040 GN=HMPREF2130_09085 PE=3 SV=1	0	27013000	0	0	30891000	0	0	0	0	43683000	0	75470000	78594000	57998000	221710000	46493000	38278000	503280000	0	26735000	30388000	50004000	28590000	55797000	67700000	42644000	52787000
A0A095Z478	6	1	0	26.1	5.6	0	20.507	180	1	-2	>tr|A0A095Z478|A0A095Z478_9FIRM 50S ribosomal protein L5 OS=Peptostreptococcus sp. MV1 GN=rplE PE=3 SV=1	0	0	0	0	0	0	0	0	31466000	0	0	0	0	0	0	0	0	0	0	0	0	0	0	0	0	0	0
A0A095Z4A2	7	1	0	17	2.5	0	49.433	447	1	-2	>tr|A0A095Z4A2|A0A095Z4A2_9BACT Signal recognition particle protein OS=Prevotella histicola JCM 15637 = DNF00424 GN=ffh PE=3 SV=1	7064300	0	0	0	0	0	0	0	0	0	0	0	0	0	0	0	0	0	0	0	0	0	0	0	0	0	0
A0A095Z4A7	3	3	1	11	11	3.5	27.947	255	0.00031066	3.2524	>tr|A0A095Z4A7|A0A095Z4A7_9BACT 2-oxoglutarate oxidoreductase OS=Prevotella histicola JCM 15637 = DNF00424 GN=HMPREF2132_03390 PE=4 SV=1	52881000	0	54743000	51498000	0	56419000	60653000	73743000	66302000	81348000	84526000	61101000	73818000	93660000	66803000	62941000	0	0	83645000	48947000	79355000	68016000	58798000	74839000	57731000	56174000	70416000
F0F8K5	2	2	2	2.7	2.7	2.7	78.442	715	0	37.399	>tr|F0F8K5|F0F8K5_9BACT Uncharacterized protein OS=Prevotella multiformis DSM 16608 GN=HMPREF9141_1922 PE=4 SV=1	40730000	270630000	107830000	0	193770000	192830000	0	106740000	85820000	141940000	113330000	134700000	155130000	41168000	150410000	76347000	0	64288000	0	108200000	88263000	90381000	73723000	52644000	55972000	24478000	75446000
A0A095ZE29	7	1	0	34.9	7.2	0	23.068	209	0.0045132	1.586	>tr|A0A095ZE29|A0A095ZE29_9BACT 50S ribosomal protein L4 OS=Prevotella buccalis DNF00853 GN=rplD PE=3 SV=1	0	0	0	0	0	0	0	5112900	0	0	0	0	0	0	0	0	0	0	0	0	0	0	0	0	0	0	0
A0A095ZEC3	10	1	1	83	12.5	12.5	9.6832	88	0.00032873	3.4961	>tr|A0A095ZEC3|A0A095ZEC3_9BACT 30S ribosomal protein S19 OS=Prevotella buccalis DNF00853 GN=rpsS PE=3 SV=1	40505000	0	44188000	43706000	47240000	73479000	41878000	56028000	61817000	77797000	87236000	79850000	52456000	66829000	82296000	51199000	71726000	92392000	64381000	64750000	88761000	76861000	53167000	95342000	61250000	73231000	0
A0A095ZF46	11	2	1	51.9	20.9	7	18.223	158	0	17.587	>tr|A0A095ZF46|A0A095ZF46_9BACT 30S ribosomal protein S7 OS=Prevotella buccalis DNF00853 GN=rpsG PE=3 SV=1	0	0	0	0	0	199270000	0	230880000	182270000	0	204450000	0	279990000	112450000	0	172940000	211700000	196360000	247430000	0	0	685190000	0	233790000	727530000	0	173230000
A0A095ZF52	5	2	2	28.2	11.3	11.3	16.187	142	0.00034459	3.7398	>tr|A0A095ZF52|A0A095ZF52_9BACT 50S ribosomal protein L16 OS=Prevotella buccalis DNF00853 GN=rplP PE=3 SV=1	26268000	38845000	0	25956000	112220000	58352000	27032000	68559000	55918000	34299000	0	65756000	29368000	36566000	87182000	21044000	27435000	41984000	33176000	43476000	41660000	144740000	56549000	89496000	0	34556000	39989000
A0A095ZHI6	7	2	2	44.4	12.2	12.2	10.686	90	0.00033841	3.6338	>tr|A0A095ZHI6|A0A095ZHI6_9BACT 30S ribosomal protein S18 OS=Prevotella sp. S7-1-8 GN=rpsR PE=3 SV=1	0	0	0	0	0	0	0	0	0	0	0	0	0	0	0	0	0	0	0	0	0	0	0	0	0	14846000	0
A0A095ZHX1	3	2	1	9.6	6.3	2.1	46.359	428	0	12.95	>tr|A0A095ZHX1|A0A095ZHX1_9FIRM Enolase OS=Peptoniphilus lacrimalis DNF00528 GN=eno PE=3 SV=1	0	0	0	0	0	0	90326000	0	0	25384000	0	0	26372000	39695000	19596000	61750000	23628000	0	0	0	0	17673000	489140000	0	0	52333000	66978000
A0A095ZI97	5	2	0	26.2	9.3	0	31.463	290	0	17.572	>tr|A0A095ZI97|A0A095ZI97_9BACT Peptidyl-prolyl cis-trans isomerase OS=Prevotella buccalis DNF00853 GN=HMPREF2137_07825 PE=4 SV=1	114400000	46520000	94566000	127140000	115550000	67170000	111090000	133520000	72873000	20634000	37107000	80937000	25314000	18262000	165300000	23939000	62957000	76280000	59513000	45950000	112570000	53426000	56222000	85478000	91023000	38572000	173400000
A0A095ZID0	1	1	1	13.3	13.3	13.3	10.293	98	0.001169	2.4554	>tr|A0A095ZID0|A0A095ZID0_9BACT Uncharacterized protein OS=Prevotella buccalis DNF00853 GN=HMPREF2137_09280 PE=4 SV=1	0	0	0	0	0	0	0	103620000	0	0	0	0	0	0	0	0	0	0	0	0	0	0	0	0	0	0	0
A0A095ZIJ3	8	1	1	12.6	2.3	2.3	61.793	557	0.0010363	2.1814	>tr|A0A095ZIJ3|A0A095ZIJ3_9BACT Uncharacterized protein OS=Prevotella buccalis DNF00853 GN=HMPREF2137_07255 PE=4 SV=1	0	10644000	0	0	0	0	0	0	0	0	0	0	0	0	0	0	0	0	0	0	0	0	0	0	0	0	0
A0A095ZJ49	6	1	0	44.9	20.2	0	10.429	89	0	41.116	>tr|A0A095ZJ49|A0A095ZJ49_9BACT 30S ribosomal protein S15 OS=Prevotella buccalis DNF00853 GN=rpsO PE=3 SV=1	0	0	0	0	0	0	0	24136000	0	0	0	0	0	0	0	0	0	0	0	0	0	0	0	0	0	0	0
A0A095ZJC3	3	1	0	11.9	3	0	33.386	302	1	-2	>tr|A0A095ZJC3|A0A095ZJC3_9BACT Peptidyl-prolyl cis-trans isomerase OS=Prevotella buccalis DNF00853 GN=HMPREF2137_07830 PE=4 SV=1	0	0	0	0	0	0	0	0	0	0	0	0	0	0	0	0	0	0	0	0	0	0	0	0	9326900	0	0
A0A095ZKC9	9	1	0	9.5	1.2	0	133.16	1201	0.0099628	1.1776	>tr|A0A095ZKC9|A0A095ZKC9_9BACT Pyruvate-flavodoxin oxidoreductase OS=Prevotella sp. S7-1-8 GN=HMPREF1640_01060 PE=3 SV=1	0	0	0	0	0	0	0	0	0	0	0	0	0	0	0	0	0	0	0	0	0	0	0	0	0	0	6811700
A0A095ZLI2	1	1	1	5.1	5.1	5.1	29.109	273	0.0059433	1.454	>tr|A0A095ZLI2|A0A095ZLI2_9BACT Flagellar motor protein MotA OS=Prevotella buccalis DNF00853 GN=HMPREF2137_04360 PE=3 SV=1	0	0	0	0	0	0	0	18882000	0	0	0	0	0	0	0	0	0	0	0	0	0	0	0	0	0	0	0
A0A095ZMU0	5	1	0	9	2	0	60.658	546	0.0015522	2.0262	>tr|A0A095ZMU0|A0A095ZMU0_9BACT Pyrophosphate--fructose 6-phosphate 1-phosphotransferase OS=Prevotella buccalis DNF00853 GN=pfp PE=3 SV=1	17017000	233800000	92484000	18169000	29814000	0	0	0	0	25796000	29217000	39811000	28263000	39936000	13738000	16248000	10911000	12735000	65647000	48598000	24542000	15715000	22940000	14657000	0	0	11624000
A0A095ZQ49	1	1	1	2.1	2.1	2.1	54.277	475	0.0087427	1.2826	>tr|A0A095ZQ49|A0A095ZQ49_9FIRM Aspartyl/glutamyl-tRNA(Asn/Gln) amidotransferase subunit B OS=Peptoniphilus lacrimalis DNF00528 GN=gatB PE=3 SV=1	0	0	0	23694000	0	0	0	0	0	0	0	0	0	0	0	0	0	0	0	0	0	0	0	0	0	0	0
A0A095ZWM4	2	2	2	6.3	6.3	6.3	39.068	347	0.00027972	2.9012	>tr|A0A095ZWM4|A0A095ZWM4_9FIRM Spermidine/putrescine import ATP-binding protein PotA OS=Peptostreptococcus sp. MV1 GN=potA PE=3 SV=1	40082000	72255000	94200000	40619000	57024000	64463000	31926000	62898000	0	67017000	60592000	83157000	44011000	63932000	46008000	47601000	36279000	23178000	87957000	0	76293000	43794000	57854000	45665000	0	37229000	0
L1NGD3	2	2	2	4.9	4.9	4.9	55.415	490	0.00030836	3.2319	>tr|L1NGD3|L1NGD3_9PORP Cysteine--tRNA ligase OS=Porphyromonas catoniae F0037 GN=cysS PE=3 SV=1	26612000	0	27120000	25479000	0	29107000	23603000	29836000	36821000	34521000	0	22131000	30002000	33340000	26276000	27215000	21044000	24836000	28090000	0	27243000	39363000	28573000	28632000	60567000	0	27015000
A0A095ZZ12	5	5	1	22	22	5.9	21.213	186	0	6.7813	>tr|A0A095ZZ12|A0A095ZZ12_9BACT Ribosome-recycling factor OS=Prevotella denticola DNF00960 GN=frr PE=3 SV=1	160750000	191720000	209840000	184120000	208220000	370650000	86749000	150980000	178330000	335090000	119240000	144280000	458850000	90401000	199240000	153930000	118450000	152330000	87267000	127830000	91533000	163330000	153110000	117650000	119660000	152330000	77446000
A0A095ZZU5	4	2	0	7.9	4.8	0	54.892	481	0.00366	1.665	>tr|A0A095ZZU5|A0A095ZZU5_9BACT Alpha-amylase OS=Prevotella denticola DNF00960 GN=HMPREF2139_08205 PE=3 SV=1	0	0	0	0	0	0	0	10156000	0	0	0	0	0	0	0	0	0	0	0	0	0	0	0	0	0	0	0
A0A096A003	1	1	1	4.5	4.5	4.5	38.085	337	0.0025557	1.8918	>tr|A0A096A003|A0A096A003_9BACT Methionyl-tRNA formyltransferase OS=Prevotella denticola DNF00960 GN=fmt PE=3 SV=1	0	0	0	0	0	0	5297700	0	0	0	0	0	0	0	0	0	0	0	0	0	0	0	0	0	0	0	0
A0A096A1C7	4	1	1	6.6	1.1	1.1	80.37	697	1	-2	>tr|A0A096A1C7|A0A096A1C7_9BACT 1,4-alpha-glucan branching enzyme OS=Prevotella denticola DNF00960 GN=HMPREF2139_07540 PE=3 SV=1	0	0	0	0	0	0	0	0	0	0	4747500	0	0	0	0	0	0	0	0	0	0	0	0	0	0	0	0
A0A0P0GV44	1	1	1	4.4	4.4	4.4	33.197	295	0.00049456	2.5709	>tr|A0A0P0GV44|A0A0P0GV44_9BACE Putative chromosome-partitioning protein ParB OS=Bacteroides cellulosilyticus GN=parB PE=3 SV=1	0	0	0	0	0	0	0	9513200	0	0	0	0	0	0	0	0	0	0	0	0	0	0	0	0	0	0	0
D7NAY6	14	3	0	36.9	6.5	0	43.988	398	0	6.0265	>tr|D7NAY6|D7NAY6_9BACT Elongation factor Tu OS=Prevotella oris C735 GN=tuf PE=3 SV=1	29426000	0	0	29129000	0	46946000	22727000	20029000	26750000	29915000	0	38965000	32415000	101560000	65000000	22491000	35290000	30903000	40035000	34041000	34988000	101910000	112370000	157720000	32745000	42517000	28731000
A0A096A542	11	2	0	50	7.1	0	14.109	126	0.00049407	2.5669	>tr|A0A096A542|A0A096A542_9BACT 30S ribosomal protein S13 OS=Prevotella denticola DNF00960 GN=rpsM PE=3 SV=1	27787000	89452000	103180000	32437000	51396000	64828000	41799000	47673000	111660000	29453000	0	0	0	0	0	0	0	39439000	45117000	54174000	0	25120000	0	0	38919000	84605000	0
A0A096A648	25	2	1	18.3	1.2	0.5	161.43	1457	0.0010269	2.1545	>tr|A0A096A648|A0A096A648_9BACT DNA-directed RNA polymerase subunit beta OS=Prevotella denticola DNF00960 GN=rpoC PE=3 SV=1	138090000	0	0	0	0	0	127420000	0	0	145360000	0	152710000	137680000	175510000	177790000	114870000	153790000	149780000	171960000	129100000	166150000	198830000	176420000	149650000	133410000	153400000	0
A0A096A6W8	6	1	0	44.5	8.2	0	15.412	146	0.00029257	3.0512	>tr|A0A096A6W8|A0A096A6W8_9BACT 50S ribosomal protein L11 OS=Prevotella histicola JCM 15637 = DNF00424 GN=rplK PE=3 SV=1	0	0	0	0	0	0	0	0	85553000	0	0	0	0	0	0	0	0	0	0	0	0	0	0	0	0	0	0
A0A096A6X9	1	1	1	3.5	3.5	3.5	38.883	346	0.0012022	2.5107	>tr|A0A096A6X9|A0A096A6X9_9BACT Gliding motility protein GldN OS=Prevotella histicola JCM 15637 = DNF00424 GN=HMPREF2132_08270 PE=4 SV=1	0	0	0	0	0	0	0	23797000	0	0	0	0	0	0	0	0	0	0	0	0	0	0	0	0	0	0	0
A0A096A758	1	1	1	8	8	8	21.355	201	0.0011931	2.0827	>tr|A0A096A758|A0A096A758_9BACT Peptidyl-prolyl cis-trans isomerase OS=Prevotella histicola JCM 15637 = DNF00424 GN=HMPREF2132_07650 PE=4 SV=1	0	0	0	0	0	0	0	32886000	0	0	0	0	0	0	0	0	0	0	0	0	0	0	0	0	0	0	0
A0A0M0N0V2	4	1	1	6.9	2.9	2.9	87.518	768	0	4.761	>tr|A0A0M0N0V2|A0A0M0N0V2_9BACT DNA topoisomerase 1 OS=Prevotella sp. 109 GN=topA PE=3 SV=1	0	0	0	0	0	0	14225000	0	0	0	0	0	0	0	0	0	0	0	0	0	0	0	0	0	0	0	0
A0A096A7Z2	4	1	1	36.5	8.7	8.7	14.097	126	0	4.3951	>tr|A0A096A7Z2|A0A096A7Z2_9BACT 30S ribosomal protein S12 OS=Prevotella sp. S7-1-8 GN=rpsL PE=3 SV=1	0	0	0	286540000	0	0	0	0	0	0	0	0	0	0	0	0	0	0	0	0	0	0	0	0	0	0	0
A0A096A823	1	1	1	3	3	3	34.43	304	0.0044614	1.5592	>tr|A0A096A823|A0A096A823_9BACT Uncharacterized protein OS=Prevotella histicola JCM 15637 = DNF00424 GN=HMPREF2132_07140 PE=4 SV=1	0	0	0	0	0	0	0	9771000	0	0	0	0	0	0	0	0	0	0	0	0	0	0	0	0	0	0	0
A0A096AAA5	17	2	1	31.5	4.7	3.2	60.119	537	0.00034412	3.7299	>tr|A0A096AAA5|A0A096AAA5_9BACT Phosphoenolpyruvate carboxykinase [ATP] OS=Prevotella sp. S7-1-8 GN=pckA PE=3 SV=1	0	0	0	0	0	0	0	0	0	0	0	28999000	0	0	0	0	35952000	0	0	0	0	0	31463000	0	0	0	0
A0A096AAP1	2	1	1	13.2	8.6	8.6	17.689	151	0.0036612	1.6654	>tr|A0A096AAP1|A0A096AAP1_9BACT NADPH-dependent 7-cyano-7-deazaguanine reductase OS=Prevotella histicola JCM 15637 = DNF00424 GN=queF PE=3 SV=1	0	0	0	0	0	0	0	0	0	0	0	0	0	0	0	0	0	0	0	7735200	0	0	0	0	0	0	0
A0A096AAQ3	6	1	1	13.8	2.2	2.2	60.881	551	0.0090834	1.2625	>tr|A0A096AAQ3|A0A096AAQ3_9BACT Fumarate hydratase OS=Prevotella sp. S7-1-8 GN=HMPREF1640_05520 PE=4 SV=1	0	0	0	0	0	0	0	0	0	0	0	0	0	0	0	0	0	0	0	0	0	0	0	0	0	6635700	0
A0A096AB00	6	1	0	16	3	0	56.532	493	0.0069486	1.4118	>tr|A0A096AB00|A0A096AB00_9BACT Proline--tRNA ligase OS=Prevotella bivia DNF00320 GN=proS PE=3 SV=1	0	0	0	0	0	0	0	12115000	0	0	0	0	0	0	0	0	0	0	0	0	0	0	0	0	0	0	0
D5EVI0	3	3	3	4.2	4.2	4.2	69.943	617	0.00030039	3.1494	>tr|D5EVI0|D5EVI0_PRER2 Uncharacterized protein OS=Prevotella ruminicola (strain ATCC 19189 / JCM 8958 / 23) GN=PRU_0114 PE=4 SV=1	32655000	0	25150000	56693000	26156000	33060000	25796000	29200000	39593000	41784000	27428000	28053000	31826000	44597000	38666000	28026000	23563000	29963000	50638000	33571000	30918000	81594000	38554000	49506000	31037000	0	23265000
A0A096AB87	4	1	0	25.2	5.8	0	18.179	155	1	-2	>tr|A0A096AB87|A0A096AB87_9BACT AraC family transcriptional regulator OS=Prevotella bivia DNF00320 GN=HMPREF0647_07170 PE=4 SV=1	0	0	0	0	0	0	26598000	0	0	0	0	0	0	0	0	0	0	0	0	0	0	0	0	0	0	0	0
A0A096AD74	1	1	1	2.9	2.9	2.9	50.151	447	1	-2	>tr|A0A096AD74|A0A096AD74_9BACT Histidine kinase OS=Prevotella bivia DNF00320 GN=HMPREF0647_05145 PE=4 SV=1	0	0	0	0	0	0	0	4528800	0	0	0	0	0	0	0	0	0	0	0	0	0	0	0	0	0	0	0
A0A096AD77	8	1	0	10.8	3.4	0	76.365	731	0.0069993	1.4247	>tr|A0A096AD77|A0A096AD77_9BACT Putative K(+)-stimulated pyrophosphate-energized sodium pump OS=Prevotella bivia DNF00320 GN=hppA PE=3 SV=1	0	0	0	0	0	0	6474000	0	0	0	0	0	0	0	0	0	0	0	0	0	0	0	0	0	0	0	0
A0A096ADZ3	11	7	4	26.8	18.6	12.3	48.988	447	0	10.02	>tr|A0A096ADZ3|A0A096ADZ3_9BACT Glutamate dehydrogenase OS=Prevotella bivia DNF00320 GN=HMPREF0647_02915 PE=3 SV=1	170020000	0	120390000	241130000	89184000	83411000	532960000	263720000	499350000	181230000	157960000	112670000	145500000	138590000	142080000	332570000	164130000	160710000	139490000	214360000	134280000	69688000	240370000	115110000	207120000	324090000	243450000
A0A096AEC1	3	1	1	12.5	3.7	3.7	45.288	401	0.0069816	1.4207	>tr|A0A096AEC1|A0A096AEC1_9BACT Aspartate aminotransferase OS=Prevotella histicola JCM 15637 = DNF00424 GN=HMPREF2132_02860 PE=4 SV=1	0	0	0	0	0	0	0	0	0	0	0	0	0	0	0	0	0	0	0	0	0	8541600	0	0	0	0	0
A0A096AEF8	1	1	1	4.4	4.4	4.4	46.107	410	0.0026853	1.8433	>tr|A0A096AEF8|A0A096AEF8_9BACT ATPase AAA OS=Prevotella bivia DNF00320 GN=HMPREF0647_01970 PE=4 SV=1	0	0	0	0	0	0	0	0	0	0	0	0	0	0	0	8018700	0	0	0	0	0	0	0	0	0	0	0
A0A096AEU7	1	1	1	5.1	5.1	5.1	32.547	292	0.0083216	1.3176	>tr|A0A096AEU7|A0A096AEU7_9BACT Glucose-1-phosphate thymidylyltransferase OS=Prevotella bivia DNF00320 GN=HMPREF0647_02550 PE=3 SV=1	0	0	0	0	0	0	0	0	5277900	0	0	0	0	0	0	0	0	0	0	0	0	0	0	0	0	0	0
A0A096AFD8	6	1	1	36	10.4	10.4	12.689	125	0.0015468	2.0194	>tr|A0A096AFD8|A0A096AFD8_9BACT 50S ribosomal protein L7/L12 OS=Prevotella bivia DNF00320 GN=rplL PE=3 SV=1	0	0	0	0	0	0	0	0	0	0	0	0	0	0	0	0	0	0	0	0	0	0	0	0	0	22115000	0
A0A096AFK6	11	2	0	50	11.1	0	14.068	126	0	11.836	>tr|A0A096AFK6|A0A096AFK6_9BACT 30S ribosomal protein S13 OS=Prevotella bivia DNF00320 GN=rpsM PE=3 SV=1	0	0	0	0	0	0	0	0	0	0	0	0	0	0	0	0	0	0	277630000	0	0	574810000	0	0	344610000	0	0
A0A096AG11	25	2	2	19.8	2.1	2.1	161.47	1457	0.00049116	2.5537	>tr|A0A096AG11|A0A096AG11_9BACT DNA-directed RNA polymerase subunit beta OS=Prevotella bivia DNF00320 GN=rpoC PE=3 SV=1	17466000	0	0	17094000	0	0	0	9265000	14013000	8766400	0	9800600	0	16822000	9688900	9175500	11703000	9122100	15539000	19698000	11107000	14033000	31081000	9425700	9896600	11810000	9493300
A0A096AGR2	5	1	0	11.9	2.8	0	57.913	505	0.0012121	2.1191	>tr|A0A096AGR2|A0A096AGR2_9BACT Glutamate--tRNA ligase OS=Prevotella bivia DNF00320 GN=gltX PE=3 SV=1	25545000	0	0	21016000	26937000	22616000	0	26988000	23171000	21721000	15577000	0	27166000	30933000	26815000	0	0	20737000	22122000	23505000	22584000	26105000	25917000	37240000	26611000	24199000	17253000
A0A096AIJ3	4	1	0	24.6	11.4	0	17.523	167	0.00028835	2.9996	>tr|A0A096AIJ3|A0A096AIJ3_9FIRM 30S ribosomal protein S5 OS=Veillonella montpellierensis DNF00314 GN=rpsE PE=3 SV=1	0	0	0	0	0	0	0	0	47587000	0	0	0	0	0	0	0	0	0	0	0	0	0	0	0	0	0	0
A0A096AL75	3	3	3	16.8	16.8	16.8	13.871	131	0	21.793	>tr|A0A096AL75|A0A096AL75_9FIRM Methylmalonyl-CoA mutase OS=Veillonella montpellierensis DNF00314 GN=HMPREF0872_03610 PE=4 SV=1	292060000	225630000	336380000	505840000	551700000	0	452980000	945220000	328200000	98247000	757330000	260200000	211040000	217310000	232620000	491200000	778900000	96905000	384070000	0	236660000	922370000	275650000	253920000	943400000	452840000	228350000
U2K5U1	7	1	0	22.3	3.6	0	34.311	309	0	4.6051	>tr|U2K5U1|U2K5U1_9BACT Putative transcription termination factor Rho (Fragment) OS=Prevotella disiens JCM 6334 = ATCC 29426 GN=HMPREF0653_02359 PE=3 SV=1	0	0	0	0	0	0	0	51450000	0	0	0	0	0	0	0	0	0	0	0	0	0	0	0	0	0	0	0
A0A096AQ12	8	2	2	13	4	4	83.12	729	0	5.8172	>tr|A0A096AQ12|A0A096AQ12_9BACT Glutamine synthetase OS=Prevotella disiens DNF00882 GN=HMPREF0654_07695 PE=3 SV=1	261360000	305480000	0	0	418270000	279870000	0	301890000	0	202890000	174220000	226440000	194830000	177090000	278180000	216610000	197270000	329500000	0	113200000	204360000	317660000	49819000	238910000	263160000	0	219370000
A0A096AQX8	4	3	3	24	18	18	11.309	100	0	20.028	>tr|A0A096AQX8|A0A096AQX8_9BACT 30S ribosomal protein S14 OS=Prevotella buccalis DNF00853 GN=rpsN PE=3 SV=1	0	0	0	233630000	658040000	0	0	0	0	0	0	558660000	0	666050000	662400000	461360000	0	389960000	641290000	0	460340000	1100400000	463600000	537610000	1010000000	438410000	453850000
A0A096AR83	2	1	1	2.7	1.6	1.6	93.279	830	0.0099536	1.1762	>tr|A0A096AR83|A0A096AR83_9BACT Capsid assembly protein OS=Prevotella disiens DNF00882 GN=HMPREF0654_05950 PE=4 SV=1	5323600	0	0	0	0	0	0	0	0	0	0	0	0	0	0	0	0	0	0	0	0	0	0	0	0	0	0
A0A096ARH7	7	1	1	45	9.2	9.2	14.602	131	1	-2	>tr|A0A096ARH7|A0A096ARH7_9BACT 30S ribosomal protein S8 OS=Prevotella disiens DNF00882 GN=rpsH PE=3 SV=1	0	0	0	0	0	0	0	0	0	0	0	0	0	0	0	0	0	0	0	0	0	53103000	0	0	0	0	0
A0A096ARK0	4	4	2	40.1	40.1	20.3	18.837	172	0	74.16	>tr|A0A096ARK0|A0A096ARK0_9BACT 50S ribosomal protein L10 OS=Prevotella disiens DNF00882 GN=HMPREF0654_05710 PE=3 SV=1	256570000	337560000	464190000	313070000	368190000	566360000	514950000	394520000	650560000	250450000	218770000	422280000	291220000	270890000	520980000	385590000	374420000	440930000	333920000	501500000	360080000	455930000	386280000	499140000	725100000	463080000	396610000
A0A096ASJ7	3	3	1	4.4	4.4	1.7	60.411	543	0	7.8165	>tr|A0A096ASJ7|A0A096ASJ7_9BACT Membrane protein OS=Prevotella disiens DNF00882 GN=HMPREF0654_04250 PE=4 SV=1	131440000	127650000	106880000	158590000	160590000	93659000	78312000	119800000	99867000	66534000	43174000	73096000	60285000	62396000	83950000	44233000	38224000	42678000	67781000	216610000	63338000	61864000	231370000	62415000	45553000	79478000	40952000
A0A096ATV0	9	1	0	27.8	2.5	0	47.34	435	0.00026645	2.7778	>tr|A0A096ATV0|A0A096ATV0_9BACT Enolase OS=Prevotella histicola JCM 15637 = DNF00424 GN=eno PE=3 SV=1	0	0	77770000	51008000	0	78435000	83544000	0	138130000	29818000	0	0	33097000	45372000	64620000	59580000	52988000	55294000	0	0	57037000	45980000	54683000	62970000	45564000	74211000	75367000
A0A096AU30	2	2	1	11.9	11.9	7.3	17.607	151	0.0010638	2.2267	>tr|A0A096AU30|A0A096AU30_9BACT NADPH-dependent 7-cyano-7-deazaguanine reductase OS=Prevotella disiens DNF00882 GN=queF PE=3 SV=1	46515000	0	36850000	44065000	0	0	38448000	42881000	51900000	55571000	45142000	59080000	59201000	44915000	57764000	43832000	0	86684000	47829000	38480000	90788000	82309000	64255000	113450000	83633000	46901000	72155000
A0A0M0N270	7	7	3	21.4	21.4	9.2	43.788	393	0	19.498	>tr|A0A0M0N270|A0A0M0N270_9BACT 5-aminoimidazole-4-carboxamide ribonucleotide transformylase OS=Prevotella sp. 109 GN=ACU52_00165 PE=4 SV=1	106480000	69094000	69768000	109540000	80416000	0	129880000	139820000	130030000	140820000	109710000	95182000	163100000	153140000	114320000	115950000	114010000	88595000	172040000	100730000	116600000	219730000	140900000	154850000	177770000	134710000	122820000
A0A096AUX8	1	1	1	4.3	4.3	4.3	32.854	300	0.0003126	3.2745	>tr|A0A096AUX8|A0A096AUX8_9BACT Mammalian cell entry protein OS=Prevotella buccalis DNF00853 GN=HMPREF2137_08175 PE=4 SV=1	0	0	0	0	0	0	0	18100000	0	0	0	0	0	0	0	0	0	0	0	0	0	0	0	0	0	0	0
A0A096AV17	2	1	1	5.8	3.3	3.3	43.608	395	0.0036557	1.6642	>tr|A0A096AV17|A0A096AV17_9BACT 2-amino-3-ketobutyrate coenzyme A ligase OS=Prevotella buccalis DNF00853 GN=kbl PE=3 SV=1	0	0	0	0	0	0	0	0	14634000	0	0	0	0	0	0	0	0	0	0	0	0	0	0	0	0	0	0
A0A096AV51	7	5	0	17	12.3	0	49.351	447	0	9.2094	>tr|A0A096AV51|A0A096AV51_9BACT Signal recognition particle protein OS=Prevotella disiens DNF00882 GN=ffh PE=3 SV=1	39727000	65545000	92418000	47137000	64495000	85224000	60811000	60005000	73850000	23513000	29370000	46176000	0	26200000	67938000	30812000	68338000	38465000	46423000	38027000	74202000	38972000	44025000	42809000	54408000	84593000	44622000
A0A096AW12	3	1	1	10.6	2.9	2.9	35	311	1	-2	>tr|A0A096AW12|A0A096AW12_9BACT ATP synthase gamma chain OS=Prevotella amnii DNF00058 GN=atpG PE=3 SV=1	0	0	0	0	0	0	0	37351000	0	0	0	0	0	0	0	0	0	0	0	0	0	0	0	0	0	0	0
A0A096AW39	6	1	1	41.2	13.2	13.2	13.065	114	0.00028458	2.9601	>tr|A0A096AW39|A0A096AW39_9BACT 50S ribosomal protein L20 OS=Prevotella buccalis DNF00853 GN=rplT PE=3 SV=1	0	0	0	0	0	0	8953200	0	0	0	0	0	0	0	0	0	0	0	0	0	0	0	0	0	0	0	0
A0A096AW89	3	3	1	25.4	25.4	8.7	14.471	126	0	25.429	>tr|A0A096AW89|A0A096AW89_9BACT Molecular chaperone DnaK OS=Prevotella buccalis DNF00853 GN=HMPREF2137_05705 PE=4 SV=1	39980000	107070000	164610000	41555000	147180000	192570000	23237000	96943000	129560000	65761000	38659000	107990000	69471000	35986000	65923000	49524000	37360000	76754000	18644000	53923000	20718000	25899000	60744000	25975000	20250000	59267000	19538000
E0NRL7	2	2	1	7.7	7.7	4.3	23.148	207	0.0011628	2.4461	>tr|E0NRL7|E0NRL7_9BACT NADH-quinone oxidoreductase subunit B OS=Prevotella marshii DSM 16973 = JCM 13450 GN=nuoB PE=3 SV=1	0	0	0	70775000	0	56838000	0	69957000	58001000	73324000	70208000	72761000	101530000	63827000	74869000	44443000	48669000	56767000	109460000	71471000	60671000	120780000	81738000	112980000	92451000	53363000	67348000
A0A096AX87	7	3	1	37.6	19.4	8.2	17.517	170	0.00025589	2.6413	>tr|A0A096AX87|A0A096AX87_9BACT 30S ribosomal protein S5 OS=Prevotella amnii DNF00058 GN=rpsE PE=3 SV=1	31821000	0	0	30859000	0	39634000	70236000	0	77158000	0	27822000	0	0	0	0	19037000	16375000	0	31220000	71326000	0	19389000	38799000	0	0	28677000	0
A0A096AY47	1	1	1	4.1	4.1	4.1	21.89	195	1	-2	>tr|A0A096AY47|A0A096AY47_9FIRM Uncharacterized protein OS=Clostridium orbiscindens 1_3_50AFAA GN=HMPREF9460_04260 PE=4 SV=1	0	0	0	0	0	0	0	2800900	0	0	0	0	0	0	0	0	0	0	0	0	0	0	0	0	0	0	0
A0A096AYZ8	3	1	0	27.3	12.5	0	14.185	128	0.0027135	1.8659	>tr|A0A096AYZ8|A0A096AYZ8_9BACT 30S ribosomal protein S9 OS=Prevotella amnii DNF00058 GN=rpsI PE=3 SV=1	0	0	0	0	0	0	0	0	15061000	0	0	0	0	0	0	0	0	0	0	0	0	0	0	0	0	0	0
A0A096AZ86	1	1	1	6.1	6.1	6.1	21.584	196	0.0036956	1.6866	>tr|A0A096AZ86|A0A096AZ86_9BACT 50S ribosomal protein L25 OS=Prevotella amnii DNF00058 GN=rplY PE=3 SV=1	0	0	0	0	0	0	0	0	71359000	0	0	0	0	0	0	0	0	0	0	0	0	0	0	0	0	0	0
A0A096AZ95	4	1	0	9.7	3.6	0	55.748	505	0.0010408	2.1886	>tr|A0A096AZ95|A0A096AZ95_9BACT 2,3-bisphosphoglycerate-independent phosphoglycerate mutase OS=Prevotella amnii DNF00058 GN=gpmI PE=3 SV=1	7895900	0	0	0	0	0	0	0	0	0	0	0	0	0	0	0	0	0	0	0	0	0	0	0	0	0	0
A0A096AZA6	5	2	0	8.5	3.7	0	80.677	710	0.00029789	3.1241	>tr|A0A096AZA6|A0A096AZA6_9BACT Alpha-glucosidase OS=Prevotella buccalis DNF00853 GN=HMPREF2137_03310 PE=4 SV=1	0	9636500	0	0	0	0	0	0	0	0	0	0	0	0	0	0	0	0	0	0	0	0	0	0	0	0	0
A0A096AZD8	5	1	1	10.1	3.4	3.4	53.182	494	0.0025811	1.9146	>tr|A0A096AZD8|A0A096AZD8_9BACT Inosine-5-monophosphate dehydrogenase OS=Prevotella amnii DNF00058 GN=guaB PE=3 SV=1	0	0	0	0	0	0	0	18764000	0	0	0	0	0	0	0	0	0	0	0	0	0	0	0	0	0	0	0
A0A096AZN7	2	1	1	23	16	16	11.339	100	0.0039299	1.625	>tr|A0A096AZN7|A0A096AZN7_9BACT 30S ribosomal protein S14 OS=Prevotella histicola JCM 15637 = DNF00424 GN=rpsN PE=3 SV=1	0	0	35115000	0	0	0	0	0	0	0	0	0	0	0	0	0	0	0	0	0	0	0	0	0	0	0	0
D7IIT5	1	1	1	5.4	5.4	5.4	28.76	259	0.0097521	1.2181	>tr|D7IIT5|D7IIT5_9BACE dTDP-4-dehydrorhamnose reductase OS=Bacteroides sp. 1_1_14 GN=HMPREF9007_04319 PE=4 SV=1	0	0	0	0	0	0	0	7573800	0	0	0	0	0	0	0	0	0	0	0	0	0	0	0	0	0	0	0
A0A096B404	1	1	1	2.8	2.8	2.8	46.041	422	0.00026567	2.7668	>tr|A0A096B404|A0A096B404_9BACT Phosphoribosylamine--glycine ligase OS=Prevotella buccalis DNF00853 GN=purD PE=3 SV=1	0	0	0	0	0	0	7805300	0	0	0	0	0	0	0	0	0	0	0	0	0	0	0	0	0	0	0	0
D3I2M4	13	1	1	19	2.3	2.3	82.335	742	0.0045205	1.591	>tr|D3I2M4|D3I2M4_9BACT Polyribonucleotide nucleotidyltransferase OS=Prevotella melaninogenica D18 GN=pnp PE=3 SV=1	0	0	0	0	0	0	0	54112000	0	0	0	0	0	0	0	0	0	0	0	0	0	0	0	0	0	0	0
A0A096B7M2	6	1	1	21.4	5.9	5.9	36.427	337	0	7.92	>tr|A0A096B7M2|A0A096B7M2_9FIRM Glyceraldehyde-3-phosphate dehydrogenase OS=Clostridium orbiscindens 1_3_50AFAA GN=HMPREF9460_02342 PE=3 SV=1	11845000	137320000	72279000	0	64263000	0	0	0	23274000	0	0	0	0	0	0	0	0	0	0	0	0	0	0	0	0	0	0
G9YX52	10	2	0	36.3	4.2	0	26.715	237	0.00026364	2.749	>tr|G9YX52|G9YX52_9FIRM 30S ribosomal protein S2 OS=Flavonifractor plautii ATCC 29863 GN=rpsB PE=3 SV=1	0	0	0	0	36107000	14769000	52771000	25247000	0	148320000	59159000	72145000	123170000	0	0	137670000	78136000	92090000	0	61048000	0	0	57330000	0	67568000	44980000	70353000
A0A096B8U2	11	1	0	9.9	1.3	0	131.2	1191	0.0011748	2.464	>tr|A0A096B8U2|A0A096B8U2_9BACT Pyruvate-flavodoxin oxidoreductase OS=Prevotella melaninogenica DNF00666 GN=HMPREF0661_01440 PE=3 SV=1	18235000	0	0	23916000	16443000	0	0	0	0	0	0	0	38837000	0	23513000	23623000	0	14252000	0	23137000	17140000	82617000	0	16246000	46889000	0	0
A0A0S2W3T9	2	2	2	7.2	7.2	7.2	49.398	443	0.00033557	3.5871	>tr|A0A0S2W3T9|A0A0S2W3T9_9FIRM Glutamine synthetase OS=Intestinimonas butyriciproducens GN=IB211_01422 PE=3 SV=1	0	0	0	0	0	0	0	0	40813000	0	0	0	0	0	0	0	0	0	0	0	18583000	0	0	18364000	0	0	20198000
D9RW66	1	1	1	6.6	6.6	6.6	21.128	182	0.0054399	1.4917	>tr|D9RW66|D9RW66_PREMB Glutathione peroxidase OS=Prevotella melaninogenica (strain ATCC 25845 / DSM 7089 / JCM 6325 / VPI 2381 / B282) GN=HMPREF0659_A6901 PE=3 SV=1	0	0	0	0	0	0	0	0	0	0	0	0	0	0	0	0	0	0	0	0	0	97022000	0	0	0	0	0
A0A096BFW0	3	3	3	4.5	4.5	4.5	51.676	449	0	32.838	>tr|A0A096BFW0|A0A096BFW0_9CLOT Uncharacterized protein OS=Caloranaerobacter azorensis H53214 GN=Y919_10125 PE=4 SV=1	157350000	164260000	0	71660000	297310000	0	156960000	396170000	201960000	258760000	188390000	158380000	58065000	248170000	278370000	165520000	191860000	193550000	395150000	204560000	160830000	443370000	263480000	239300000	320300000	204510000	141290000
A0A096BIK3	1	1	1	1.6	1.6	1.6	128.5	1142	0.0020992	1.9954	>tr|A0A096BIK3|A0A096BIK3_9CLOT Pyruvate carboxylase OS=Caloranaerobacter azorensis H53214 GN=Y919_04810 PE=4 SV=1	0	0	0	0	0	0	0	0	71589000	0	0	0	0	0	0	0	0	0	0	0	0	0	0	0	0	0	0
A0A096BKA5	2	1	0	8.3	4.5	0	26.15	242	0.0058453	1.4683	>tr|A0A096BKA5|A0A096BKA5_9BACT 3-ketoacyl-ACP reductase OS=Prevotella denticola DNF00960 GN=HMPREF2139_01415 PE=4 SV=1	0	0	0	0	0	11506000	0	0	0	0	0	0	0	0	0	0	0	0	0	0	0	0	0	0	0	0	0
A0A096BKV6	7	1	0	22.9	3.1	0	32.368	288	0	3.7787	>tr|A0A096BKV6|A0A096BKV6_9BACT Membrane protein OS=Prevotella buccalis DNF00853 GN=HMPREF2137_10115 PE=4 SV=1	0	0	0	0	0	0	0	0	29316000	0	0	0	0	0	0	0	0	0	0	0	0	0	0	0	0	0	0
D1W6L1	7	1	1	15.5	1.6	1.6	48.709	445	1	-2	>tr|D1W6L1|D1W6L1_9BACT Glutamate dehydrogenase OS=Prevotella buccalis ATCC 35310 GN=gdh PE=3 SV=1	0	0	0	0	0	0	0	25041000	0	0	0	0	0	0	0	0	0	0	0	0	0	0	0	0	0	0	0
A0A0H5B4E0	4	2	2	37.3	21.6	21.6	6.107	51	0	9.7385	>tr|A0A0H5B4E0|A0A0H5B4E0_PREIN 50S ribosomal protein L34 OS=Prevotella intermedia GN=rpmH PE=3 SV=1	219210000	94809000	280860000	252680000	119710000	315700000	176390000	51508000	93007000	324150000	29024000	157280000	62684000	143810000	0	0	31046000	0	171240000	99565000	60704000	236910000	89204000	235700000	50495000	41540000	83515000
A0A096BMC7	8	2	0	8	1.7	0	126.72	1110	0	5.6476	>tr|A0A096BMC7|A0A096BMC7_9BACT Protein translocase subunit SecA OS=Prevotella buccalis DNF00853 GN=secA PE=3 SV=1	44165000	0	0	0	0	0	50288000	0	42731000	65779000	37915000	39746000	97129000	106870000	42170000	59320000	88108000	51723000	65372000	37379000	55466000	83937000	64955000	55708000	64572000	39643000	48966000
A0A096BN50	12	1	0	46.4	4.4	0	27.795	252	0.0099708	1.1791	>tr|A0A096BN50|A0A096BN50_9BACT Succinate dehydrogenase OS=Prevotella buccalis DNF00853 GN=HMPREF2137_07430 PE=4 SV=1	0	0	0	0	0	0	0	30259000	0	0	0	0	0	0	0	0	0	0	0	0	0	0	0	0	0	0	0
A0A096BNW7	3	1	0	6	2.4	0	50.421	464	0.0072823	1.3905	>tr|A0A096BNW7|A0A096BNW7_9BACT Phosphoglucosamine mutase OS=Prevotella bivia DNF00320 GN=HMPREF0647_07140 PE=3 SV=1	0	0	0	0	0	0	0	0	0	0	0	0	0	0	0	0	0	0	0	0	0	0	0	0	0	0	7013600
A0A096BPZ7	4	1	1	47	19.3	19.3	9.4997	83	0.001056	2.216	>tr|A0A096BPZ7|A0A096BPZ7_9BACT 50S ribosomal protein L31 type B OS=Prevotella bivia DNF00320 GN=rpmE2 PE=3 SV=1	0	0	0	0	0	0	7796200	0	0	0	0	0	0	0	0	0	0	0	0	0	0	0	0	0	0	0	0
A0A096BRQ0	2	2	2	5.4	5.4	5.4	59.064	534	0	3.9297	>tr|A0A096BRQ0|A0A096BRQ0_9BACT Membrane protein OS=Prevotella buccalis DNF00853 GN=HMPREF2137_03350 PE=4 SV=1	0	0	21890000	0	0	0	0	0	0	0	0	0	0	0	0	0	0	0	0	0	0	0	0	0	0	0	0
U7UHS5	2	2	2	5.2	5.2	5.2	42.613	383	0.0022578	1.9721	>tr|U7UHS5|U7UHS5_9BACT Uncharacterized protein OS=Prevotella sp. BV3P1 GN=HMPREF1254_1476 PE=4 SV=1	15905000	0	0	0	0	0	0	0	0	0	0	0	0	0	0	0	0	0	15874000	0	0	20189000	16488000	0	0	0	0
A0A096BRT0	9	1	0	12.8	2.4	0	60.047	547	0	3.7848	>tr|A0A096BRT0|A0A096BRT0_9BACT Pyrophosphate--fructose 6-phosphate 1-phosphotransferase OS=Prevotella bivia DNF00320 GN=pfp PE=3 SV=1	0	62171000	0	9314200	67833000	0	7915800	70140000	9946100	0	0	0	0	0	7957800	0	0	4262600	0	0	6717800	7709800	5435600	6653300	5958600	5062200	5733300
A0A096BRW8	1	1	1	3.4	3.4	3.4	35.496	327	0.0030041	1.8146	>tr|A0A096BRW8|A0A096BRW8_9BACT Hemolysin secretion protein D OS=Prevotella bivia DNF00320 GN=HMPREF0647_02585 PE=4 SV=1	0	0	0	0	0	0	0	0	0	0	0	0	0	0	0	0	0	0	0	0	0	0	0	0	0	0	10839000
A0A096C257	1	1	1	1.7	1.7	1.7	79.259	715	0	23.505	>tr|A0A096C257|A0A096C257_9BACT Peptidylprolyl isomerase OS=Prevotella disiens DNF00882 GN=HMPREF0654_06610 PE=4 SV=1	0	0	0	0	0	0	5031000	0	0	0	0	0	0	0	0	0	0	0	0	0	0	0	0	0	0	0	0
A0A096C748	8	8	1	9.9	9.9	1	76.595	735	0	22.419	>tr|A0A096C748|A0A096C748_9BACT Putative K(+)-stimulated pyrophosphate-energized sodium pump OS=Prevotella melaninogenica DNF00666 GN=hppA PE=3 SV=1	139520000	71792000	78322000	158120000	55259000	0	160010000	122000000	107290000	179980000	151380000	82456000	145650000	272390000	122040000	197010000	182460000	126670000	144390000	251750000	179630000	155820000	288060000	139190000	109060000	218220000	157850000
A0A096C9D9	15	2	1	22.7	5	1.8	73.479	660	0	7.3598	>tr|A0A096C9D9|A0A096C9D9_9BACT Succinate dehydrogenase OS=Prevotella amnii DNF00058 GN=sdhA PE=4 SV=1	0	0	0	90041000	0	0	59289000	0	0	0	0	0	46439000	52259000	63445000	0	0	0	0	0	0	83224000	88286000	75741000	42431000	0	0
A0A096CB56	6	1	1	18.9	3.1	3.1	31.944	286	0.0011596	2.4403	>tr|A0A096CB56|A0A096CB56_9BACT Membrane protein OS=Prevotella amnii DNF00058 GN=HMPREF9302_04680 PE=4 SV=1	0	0	0	0	0	0	0	0	44608000	0	0	0	0	0	0	0	0	0	0	0	0	0	0	0	0	0	0
A0A096CCE7	10	4	1	29.7	15.2	3.2	47.048	435	0	16.974	>tr|A0A096CCE7|A0A096CCE7_9BACT Enolase OS=Prevotella amnii DNF00058 GN=eno PE=3 SV=1	83197000	42027000	118000000	84332000	45890000	71989000	119740000	92491000	191320000	46655000	61228000	63600000	48156000	72496000	74195000	93988000	97706000	82365000	68625000	134870000	136200000	89970000	132880000	129620000	112390000	150880000	178080000
A0A096CCH9	3	2	2	8.2	8.2	8.2	46.71	428	0.00025694	2.6513	>tr|A0A096CCH9|A0A096CCH9_9BACT Malate dehydrogenase OS=Prevotella amnii DNF00058 GN=HMPREF9302_03395 PE=4 SV=1	0	66484000	0	0	67620000	0	0	46181000	0	50609000	0	0	0	59048000	50469000	0	0	0	78760000	0	0	93490000	0	0	68445000	0	0
A0A096CCR4	12	1	0	17	2.9	0	66.534	593	0	13.581	>tr|A0A096CCR4|A0A096CCR4_9BACT 30S ribosomal protein S1 OS=Prevotella amnii DNF00058 GN=HMPREF9302_02285 PE=4 SV=1	0	0	0	0	0	0	0	28038000	0	0	0	0	0	0	0	0	0	0	0	0	0	0	0	0	0	0	0
A0A096CE57	5	2	2	12.9	5.4	5.4	46.644	426	0.00033967	3.6567	>tr|A0A096CE57|A0A096CE57_9BACT Serine hydroxymethyltransferase OS=Prevotella bivia DNF00320 GN=glyA PE=3 SV=1	0	0	0	25381000	0	0	40534000	86306000	31357000	32232000	0	0	35355000	0	42417000	0	39423000	38480000	35158000	0	0	0	0	34413000	0	28452000	29277000
A0A096CE70	11	11	4	65.5	65.5	34.5	9.7854	87	0	26.183	>tr|A0A096CE70|A0A096CE70_9BACT 50S ribosomal protein L28 OS=Prevotella bivia DNF00320 GN=rpmB PE=3 SV=1	1166900000	1597300000	1028100000	1459300000	1972300000	1887600000	831960000	1695000000	889360000	1858400000	1158100000	1609200000	1805000000	1382600000	1346600000	587500000	935940000	825350000	1418800000	903130000	991380000	1931600000	966350000	1735800000	916490000	603790000	540090000
A0A096CG85	1	1	1	8.9	8.9	8.9	12.194	112	0.0080645	1.3271	>tr|A0A096CG85|A0A096CG85_9FIRM Uncharacterized protein OS=Clostridium orbiscindens 1_3_50AFAA GN=HMPREF9460_03413 PE=4 SV=1	0	0	0	0	0	0	0	38285000	0	0	0	0	0	0	0	0	0	0	0	0	0	0	0	0	0	0	0
A0A096CJ35	5	1	0	38.7	7.6	0	13.494	119	0.0011955	2.0872	>tr|A0A096CJ35|A0A096CJ35_9BACT 50S ribosomal protein L19 OS=Prevotella bivia DNF00320 GN=rplS PE=3 SV=1	0	0	0	0	0	0	0	0	8334000	0	0	0	0	0	0	0	0	0	0	0	0	0	0	0	0	0	0
A0A096CPZ2	5	5	2	5	5	2.1	119.28	1079	0	15.79	>tr|A0A096CPZ2|A0A096CPZ2_9BACT Membrane protein OS=Prevotella disiens DNF00882 GN=HMPREF0654_09985 PE=4 SV=1	109850000	177160000	104910000	197870000	267020000	260670000	25593000	848120000	235870000	158580000	392700000	136590000	78021000	531940000	125790000	93224000	251400000	131350000	562270000	280820000	199740000	300970000	268090000	375820000	116540000	135720000	150120000
A0A096CTC7	14	2	1	25.7	4.3	1.7	59.508	537	0.00026925	2.8006	>tr|A0A096CTC7|A0A096CTC7_9BACT Phosphoenolpyruvate carboxykinase [ATP] OS=Prevotella disiens DNF00882 GN=pckA PE=3 SV=1	0	0	0	0	0	0	0	68882000	0	0	0	0	0	0	0	0	0	0	0	0	0	0	0	0	0	0	0
E1GTQ1	12	1	1	15.3	1.7	1.7	97.895	863	0.0030131	1.8208	>tr|E1GTQ1|E1GTQ1_9BACT Chaperone protein ClpB OS=Prevotella amnii CRIS 21A-A GN=clpB PE=3 SV=1	0	0	0	0	0	0	0	20897000	0	0	0	0	0	0	0	0	0	0	0	0	0	0	0	0	0	0	0
A0A096D3U9	4	1	1	5.1	2.2	2.2	52.044	455	0	13.631	>tr|A0A096D3U9|A0A096D3U9_9BACT Peptidylprolyl isomerase OS=Prevotella amnii DNF00058 GN=HMPREF9302_04905 PE=4 SV=1	0	0	0	0	0	24195000	0	0	0	0	0	0	0	0	0	0	0	0	0	0	0	0	0	0	0	0	0
A0A096DP75	4	1	1	25	9.8	9.8	14.568	132	0.0010361	2.1814	>tr|A0A096DP75|A0A096DP75_9CLOT 30S ribosomal protein S8 OS=Caloranaerobacter azorensis H53214 GN=rpsH PE=3 SV=1	0	0	0	0	0	0	0	5131500	0	0	0	0	0	0	0	0	0	0	0	0	0	0	0	0	0	0	0
A0A096KQJ5	4	1	0	8.9	2	0	49.213	451	1	-2	>tr|A0A096KQJ5|A0A096KQJ5_9ACTN Glutamate dehydrogenase OS=Collinsella sp. 4_8_47FAA GN=HMPREF9463_01407 PE=3 SV=1	0	0	0	0	0	0	0	38763000	0	0	0	0	0	0	0	0	0	0	0	0	0	0	0	0	0	0	0
G1WJD1	4	2	2	21.8	10.5	10.5	14.284	124	0.00031716	3.339	>tr|G1WJD1|G1WJD1_9ACTN 30S ribosomal protein S13 OS=Collinsella tanakaei YIT 12063 GN=rpsM PE=3 SV=1	0	0	0	0	0	0	0	0	0	43316000	0	0	0	0	0	0	0	0	0	0	0	0	0	0	0	0	0
A0A096LL96	7	1	0	15.6	3.6	0	35.222	334	0	16.413	>tr|A0A096LL96|A0A096LL96_9ACTN Uncharacterized protein OS=Collinsella sp. 4_8_47FAA GN=HMPREF9463_01786 PE=4 SV=1	0	0	0	0	0	0	0	92127000	0	0	0	0	0	0	0	0	0	0	0	0	0	0	0	0	0	0	0
A0A097APB4	2	1	0	6.6	3.8	0	43.345	395	0.0024249	1.9453	>tr|A0A097APB4|A0A097APB4_THEKI S-adenosylmethionine synthase OS=Thermoanaerobacter kivui GN=metK PE=3 SV=1	0	0	0	0	0	0	0	29597000	0	0	0	0	0	0	0	0	0	0	0	0	0	0	0	0	0	0	0
A0A097ARW6	1	1	1	15.1	15.1	15.1	9.7852	86	0.00034282	3.7156	>tr|A0A097ARW6|A0A097ARW6_THEKI 30S ribosomal protein S16 OS=Thermoanaerobacter kivui GN=rpsP PE=3 SV=1	0	0	0	0	0	0	0	37431000	0	0	0	0	0	0	0	0	0	0	0	0	0	0	0	0	0	0	0
A0A097ATN4	3	1	0	10.2	6.3	0	24.136	206	0.0004995	2.5832	>tr|A0A097ATN4|A0A097ATN4_THEKI 30S ribosomal protein S4 OS=Thermoanaerobacter kivui GN=rpsD PE=3 SV=1	0	0	0	0	0	0	10259000	0	0	0	0	0	0	0	0	0	0	0	0	0	0	0	0	0	0	0	0
A0A097B551	3	2	1	4.4	3.1	1.3	83.782	743	0.00030969	3.2446	>tr|A0A097B551|A0A097B551_LISIV Formate acetyltransferase OS=Listeria ivanovii subsp. londoniensis GN=JL58_07295 PE=4 SV=1	0	0	0	0	0	0	0	10411000	0	0	0	0	0	0	0	0	0	0	0	0	0	0	0	0	0	0	0
A0A097B8E9	6	1	1	19.5	4.3	4.3	43.4	395	0.00031626	3.3238	>tr|A0A097B8E9|A0A097B8E9_LISIV Elongation factor Tu OS=Listeria ivanovii subsp. londoniensis GN=tuf PE=3 SV=1	0	0	0	0	0	0	0	0	52181000	0	0	0	0	0	0	0	0	0	0	0	0	0	0	0	0	0	0
A0A0A7PT96	1	1	1	2.1	2.1	2.1	61.464	578	0.00028161	2.9253	>tr|A0A0A7PT96|A0A0A7PT96_PSEPU General secretion pathway protein GspD OS=Pseudomonas putida S12 GN=RPPX_03895 PE=3 SV=1	0	0	0	0	0	0	0	144240000	0	0	0	0	0	0	0	0	0	0	0	0	0	0	0	0	0	0	0
A0A098AV89	2	2	2	36.1	36.1	36.1	7.1736	61	0	17.811	>tr|A0A098AV89|A0A098AV89_DESHA 30S ribosomal protein S14 type Z OS=Desulfitobacterium hafniense GN=rpsZ PE=3 SV=1	193240000	371370000	319300000	196660000	426000000	267610000	314580000	291240000	201160000	216690000	154180000	237200000	215070000	205530000	127780000	110300000	124860000	224910000	214880000	161960000	179860000	278190000	104150000	209760000	220440000	170920000	204850000
A0A098AWK3	2	1	0	17.8	11.6	0	13.882	129	0.0010267	2.1535	>tr|A0A098AWK3|A0A098AWK3_DESHA 30S ribosomal protein S11 OS=Desulfitobacterium hafniense GN=rpsK PE=3 SV=1	0	0	0	0	0	0	0	18902000	0	0	0	0	0	0	0	0	0	0	0	0	0	0	0	0	0	0	0
A0A098AXW9	4	1	0	28.2	10.9	0	17.901	156	0	10.918	>tr|A0A098AXW9|A0A098AXW9_DESHA 30S ribosomal protein S7 OS=Desulfitobacterium hafniense GN=rpsG PE=3 SV=1	0	0	0	0	0	10146000	0	0	0	0	0	0	0	0	0	0	0	0	0	0	0	0	0	0	0	0	0
A0A098AYA1	2	2	1	12.9	12.9	7.1	19.802	170	0	5.1594	>tr|A0A098AYA1|A0A098AYA1_DESHA Ferritin OS=Desulfitobacterium hafniense GN=AT727_07855 PE=3 SV=1	22932000	54875000	52482000	31209000	73757000	63645000	0	40042000	47516000	28949000	0	41309000	0	0	0	27124000	0	52442000	0	0	0	0	0	0	27833000	52577000	0
A0A098B4A8	1	1	1	13.6	13.6	13.6	10.007	88	0.000489	2.5409	>tr|A0A098B4A8|A0A098B4A8_DESHA 30S ribosomal protein S16 OS=Desulfitobacterium hafniense GN=rpsP PE=3 SV=1	0	0	0	0	0	0	0	16528000	0	0	0	0	0	0	0	0	0	0	0	0	0	0	0	0	0	0	0
A0A098B5K2	6	1	1	10.1	2	2	57.471	544	1	-2	>tr|A0A098B5K2|A0A098B5K2_DESHA 60 kDa chaperonin OS=Desulfitobacterium hafniense GN=groL PE=3 SV=1	0	27645000	0	0	0	0	0	0	0	0	0	0	0	0	0	0	0	0	0	0	0	0	0	0	0	0	0
A0A098BVY4	1	1	1	7	7	7	14.299	128	0.0011715	2.4576	>tr|A0A098BVY4|A0A098BVY4_9PORP 30S ribosomal protein S9 OS=Fermentimonas caenicola GN=rpsI PE=3 SV=1	0	0	0	0	0	0	0	0	33334000	0	0	0	0	0	0	0	0	0	0	0	0	0	0	0	0	0	0
A0A098BXS7	3	1	1	7	2.5	2.5	47.716	440	1	-2	>tr|A0A098BXS7|A0A098BXS7_9PORP Protein translocase subunit SecY OS=Fermentimonas caenicola GN=secY PE=3 SV=1	0	0	0	0	0	0	0	0	0	0	0	0	0	0	0	0	0	0	0	0	0	0	0	0	14440000	0	0
A0A098BYN6	3	1	1	28.2	16.5	16.5	9.8401	85	0.0080702	1.3282	>tr|A0A098BYN6|A0A098BYN6_9PORP 50S ribosomal protein L31 type B OS=Fermentimonas caenicola GN=rpmE2 PE=3 SV=1	14316000	0	0	0	0	0	0	0	0	0	0	0	0	0	0	0	0	0	0	0	0	0	0	0	0	0	0
A0A098BZI1	7	1	1	11.5	1.7	1.7	78.974	715	1	-2	>tr|A0A098BZI1|A0A098BZI1_9PORP Methylmalonyl-CoA mutase large subunit OS=Fermentimonas caenicola GN=mutB PE=4 SV=1	0	0	0	0	0	0	13649000	0	0	0	0	0	0	0	0	0	0	0	0	0	0	0	0	0	0	0	0
A0A098C0H5	1	1	1	5	5	5	28.128	261	0.00031686	3.3315	>tr|A0A098C0H5|A0A098C0H5_9PORP Transporter, MotA/TolQ/ExbB proton channel family protein OS=Fermentimonas caenicola GN=ING2E5B_1637 PE=3 SV=1	138830000	0	0	293460000	0	0	368170000	0	0	0	0	0	0	0	0	106210000	0	0	0	0	153020000	0	0	0	0	0	313740000
A0A098C0T9	5	2	2	21.5	11.2	11.2	25.146	233	0	4.0899	>tr|A0A098C0T9|A0A098C0T9_9PORP 50S ribosomal protein L1 OS=Fermentimonas caenicola GN=rplA PE=3 SV=1	0	0	0	129030000	0	0	0	132480000	121070000	0	0	0	0	118120000	0	0	0	0	0	134590000	0	0	0	0	127590000	69705000	0
A0A098C2B3	2	1	1	22.2	22.2	22.2	7.6419	63	0.0011236	2.3669	>tr|A0A098C2B3|A0A098C2B3_9PORP 30S ribosomal protein S21 OS=Fermentimonas caenicola GN=rpsU PE=3 SV=1	0	39720000	0	0	0	0	0	0	0	0	0	0	0	0	0	0	0	0	0	0	0	0	0	0	0	0	0
V4QCE9	2	2	2	6.1	6.1	6.1	20.19	180	0	15.09	>tr|V4QCE9|V4QCE9_PSECO Uncharacterized protein OS=Pseudomonas chloritidismutans AW-1 GN=F753_10975 PE=4 SV=1	36095000	59632000	204370000	32348000	47947000	184570000	0	48168000	144870000	41297000	47321000	68264000	15036000	31634000	55392000	59203000	72153000	82184000	36290000	73685000	49114000	29141000	70333000	35224000	83883000	96828000	119340000
A0A098L1W2	4	1	1	5.3	1.7	1.7	80.331	722	1	-2	>tr|A0A098L1W2|A0A098L1W2_GEOTH Methylmalonyl-CoA mutase OS=Geobacillus thermoleovorans B23 GN=B23_1487 PE=4 SV=1	0	0	0	0	0	0	0	0	0	0	0	0	0	0	0	0	0	0	0	0	0	0	0	0	8302500	0	0
W0JFQ5	1	1	1	4.7	4.7	4.7	35.101	320	0.0030142	1.8232	>tr|W0JFQ5|W0JFQ5_DESAE GTPase Obg OS=Desulfurella acetivorans A63 GN=obg PE=3 SV=1	0	0	0	0	0	0	0	24835000	0	0	0	0	0	0	0	0	0	0	0	0	0	0	0	0	0	0	0
A0A098LC53	3	3	3	8.1	8.1	8.1	47.555	422	0	15.902	>tr|A0A098LC53|A0A098LC53_9BACT Seryl-tRNA synthetase OS=Sporocytophaga myxococcoides GN=MYP_1764 PE=4 SV=1	0	0	0	0	0	0	0	72231000	0	0	0	0	0	0	0	0	0	0	0	0	0	0	0	0	0	0	0
A0A098M8S2	1	1	1	3.9	3.9	3.9	35.521	336	1	-2	>tr|A0A098M8S2|A0A098M8S2_9BACL CD4+ T-cell-stimulating antigen OS=Paenibacillus wynnii GN=PWYN_05965 PE=4 SV=1	0	0	0	0	0	0	0	0	0	0	0	0	0	0	0	16817000	0	0	0	0	0	0	0	0	0	0	0
A0A098QTG2	2	1	1	12.8	8.3	8.3	18.014	156	0	13.957	>tr|A0A098QTG2|A0A098QTG2_9SPIO 30S ribosomal protein S7 OS=Spirochaeta lutea GN=rpsG PE=3 SV=1	0	0	0	0	0	0	0	24085000	0	0	0	0	0	0	0	0	0	0	0	0	0	0	0	0	0	0	0
A0A098S5Y2	1	1	1	9.9	9.9	9.9	8.8619	81	0.0097561	1.2184	>tr|A0A098S5Y2|A0A098S5Y2_9SPHI Uncharacterized protein OS=Phaeodactylibacter xiamenensis GN=IX84_15045 PE=4 SV=1	0	0	0	0	0	0	0	38702000	0	0	0	0	0	0	0	0	0	0	0	0	0	0	0	0	0	0	0
A0A117UNU3	3	1	0	6.4	3.8	0	43.238	393	0.0011429	2.4084	>tr|A0A117UNU3|A0A117UNU3_9BACT S-adenosylmethionine synthase OS=Rhodothermaceae bacterium RA GN=metK PE=3 SV=1	0	0	0	0	0	0	0	11921000	0	0	0	0	0	0	0	0	0	0	0	0	0	0	0	0	0	0	0
A0A098TDD9	1	1	1	2	2	2	48.658	443	0.0063224	1.4415	>tr|A0A098TDD9|A0A098TDD9_9RHIZ Glycerol 3-phosphate ABC transporter OS=Hoeflea sp. BAL378 GN=LL06_07330 PE=4 SV=1	0	0	0	0	0	0	0	127780000	0	0	0	0	0	0	0	0	0	0	0	0	0	0	0	0	0	0	0
A0A098TJJ3	8	1	0	16.2	1.5	0	52.982	476	0.0080966	1.335	>tr|A0A098TJJ3|A0A098TJJ3_9CHRO Ribulose bisphosphate carboxylase large chain OS=Neosynechococcus sphagnicola sy1 GN=cbbL PE=3 SV=1	0	0	0	0	0	0	0	0	0	71202000	0	70094000	71491000	393020000	75821000	75770000	65661000	0	0	28904000	0	0	0	45995000	0	31438000	0
A0A098TJV9	1	1	1	3	3	3	37.78	333	0.0022659	1.98	>tr|A0A098TJV9|A0A098TJV9_9CHRO Phosphoribulokinase OS=Neosynechococcus sphagnicola sy1 GN=DO97_07335 PE=3 SV=1	8841300	0	0	0	0	0	0	0	0	0	0	0	0	0	0	0	0	0	0	0	0	0	0	0	0	0	0
A0A098Y5X3	1	1	1	3.5	3.5	3.5	28.51	259	0.0086399	1.2928	>tr|A0A098Y5X3|A0A098Y5X3_9ACTN Phosphate import ATP-binding protein PstB OS=Modestobacter caceresii GN=pstB PE=3 SV=1	0	0	0	0	0	0	0	0	0	26112000	0	0	0	0	0	0	0	0	0	0	0	0	0	0	0	0	0
A0A098YAQ5	6	2	0	12.7	4.5	0	48.747	449	0.0011505	2.4232	>tr|A0A098YAQ5|A0A098YAQ5_9ACTN Glutamate dehydrogenase OS=Modestobacter caceresii GN=IN07_06720 PE=3 SV=1	0	0	0	33761000	0	0	39583000	0	0	37862000	0	0	41196000	40174000	0	36591000	78842000	0	0	0	0	0	0	0	0	0	0
A0A098YNE7	7	1	1	14.6	2.7	2.7	49.887	452	0.00049764	2.578	>tr|A0A098YNE7|A0A098YNE7_9BACT Glucose-6-phosphate isomerase OS=Prevotella timonensis S9-PR14 GN=pgi PE=3 SV=1	65698000	238430000	174210000	119230000	122040000	175550000	90150000	60748000	112220000	111250000	0	66760000	166370000	113010000	137520000	156360000	0	47839000	115490000	88348000	0	217050000	111750000	0	79870000	61273000	31172000
A0A098YPN8	1	1	1	4.8	4.8	4.8	32.547	291	0.0082842	1.3081	>tr|A0A098YPN8|A0A098YPN8_9BACT Phosphorylase OS=Prevotella timonensis S9-PR14 GN=HMPREF9304_10790 PE=4 SV=1	0	0	0	0	0	0	0	13655000	0	0	0	0	0	0	0	0	0	0	0	0	0	0	0	0	0	0	0
A0A098YQK3	1	1	1	4.4	4.4	4.4	29.319	273	0.0022714	1.9827	>tr|A0A098YQK3|A0A098YQK3_9BACT Flagellar motor protein MotA OS=Prevotella timonensis S9-PR14 GN=HMPREF9304_09745 PE=3 SV=1	0	0	0	0	0	0	0	81911000	0	0	0	0	0	0	0	0	0	0	0	0	0	0	0	0	0	0	0
A0A098YQY9	8	1	0	19.9	2.6	0	56.647	493	0.0045139	1.5861	>tr|A0A098YQY9|A0A098YQY9_9BACT Proline--tRNA ligase OS=Prevotella timonensis S9-PR14 GN=proS PE=3 SV=1	0	0	0	0	0	0	0	5442800	0	0	0	0	0	0	0	0	0	0	0	0	0	0	0	0	0	0	0
A0A098YS17	2	1	1	5.8	2.6	2.6	39.041	345	1	-2	>tr|A0A098YS17|A0A098YS17_9BACT Phenylalanine--tRNA ligase alpha subunit OS=Prevotella timonensis S9-PR14 GN=pheS PE=3 SV=1	10796000	0	0	0	0	0	0	0	0	0	0	0	0	0	0	0	0	0	0	0	0	0	0	0	0	0	0
A0A098YS89	2	2	2	8.6	8.6	8.6	30.769	268	0	3.7688	>tr|A0A098YS89|A0A098YS89_9BACT Uncharacterized protein OS=Prevotella timonensis S9-PR14 GN=HMPREF9304_09360 PE=4 SV=1	0	0	0	0	0	0	0	45558000	0	0	0	0	70746000	0	0	0	0	0	0	0	0	0	0	0	0	0	0
A0A098YUK6	4	2	1	3.9	2	1.2	110.4	999	0.00028035	2.9101	>tr|A0A098YUK6|A0A098YUK6_9BACT Membrane protein OS=Prevotella timonensis S9-PR14 GN=HMPREF9304_00975 PE=4 SV=1	43180000	0	0	44741000	0	0	33617000	0	0	0	0	0	0	81579000	0	32883000	23281000	28642000	48338000	41741000	0	50711000	39650000	32332000	0	27603000	18278000
A0A098YUV1	4	1	1	16.9	5.2	5.2	31.461	290	1	-2	>tr|A0A098YUV1|A0A098YUV1_9BACT Peptidyl-prolyl cis-trans isomerase OS=Prevotella timonensis S9-PR14 GN=HMPREF9304_00495 PE=4 SV=1	0	0	0	0	0	0	0	17113000	0	0	0	0	0	0	0	0	0	0	0	0	0	0	0	0	0	0	0
A0A098YW42	2	2	2	8.9	8.9	8.9	21.534	202	0.0089841	1.2739	>tr|A0A098YW42|A0A098YW42_9BACT Membrane protein OS=Prevotella timonensis S9-PR14 GN=HMPREF9304_02360 PE=4 SV=1	0	0	87872000	264500000	0	69295000	100540000	0	0	0	0	0	0	0	0	0	0	0	0	0	0	0	0	0	0	0	0
A0A099BT05	7	2	1	26.2	9.5	6	35.473	317	0.0022539	1.9653	>tr|A0A099BT05|A0A099BT05_9BACT Uncharacterized protein OS=Prevotella sp. S7 MS 2 GN=HMPREF0671_11905 PE=4 SV=1	0	0	0	0	0	0	0	10964000	0	0	0	0	0	0	0	0	0	12219000	0	0	0	0	0	0	0	11977000	0
A0A099BTY0	10	10	1	43.1	43.1	4.7	26.846	232	0	90.685	>tr|A0A099BTY0|A0A099BTY0_9BACT Transcriptional regulator OS=Prevotella sp. S7 MS 2 GN=HMPREF0671_10245 PE=4 SV=1	216550000	184570000	189710000	253560000	363810000	242160000	224070000	336750000	282570000	394440000	201090000	192850000	402410000	259430000	217440000	275960000	224360000	240490000	285980000	257940000	194340000	386990000	393010000	274860000	286890000	289330000	150690000
A0A099BUQ4	3	1	1	6	2	2	49.281	450	1	-2	>tr|A0A099BUQ4|A0A099BUQ4_9BACT Na(+)-translocating NADH-quinone reductase subunit A OS=Prevotella sp. S7 MS 2 GN=nqrA PE=3 SV=1	0	0	0	0	0	0	0	17226000	0	0	0	0	0	0	0	0	0	0	0	0	0	0	0	0	0	0	0
A0A099BV04	11	1	1	27.2	2.9	2.9	60.693	551	0.007016	1.428	>tr|A0A099BV04|A0A099BV04_9BACT Fumarate hydratase OS=Prevotella sp. S7 MS 2 GN=HMPREF0671_08505 PE=4 SV=1	0	0	0	0	11401000	0	0	0	0	0	0	0	0	0	0	0	0	0	0	0	0	0	0	0	0	0	0
A0A099BV86	3	2	0	7.9	5.8	0	44.589	417	0.0045038	1.5815	>tr|A0A099BV86|A0A099BV86_9BACT Phosphoglycerate kinase OS=Prevotella sp. S7 MS 2 GN=pgk PE=3 SV=1	48488000	0	37435000	0	34646000	38452000	41927000	32357000	47716000	77870000	41510000	32163000	140550000	44886000	71926000	44168000	32376000	32036000	44189000	43988000	0	66624000	0	37526000	35520000	43534000	0
A0A099BVA4	11	11	3	15.3	15.3	4.3	69.03	588	0	52.509	>tr|A0A099BVA4|A0A099BVA4_9BACT Uncharacterized protein OS=Prevotella sp. S7 MS 2 GN=HMPREF0671_07975 PE=4 SV=1	278980000	611560000	362960000	312260000	685920000	353330000	256360000	675350000	355080000	344390000	228580000	208200000	452760000	256570000	333500000	411930000	348190000	356540000	285880000	262680000	181900000	340880000	288080000	249900000	409670000	304490000	236420000
A0A099BVC3	4	1	1	13	3.5	3.5	36.084	315	0.0044857	1.5713	>tr|A0A099BVC3|A0A099BVC3_9BACT Aspartate carbamoyltransferase OS=Prevotella sp. S7 MS 2 GN=pyrB PE=3 SV=1	0	0	0	0	0	0	0	0	4220100	0	0	0	0	0	0	0	0	0	0	0	0	0	0	0	0	0	0
A0A099BVY5	5	1	1	24.1	5	5	36.926	340	1	-2	>tr|A0A099BVY5|A0A099BVY5_9BACT Rod shape-determining protein MreB OS=Prevotella sp. S7 MS 2 GN=HMPREF0671_06785 PE=4 SV=1	0	0	0	0	0	0	0	3081700	0	0	0	0	0	0	0	0	0	0	0	0	0	0	0	0	0	0	0
R5KHS4	1	1	1	6.4	6.4	6.4	16.963	157	0	13.243	>tr|R5KHS4|R5KHS4_9BACT Gliding motility protein GldL OS=Prevotella sp. CAG:1124 GN=BN467_01362 PE=4 SV=1	0	0	0	0	0	0	12272000	0	0	0	0	0	0	0	0	0	0	0	0	0	0	0	0	0	0	0	0
A0A099BW18	1	1	1	10.9	10.9	10.9	15.424	138	0.0067527	1.4356	>tr|A0A099BW18|A0A099BW18_9BACT 3-dehydroquinate dehydratase OS=Prevotella sp. S7 MS 2 GN=aroQ PE=3 SV=1	0	0	0	0	0	0	0	0	0	0	0	0	0	0	0	0	0	0	0	0	0	0	0	0	0	5855500	0
R5AWJ5	2	2	2	4.9	4.9	4.9	39.587	349	0.0025735	1.911	>tr|R5AWJ5|R5AWJ5_9BACE S-adenosylmethionine:tRNA ribosyltransferase-isomerase OS=Bacteroides sp. CAG:927 GN=queA PE=3 SV=1	29565000	30588000	30589000	0	0	0	0	59497000	43649000	46962000	21639000	34437000	45307000	40486000	31046000	38289000	25619000	28397000	31835000	0	33324000	70331000	59745000	44386000	43561000	39763000	27516000
A0A099BWI6	6	1	0	24.3	6.5	0	19.378	169	0.00033636	3.5957	>tr|A0A099BWI6|A0A099BWI6_9BACT Membrane protein OS=Prevotella sp. S7 MS 2 GN=HMPREF0671_05780 PE=4 SV=1	0	0	0	0	0	0	0	32168000	0	0	0	0	0	0	0	0	0	0	0	0	0	0	0	0	0	0	0
A0A099BWS9	4	4	3	37	37	30.4	14.997	135	0	198.43	>tr|A0A099BWS9|A0A099BWS9_9BACT Ferredoxin OS=Prevotella sp. S7 MS 2 GN=HMPREF0671_08660 PE=4 SV=1	449370000	233760000	312990000	462560000	476600000	411050000	227490000	332240000	305080000	1529200000	466540000	498980000	2009000000	461130000	700310000	1589600000	797410000	381110000	389600000	395150000	429680000	693160000	450530000	414700000	658990000	504780000	399290000
A0A099BWW9	2	2	1	17	17	8.9	15.612	135	0	6.6257	>tr|A0A099BWW9|A0A099BWW9_9BACT Heat-shock protein OS=Prevotella sp. S7 MS 2 GN=HMPREF0671_04260 PE=3 SV=1	0	33814000	0	0	44967000	0	0	156010000	0	0	0	120040000	96037000	0	223750000	0	0	134400000	0	0	0	0	0	73087000	0	100740000	0
A0A099BX10	3	3	2	4.1	4.1	3	84.097	740	0.0010994	2.3061	>tr|A0A099BX10|A0A099BX10_9BACT Ribonucleoside-triphosphate reductase OS=Prevotella sp. S7 MS 2 GN=HMPREF0671_08185 PE=4 SV=1	0	0	0	0	0	0	0	0	0	0	0	0	49500000	0	0	0	0	0	0	0	0	47971000	0	0	39756000	0	0
A0A099BX26	9	2	1	27.6	6.5	4.2	37.763	355	0.006925	1.4085	>tr|A0A099BX26|A0A099BX26_9BACT Glyceraldehyde-3-phosphate dehydrogenase OS=Prevotella sp. S7 MS 2 GN=HMPREF0671_04460 PE=3 SV=1	0	0	20514000	19351000	15230000	0	22294000	20924000	62325000	16679000	0	0	0	0	18669000	0	0	18622000	0	27392000	0	0	0	21695000	18115000	0	0
A0A099BX33	2	2	2	5	5	5	42.494	399	0.00034507	3.7479	>tr|A0A099BX33|A0A099BX33_9BACT Multidrug transporter OS=Prevotella sp. S7 MS 2 GN=HMPREF0671_03335 PE=3 SV=1	57434000	50666000	38889000	58153000	45499000	35373000	42717000	49081000	30249000	38882000	43955000	35481000	32679000	37268000	52687000	0	29934000	35641000	51348000	55516000	35102000	50642000	65269000	37352000	38774000	31447000	41208000
A0A099BX94	10	3	1	22.4	9.5	3.5	49.139	451	0	7.5461	>tr|A0A099BX94|A0A099BX94_9BACT Glucose-6-phosphate isomerase OS=Prevotella sp. S7 MS 2 GN=pgi PE=3 SV=1	52074000	106980000	57137000	33004000	28570000	57855000	0	54285000	84955000	57621000	30315000	22772000	143200000	37496000	45073000	66756000	33850000	26955000	29043000	31778000	33305000	115040000	42294000	32121000	78550000	0	23984000
A0A099BXE3	6	5	5	15.1	12	12	31.754	291	0	131.09	>tr|A0A099BXE3|A0A099BXE3_9BACT Peptidyl-prolyl cis-trans isomerase OS=Prevotella sp. S7 MS 2 GN=HMPREF0671_03965 PE=4 SV=1	736650000	159650000	672080000	767430000	250770000	633790000	524120000	231440000	421420000	785790000	656450000	676940000	1049200000	533060000	1276200000	596880000	1084300000	626170000	579540000	368880000	455380000	684300000	443240000	744660000	570200000	252010000	696360000
A0A099BXM2	6	2	0	31.3	8.2	0	15.38	134	0	4.2359	>tr|A0A099BXM2|A0A099BXM2_9BACT 50S ribosomal protein L22 OS=Prevotella sp. S7 MS 2 GN=rplV PE=3 SV=1	49984000	29543000	34073000	52807000	0	35635000	30578000	17529000	26104000	48008000	51447000	26005000	65825000	58926000	30664000	41915000	36889000	31290000	91812000	26583000	0	127520000	28486000	40900000	93334000	25983000	33250000
A0A099BXN2	14	1	0	32.7	1.8	0	43.531	394	1	-2	>tr|A0A099BXN2|A0A099BXN2_9BACT Elongation factor Tu OS=Prevotella sp. S7 MS 2 GN=tuf PE=3 SV=1	0	0	0	0	0	0	0	114410000	0	0	0	0	0	0	0	0	0	0	0	0	0	0	0	0	0	0	0
A0A099BXY9	1	1	1	4.9	4.9	4.9	39.52	366	0.0010294	2.1631	>tr|A0A099BXY9|A0A099BXY9_9BACT RND transporter MFP subunit OS=Prevotella sp. S7 MS 2 GN=HMPREF0671_03020 PE=3 SV=1	0	0	0	0	0	0	0	0	5262600	0	0	0	0	0	0	0	0	0	0	0	0	0	0	0	0	0	0
A0A099BY06	4	2	0	39.1	19.5	0	14.44	128	0.00033647	3.6006	>tr|A0A099BY06|A0A099BY06_9BACT 30S ribosomal protein S9 OS=Prevotella sp. S7 MS 2 GN=rpsI PE=3 SV=1	0	0	0	0	0	0	0	0	0	0	0	94570000	0	0	90004000	52264000	0	0	0	0	0	0	0	0	0	0	0
A0A099BY15	2	1	1	11.8	6.9	6.9	22.645	203	0.0020881	1.9872	>tr|A0A099BY15|A0A099BY15_9BACT Membrane protein OS=Prevotella sp. S7 MS 2 GN=HMPREF0671_06095 PE=4 SV=1	0	0	0	0	0	0	16855000	0	0	0	0	0	0	0	0	0	0	0	0	0	0	0	0	0	0	0	0
A0A099BY20	10	2	0	27.9	6.4	0	31.859	283	0.00025608	2.6422	>tr|A0A099BY20|A0A099BY20_9BACT Membrane protein OS=Prevotella sp. S7 MS 2 GN=HMPREF0671_02935 PE=4 SV=1	0	0	0	47232000	0	58639000	0	0	0	61225000	73641000	53753000	46034000	31511000	68339000	36231000	38140000	40466000	54053000	40413000	42227000	38887000	36407000	42516000	25328000	26648000	44597000
A0A099BY54	2	1	0	9.5	5.9	0	23.74	222	0	13.957	>tr|A0A099BY54|A0A099BY54_9BACT Keto-deoxy-phosphogluconate aldolase OS=Prevotella sp. S7 MS 2 GN=HMPREF0671_02290 PE=4 SV=1	41379000	0	0	45848000	20575000	19120000	0	21606000	14483000	38495000	0	17759000	0	0	0	32767000	25578000	17715000	28910000	0	37256000	0	0	31570000	35211000	0	16373000
A0A099BY69	3	1	1	5.5	1.8	1.8	57.597	506	0.0011315	2.3841	>tr|A0A099BY69|A0A099BY69_9BACT Uncharacterized protein OS=Prevotella sp. S7 MS 2 GN=HMPREF0671_02200 PE=4 SV=1	0	0	0	0	0	0	0	35179000	0	0	0	0	0	0	0	0	0	0	0	0	0	0	0	0	0	0	0
A0A099BYW7	1	1	1	2.5	2.5	2.5	53.258	483	0.0079023	1.3553	>tr|A0A099BYW7|A0A099BYW7_9BACT UDP-N-acetylmuramoyl-L-alanyl-D-glutamate--2,6-diaminopimelate ligase OS=Prevotella sp. S7 MS 2 GN=murE PE=3 SV=1	0	0	0	0	0	0	6070500	0	0	0	0	0	0	0	0	0	0	0	0	0	0	0	0	0	0	0	0
A0A099BYX4	7	1	1	8.3	1.3	1.3	119.62	1074	0.0098496	1.1822	>tr|A0A099BYX4|A0A099BYX4_9BACT Carbamoyl-phosphate synthase (glutamine-hydrolyzing) OS=Prevotella sp. S7 MS 2 GN=HMPREF0671_00370 PE=3 SV=1	0	0	0	0	0	6830900	0	0	0	0	0	0	0	0	0	0	0	0	0	0	0	0	0	0	0	0	0
A0A099BZ02	9	3	0	24.5	8.1	0	38.268	347	0.00034258	3.7084	>tr|A0A099BZ02|A0A099BZ02_9BACT Ketol-acid reductoisomerase (NADP(+)) OS=Prevotella sp. S7 MS 2 GN=HMPREF0671_00005 PE=3 SV=1	167870000	100810000	74009000	188310000	179020000	102430000	190000000	368340000	167210000	168400000	167940000	166210000	160600000	172830000	244460000	118490000	189880000	144170000	179950000	147690000	235880000	206790000	169930000	266680000	178750000	128240000	206400000
A0A099BZ06	3	1	1	7.4	2.8	2.8	42.675	391	0.0097773	1.2228	>tr|A0A099BZ06|A0A099BZ06_9BACT OmpA family protein OS=Prevotella sp. S7 MS 2 GN=HMPREF0671_00030 PE=3 SV=1	0	0	0	0	0	3939600	0	0	0	0	0	0	0	0	0	0	0	0	0	0	0	0	0	0	0	0	0
R6Q7X6	5	2	0	9.5	2.9	0	73.823	656	0	6.2528	>tr|R6Q7X6|R6Q7X6_9BACT DNA gyrase subunit B OS=Prevotella sp. CAG:386 GN=gyrB PE=3 SV=1	22684000	0	14613000	26022000	0	14288000	25697000	0	20173000	23783000	0	19652000	25592000	27455000	26726000	20687000	15386000	0	26069000	19260000	21848000	66647000	19483000	19745000	37213000	21768000	14596000
A0A099BZJ1	4	2	2	27	19	19	12.802	126	0.0045256	1.5939	>tr|A0A099BZJ1|A0A099BZJ1_9BACT 50S ribosomal protein L7/L12 OS=Prevotella sp. S7 MS 2 GN=rplL PE=3 SV=1	0	0	0	0	0	0	0	0	0	0	0	25345000	0	0	79242000	0	0	0	0	0	0	0	0	0	0	0	0
A0A099C0V0	1	1	1	7.4	7.4	7.4	16.179	149	0.0071921	1.4008	>tr|A0A099C0V0|A0A099C0V0_9BACT Glutamyl-tRNA amidotransferase OS=Prevotella sp. S7 MS 2 GN=HMPREF0671_01015 PE=4 SV=1	0	0	0	0	0	0	0	7524800	0	0	0	0	0	0	0	0	0	0	0	0	0	0	0	0	0	0	0
A0A099DPX7	3	3	2	8.5	8.5	4.7	42.189	386	0	6.1093	>tr|A0A099DPX7|A0A099DPX7_9HELI S-adenosylmethionine synthase OS=Helicobacter sp. MIT 09-6949 GN=metK PE=3 SV=1	24236000	0	57319000	48529000	11765000	24826000	32274000	24005000	46491000	87361000	155060000	124370000	86912000	148180000	90944000	93922000	67250000	45074000	45210000	119770000	22198000	50967000	109580000	69619000	57715000	57904000	72146000
A0A099I7T3	4	2	0	22.4	10.9	0	17.891	156	0	5.6847	>tr|A0A099I7T3|A0A099I7T3_CLOIN 30S ribosomal protein S7 OS=Clostridium innocuum GN=rpsG PE=3 SV=1	0	38705000	43876000	43727000	0	73860000	0	0	41280000	36247000	48460000	400570000	0	0	241680000	42578000	50131000	326710000	0	47796000	326390000	0	34280000	192260000	120730000	117020000	825320000
A0A099IAM9	2	1	1	12.4	6.5	6.5	20.04	170	1	-2	>tr|A0A099IAM9|A0A099IAM9_CLOIN Ferritin OS=Clostridium innocuum GN=CIAN88_06345 PE=3 SV=1	0	0	0	0	0	0	0	0	0	0	0	0	0	0	0	0	0	0	0	0	0	0	0	0	0	172240000	0
A0A099IBN3	3	1	1	13.2	6.2	6.2	33.207	304	0.0097763	1.1987	>tr|A0A099IBN3|A0A099IBN3_CLOIN PTS system mannose family transporter subunit IID OS=Clostridium innocuum GN=CIAN88_00625 PE=4 SV=1	0	0	0	0	0	0	0	0	0	0	0	0	0	0	0	0	0	0	0	0	0	0	0	0	0	0	53468000
A0A099IC82	7	1	0	24.6	3	0	35.874	337	0.0037792	1.6359	>tr|A0A099IC82|A0A099IC82_CLOIN Glyceraldehyde-3-phosphate dehydrogenase OS=Clostridium innocuum GN=CIAN88_02160 PE=3 SV=1	0	0	0	0	0	0	0	0	0	0	0	0	0	0	0	0	0	0	0	0	0	0	0	0	0	11558000	0
A0A099K9V2	2	2	2	3.9	3.9	3.9	72.345	646	0.0037288	1.7067	>tr|A0A099K9V2|A0A099K9V2_9GAMM Chaperone protein HtpG OS=Thalassotalea sp. ND16A GN=htpG PE=3 SV=1	0	0	0	0	0	0	20962000	0	0	0	0	0	0	0	0	0	0	0	0	0	0	0	0	0	0	0	0
R9PSJ4	1	1	1	9.9	9.9	9.9	14.834	142	0.0015733	2.0603	>tr|R9PSJ4|R9PSJ4_AGAAL 50S ribosomal protein L11 OS=Agarivorans albus MKT 106 GN=rplK PE=3 SV=1	18951000	23168000	0	25324000	31929000	0	204040000	201630000	27355000	0	0	0	0	0	0	0	0	34452000	0	0	0	0	0	0	33993000	27785000	0
A0A099KY25	2	1	1	5	2.6	2.6	50.581	456	0.00049591	2.5719	>tr|A0A099KY25|A0A099KY25_COLPS Glutamate dehydrogenase OS=Colwellia psychrerythraea GN=GAB14E_1862 PE=3 SV=1	0	63963000	0	0	0	0	0	0	0	0	0	0	0	0	0	0	0	0	0	0	0	0	0	0	0	0	0
A0A099L540	2	1	0	5.1	2.8	0	39.762	392	0.00031696	3.3331	>tr|A0A099L540|A0A099L540_COLPS Flagellin OS=Colwellia psychrerythraea GN=GAB14E_1466 PE=3 SV=1	0	0	0	0	0	0	0	13654000	0	0	0	0	0	0	0	0	0	0	0	0	0	0	0	0	0	0	0
A0A099LHA6	1	1	1	1.6	1.6	1.6	75.873	689	0.0011067	2.3224	>tr|A0A099LHA6|A0A099LHA6_9GAMM Glycine--tRNA ligase beta subunit OS=Pseudoalteromonas sp. ND6B GN=glyS PE=3 SV=1	0	0	0	0	0	0	0	5061300	0	0	0	0	0	0	0	0	0	0	0	0	0	0	0	0	0	0	0
A0A099S9K2	4	1	1	18	3.9	3.9	26.395	233	0.0047498	1.5368	>tr|A0A099S9K2|A0A099S9K2_9CLOT 30S ribosomal protein S2 OS=Clostridium sp. HMP27 GN=rpsB PE=3 SV=1	0	0	0	0	23568000	0	0	0	0	0	0	0	0	0	0	0	0	0	0	0	0	0	0	0	0	0	0
A0A099SAV0	3	1	1	8.4	2.7	2.7	41.652	369	1	-2	>tr|A0A099SAV0|A0A099SAV0_9CLOT Sugar ABC transporter ATP-binding protein OS=Clostridium sp. HMP27 GN=DP68_04745 PE=3 SV=1	0	0	0	0	0	0	3547000	0	0	0	0	0	0	0	0	0	0	0	0	0	0	0	0	0	0	0	0
A0A099SBQ5	1	1	1	4.3	4.3	4.3	30.139	277	0.0077821	1.361	>tr|A0A099SBQ5|A0A099SBQ5_9CLOT Lipoprotein OS=Clostridium sp. HMP27 GN=DP68_04575 PE=3 SV=1	0	0	0	0	0	0	0	3711600	0	0	0	0	0	0	0	0	0	0	0	0	0	0	0	0	0	0	0
A0A099TK75	2	1	1	9.5	4.3	4.3	32.535	305	0.003705	1.6921	>tr|A0A099TK75|A0A099TK75_9HELI Cysteine synthase OS=Helicobacter sp. MIT 05-5293 GN=LS68_01460 PE=4 SV=1	0	0	0	0	0	0	0	24093000	0	0	0	0	0	0	0	0	0	0	0	0	0	0	0	0	0	0	0
A0A099UAU4	1	1	1	17.5	17.5	17.5	10.407	97	0.0010502	2.2036	>tr|A0A099UAU4|A0A099UAU4_9HELI Fumarate hydratase (Fragment) OS=Helicobacter apodemus GN=LS72_05895 PE=4 SV=1	0	0	0	0	21005000	0	0	0	0	0	0	0	0	0	0	0	0	0	0	0	0	0	0	0	0	0	0
A0A099WT21	3	1	0	13.6	5.1	0	29.225	273	0.00029718	3.1189	>tr|A0A099WT21|A0A099WT21_PORCN Flagellar motor protein MotA OS=Porphyromonas cangingivalis GN=HQ35_00505 PE=3 SV=1	0	0	0	0	0	0	0	68268000	0	0	0	0	0	0	0	0	0	0	0	0	0	0	0	0	0	0	0
A0A099WWD7	2	1	1	20.2	9.7	9.7	12.553	124	0.0044829	1.5686	>tr|A0A099WWD7|A0A099WWD7_PORCN 50S ribosomal protein L7/L12 OS=Porphyromonas cangingivalis GN=rplL PE=3 SV=1	0	0	0	0	0	0	0	0	0	0	0	0	0	0	0	0	0	0	0	0	0	0	0	0	16484000	0	0
A0A099X001	1	1	1	9	9	9	19.56	177	0.0002918	3.0437	>tr|A0A099X001|A0A099X001_PORCN 50S ribosomal protein L10 OS=Porphyromonas cangingivalis GN=HQ35_03230 PE=3 SV=1	0	0	0	0	0	0	0	0	6153500	0	0	0	0	0	0	0	0	0	0	0	0	0	0	0	0	0	0
A0A099XSC3	1	1	1	11.2	11.2	11.2	15.402	143	0.0069281	1.4091	>tr|A0A099XSC3|A0A099XSC3_9FLAO Deoxyuridine 5-triphosphate nucleotidohydrolase OS=Polaribacter sp. Hel1_33_49 GN=dut PE=3 SV=1	0	0	0	0	0	0	0	0	0	9492900	0	0	0	0	0	0	0	0	0	0	0	0	0	0	0	0	0
A2U004	2	1	1	19.3	12.3	12.3	13.092	114	0.00048769	2.538	>tr|A2U004|A2U004_9FLAO 50S ribosomal protein L20 OS=Polaribacter sp. MED152 GN=rplT PE=3 SV=1	0	0	0	0	0	0	0	80724000	0	0	0	0	0	0	0	0	0	0	0	0	0	0	0	0	0	0	0
A0A099XVT9	4	1	1	7.5	2.5	2.5	62.938	561	0.00026688	2.7805	>tr|A0A099XVT9|A0A099XVT9_9FLAO Transcription termination factor Rho OS=Polaribacter sp. Hel1_33_49 GN=rho PE=3 SV=1	0	0	0	0	0	0	0	23069000	0	0	0	0	0	0	0	0	0	0	0	0	0	0	0	0	0	0	0
A0A099Y6A7	5	1	1	18.2	4.8	4.8	43.104	395	0.0030073	1.8175	>tr|A0A099Y6A7|A0A099Y6A7_9FLAO Elongation factor Tu OS=Polaribacter sp. Hel1_85 GN=tuf PE=3 SV=1	0	0	25496000	0	0	0	0	0	0	0	0	0	0	0	0	0	0	0	0	0	0	0	0	0	0	0	0
A0A0A0C447	1	1	1	11.6	11.6	11.6	14.539	129	0.003096	1.7424	>tr|A0A0A0C447|A0A0A0C447_9CELL 50S ribosomal protein L20 OS=Actinotalea fermentans ATCC 43279 = JCM 9966 = DSM 3133 GN=rplT PE=3 SV=1	0	0	0	0	0	0	0	12274000	0	0	0	0	0	0	0	0	0	0	0	0	0	0	0	0	0	0	0
A0A0A0DCF0	2	1	1	6.6	2.7	2.7	40.058	365	0.0002582	2.6646	>tr|A0A0A0DCF0|A0A0A0DCF0_9PROT Sugar ABC transporter ATP-binding protein OS=Inquilinus limosus MP06 GN=P409_03550 PE=3 SV=1	13140000	0	0	15269000	0	0	28231000	0	0	18992000	8339200	0	28621000	31274000	10756000	29136000	0	10634000	16663000	16131000	0	17699000	32351000	10427000	10417000	18490000	0
A0A0A0DYB2	2	2	2	3.4	3.4	3.4	69.836	612	0.00031124	3.2579	>tr|A0A0A0DYB2|A0A0A0DYB2_9SPIO Chaperone protein HtpG OS=Spirochaeta sp. JC202 GN=htpG PE=3 SV=1	0	0	0	14414000	0	0	0	0	0	0	0	0	0	0	0	23136000	0	0	0	0	0	0	0	0	0	0	41235000
A0A0A0E0K9	3	1	0	12	7.2	0	22.115	208	0.0070086	1.4274	>tr|A0A0A0E0K9|A0A0A0E0K9_9SPIO Triosephosphate isomerase (Fragment) OS=Spirochaeta sp. JC202 GN=tpiA PE=3 SV=1	0	0	0	0	0	0	0	6727500	0	0	0	0	0	0	0	0	0	0	0	0	0	0	0	0	0	0	0
F7Z0K8	2	1	1	7.9	4.9	4.9	38.97	365	0.0076545	1.3687	>tr|F7Z0K8|F7Z0K8_BACC6 Malate dehydrogenase (Oxaloacetate-decarboxylating) OS=Bacillus coagulans (strain 2-6) GN=ytsJ PE=3 SV=1	0	0	0	0	0	0	0	0	0	0	0	0	0	0	0	0	0	0	0	0	0	0	0	0	0	13748000	0
A0A0A0EAF8	1	1	1	4.6	4.6	4.6	29.675	281	0	4.2942	>tr|A0A0A0EAF8|A0A0A0EAF8_9RHOB Uncharacterized protein OS=Pseudooceanicola atlanticus GN=ATO9_19560 PE=4 SV=1	0	0	0	0	0	0	0	150080000	0	0	0	0	0	0	0	0	0	0	0	0	0	0	0	0	0	0	0
A0A0A0I856	2	1	1	5.5	3	3	37.349	330	1	-2	>tr|A0A0A0I856|A0A0A0I856_CLONO Ornithine carbamoyltransferase OS=Clostridium novyi A str. 4552 GN=Z968_06185 PE=3 SV=1	0	0	0	0	0	0	31297000	0	0	0	0	0	0	0	0	0	0	0	0	0	0	0	0	0	0	0	0
A0A0A0I8B4	3	1	1	7.3	3.5	3.5	34.976	315	0.0025473	1.8844	>tr|A0A0A0I8B4|A0A0A0I8B4_CLONO DNA-directed RNA polymerase subunit alpha OS=Clostridium novyi A str. 4552 GN=rpoA PE=3 SV=1	0	0	0	0	0	0	4589700	0	0	0	0	0	0	0	0	0	0	0	0	0	0	0	0	0	0	0	0
A0A0A0IJH1	1	1	1	1.2	1.2	1.2	71.768	642	1	-2	>tr|A0A0A0IJH1|A0A0A0IJH1_CLONO Molecular chaperone DnaK OS=Clostridium novyi A str. 4570 GN=Z969_08090 PE=3 SV=1	22166000	0	0	0	0	0	0	0	0	0	0	0	0	0	0	0	0	0	0	0	0	0	0	0	0	0	0
D3L883	1	1	1	7.3	7.3	7.3	17.039	165	0.0031147	1.7621	>tr|D3L883|D3L883_OENOE 30S ribosomal protein S5 OS=Oenococcus oeni AWRIB429 GN=rpsE PE=3 SV=1	0	0	0	0	0	0	0	0	7885200	0	0	0	0	0	0	0	0	0	0	0	0	0	0	0	0	0	0
A0A0A0M753	2	2	2	6.2	6.2	6.2	51.775	469	0.00049298	2.5614	>tr|A0A0A0M753|A0A0A0M753_9GAMM Glutamine synthetase OS=Lysobacter defluvii IMMIB APB-9 = DSM 18482 GN=glnA PE=3 SV=1	0	0	0	0	0	0	8016100	0	0	0	0	0	0	0	0	0	0	0	0	0	0	0	0	0	0	0	0
A0A0A0MAQ9	2	2	0	16.8	16.8	0	12.938	125	0	22.488	>tr|A0A0A0MAQ9|A0A0A0MAQ9_9GAMM 50S ribosomal protein L7/L12 OS=Lysobacter defluvii IMMIB APB-9 = DSM 18482 GN=rplL PE=3 SV=1	0	0	0	0	0	0	39149000	23637000	16616000	33697000	0	0	0	0	22056000	33034000	30331000	32379000	29681000	0	0	0	0	0	84758000	52548000	36537000
A0A0A0MAU8	7	1	0	18	2.1	0	35.807	333	1	-2	>tr|A0A0A0MAU8|A0A0A0MAU8_9GAMM Glyceraldehyde-3-phosphate dehydrogenase OS=Lysobacter defluvii IMMIB APB-9 = DSM 18482 GN=N791_04700 PE=3 SV=1	0	0	0	0	0	0	0	21740000	0	0	0	0	0	0	0	0	0	0	0	0	0	0	0	0	0	0	0
S3L5U9	2	2	2	8.7	8.7	8.7	35.852	334	0.00032478	3.4426	>tr|S3L5U9|S3L5U9_9SPIO TAXI family TRAP transporter solute receptor OS=Treponema vincentii F0403 GN=HMPREF1222_02483 PE=4 SV=1	0	0	0	0	0	0	0	0	0	16270000	19157000	0	16646000	12918000	0	22848000	20081000	0	0	20448000	0	0	19566000	0	0	21515000	0
A0A0A0Z472	2	2	2	4.9	4.9	4.9	46.238	451	0.0015773	2.0652	>tr|A0A0A0Z472|A0A0A0Z472_9ENTR Membrane protein OS=Pantoea sp. PSNIH1 GN=PSNIH1_10395 PE=4 SV=1	0	0	0	47885000	0	0	0	0	0	67795000	0	0	97848000	72059000	0	73122000	0	0	0	0	0	0	0	0	0	0	0
A0A0A1MST8	1	1	1	3.8	3.8	3.8	41.483	371	0.0010611	2.2229	>tr|A0A0A1MST8|A0A0A1MST8_9BACI Trehalose import ATP-binding protein SugC OS=Oceanobacillus oncorhynchi GN=sugC PE=3 SV=1	0	0	0	0	0	0	29647000	0	0	0	0	0	0	0	0	0	0	0	0	0	0	0	0	0	0	0	0
A0A0A1PL04	1	1	1	1.4	1.4	1.4	71.426	652	0.0002576	2.6591	>tr|A0A0A1PL04|A0A0A1PL04_9BACT Uncharacterized protein OS=bacterium YEK0313 GN=BN1110_06406 PE=4 SV=1	0	0	0	0	0	0	0	6419700	0	0	0	0	0	0	0	0	0	0	0	0	0	0	0	0	0	0	0
A0A0A1SAK2	1	1	1	3.4	3.4	3.4	39.671	348	0.003695	1.6866	>tr|A0A0A1SAK2|A0A0A1SAK2_9FLAO Prolyl tripeptidyl peptidase OS=Chryseobacterium oranimense G311 GN=ptpA_5 PE=4 SV=1	0	0	0	0	0	0	0	13468000	0	0	0	0	0	0	0	0	0	0	0	0	0	0	0	0	0	0	0
A0A0A1ZPG3	2	2	2	1.8	1.8	1.8	136.26	1194	0	6.0547	>tr|A0A0A1ZPG3|A0A0A1ZPG3_PROMR Chromosome partition protein Smc OS=Prochlorococcus marinus str. MIT 9116 GN=smc PE=3 SV=1	0	78587000	22482000	0	21918000	0	0	0	17544000	14862000	0	10460000	0	0	0	0	0	0	0	0	15510000	0	0	0	0	0	0
R6GBS3	1	1	1	5.7	5.7	5.7	25.819	229	0.0002656	2.7668	>tr|R6GBS3|R6GBS3_9BACE Cytidylate kinase OS=Bacteroides sp. CAG:633 GN=cmk PE=3 SV=1	0	0	0	0	0	0	0	16126000	0	0	0	0	0	0	0	0	0	0	0	0	0	0	0	0	0	0	0
A0A0A2B5A7	1	1	1	11.5	11.5	11.5	13.23	131	0.0036969	1.6887	>tr|A0A0A2B5A7|A0A0A2B5A7_PROMR 50S ribosomal protein L7/L12 OS=Prochlorococcus marinus str. SB GN=rplL PE=3 SV=1	0	0	20083000	0	0	0	0	0	0	0	0	0	0	0	0	0	0	0	0	0	0	0	0	0	0	0	0
A0A0A2CIV1	3	1	1	7.5	2.7	2.7	48.604	439	1	-2	>tr|A0A0A2CIV1|A0A0A2CIV1_9PROC Glutamate dehydrogenase OS=Prochlorococcus sp. MIT 0701 GN=EV12_2734 PE=3 SV=1	0	51020000	0	0	0	0	0	0	0	0	0	0	0	0	0	0	0	0	0	0	0	0	0	0	0	0	0
A0A0A2DMP7	10	3	0	8.9	2.8	0	130.66	1186	0	15.095	>tr|A0A0A2DMP7|A0A0A2DMP7_9PORP Pyruvate-flavodoxin oxidoreductase OS=Porphyromonas sp. COT-108 OH1349 GN=JT26_07965 PE=3 SV=1	271830000	346550000	202890000	231420000	244030000	114790000	293480000	256950000	210700000	355760000	331450000	267420000	234910000	379740000	217380000	280700000	289500000	214380000	287020000	455930000	238610000	274160000	464650000	131140000	233040000	351830000	175880000
A0A0A2DN00	1	1	1	6	6	6	17.694	168	0.0071805	1.3983	>tr|A0A0A2DN00|A0A0A2DN00_9PORP N5-carboxyaminoimidazole ribonucleotide mutase OS=Porphyromonas sp. COT-239 OH1446 GN=purE PE=3 SV=1	0	0	0	0	0	0	0	0	0	0	0	0	0	0	0	5832500	0	0	0	0	0	0	0	0	0	0	0
A0A0A2DP74	1	1	1	2.7	2.7	2.7	40.421	367	0.0058175	1.4621	>tr|A0A0A2DP74|A0A0A2DP74_9PORP Ribosome-binding ATPase YchF OS=Porphyromonas sp. COT-239 OH1446 GN=ychF PE=3 SV=1	0	0	0	0	0	0	0	10208000	0	0	0	0	0	0	0	0	0	0	0	0	0	0	0	0	0	0	0
A0A0N8KF69	2	2	2	3.2	3.2	3.2	79.571	698	0.0011006	2.3104	>tr|A0A0N8KF69|A0A0N8KF69_9BACT ATP-dependent DNA helicase RecQ (Fragment) OS=Algoriphagus marincola HL-49 GN=recQ PE=4 SV=1	0	0	0	0	0	0	20387000	0	22993000	34274000	0	21773000	35244000	26624000	25171000	27540000	0	19312000	20832000	0	16896000	18305000	27551000	0	19807000	25303000	0
A0A0A2DQV1	2	1	1	19.7	9.8	9.8	12.598	122	0	22.557	>tr|A0A0A2DQV1|A0A0A2DQV1_9PORP 50S ribosomal protein L7/L12 OS=Porphyromonas sp. COT-239 OH1446 GN=rplL PE=3 SV=1	0	0	0	0	0	0	0	68362000	0	0	0	0	0	0	0	0	0	0	0	0	0	50143000	0	0	91711000	0	0
A0A0A2DTY9	9	5	2	8.4	4.8	2.2	131.1	1188	0	12.299	>tr|A0A0A2DTY9|A0A0A2DTY9_9PORP Pyruvate-flavodoxin oxidoreductase OS=Porphyromonas sp. COT-239 OH1446 GN=HQ37_03475 PE=3 SV=1	54664000	37902000	47871000	47652000	33997000	40447000	102770000	34526000	52388000	56024000	51345000	51502000	68705000	105150000	37343000	84335000	57579000	30951000	60532000	70078000	35342000	65219000	87175000	39410000	64572000	81642000	46918000
A0A101WAG6	4	4	4	15.9	15.9	15.9	37.002	346	0	43.776	>tr|A0A101WAG6|A0A101WAG6_9FIRM L-erythro-3,5-diaminohexanoate dehydrogenase OS=Clostridia bacterium BRH_c25 GN=APF77_07430 PE=4 SV=1	69751000	44074000	74589000	67797000	61372000	0	140700000	114550000	145890000	80114000	43597000	80638000	63271000	106290000	83033000	162830000	107840000	103030000	70186000	152030000	86381000	80883000	192990000	62207000	86952000	241330000	88935000
A0A0A2DVZ0	6	1	1	22.6	8.6	8.6	20.912	186	1	-2	>tr|A0A0A2DVZ0|A0A0A2DVZ0_9PORP 50S ribosomal protein L5 OS=Porphyromonas sp. COT-108 OH1349 GN=rplE PE=3 SV=1	0	0	0	0	0	0	0	0	0	0	0	0	0	0	0	0	0	0	0	0	0	0	0	0	0	0	4822800
A0A0A2DWI6	5	2	0	35.9	16.8	0	14.811	131	0.0010335	2.1747	>tr|A0A0A2DWI6|A0A0A2DWI6_9PORP 30S ribosomal protein S8 OS=Porphyromonas sp. COT-108 OH1349 GN=rpsH PE=3 SV=1	46216000	0	0	60843000	44631000	0	0	0	0	41990000	57558000	0	41650000	0	0	43468000	16734000	0	0	0	0	0	0	39553000	39525000	63230000	0
A0A0A2DWJ5	7	2	1	46.1	24.7	15.7	9.9686	89	0.000333	3.5508	>tr|A0A0A2DWJ5|A0A0A2DWJ5_9PORP 30S ribosomal protein S19 OS=Porphyromonas sp. COT-108 OH1349 GN=rpsS PE=3 SV=1	0	0	0	0	0	0	0	36587000	0	31114000	48978000	50172000	50606000	85415000	54075000	75820000	70006000	89066000	33619000	25063000	0	41278000	44347000	27352000	0	61120000	32498000
A0A0A2DXX8	8	2	0	51.1	16.8	0	14.715	131	0.00030148	3.1666	>tr|A0A0A2DXX8|A0A0A2DXX8_9PORP 30S ribosomal protein S8 OS=Porphyromonas sp. COT-239 OH1446 GN=rpsH PE=3 SV=1	23982000	0	0	27137000	0	0	48798000	36798000	0	0	0	0	0	0	0	0	0	0	0	0	0	0	0	0	0	0	0
A0A0A2DY98	3	3	1	13.9	13.9	5.2	28.898	267	0	6.4779	>tr|A0A0A2DY98|A0A0A2DY98_9PORP Flagellar motor protein MotA OS=Porphyromonas sp. COT-108 OH1349 GN=JT26_02190 PE=3 SV=1	414930000	129260000	63127000	393500000	111000000	0	495500000	194630000	42152000	417960000	419640000	174560000	296140000	319700000	303840000	667430000	558170000	124800000	244380000	742860000	555630000	271770000	614500000	342380000	414970000	522000000	631930000
A0A0A2E470	1	1	1	1.3	1.3	1.3	117.49	1052	0.0070578	1.4037	>tr|A0A0A2E470|A0A0A2E470_9PORP Carboxypeptidase regulator OS=Porphyromonas macacae GN=HQ47_10670 PE=4 SV=1	0	0	0	0	0	0	0	16918000	0	0	0	0	0	0	0	0	0	0	0	0	0	0	0	0	0	0	0
A0A0A2E4A5	9	4	3	43.3	24.9	17.9	22.859	201	0	109.8	>tr|A0A0A2E4A5|A0A0A2E4A5_9PORP 30S ribosomal protein S4 OS=Porphyromonas macacae GN=rpsD PE=3 SV=1	38361000	54011000	49810000	44577000	67115000	0	130350000	43270000	15772000	18259000	30301000	21025000	14328000	26893000	0	32049000	56706000	41303000	20088000	65988000	73425000	21890000	82881000	47367000	33824000	101370000	100570000
A0A0A2E846	5	1	1	15.1	3.3	3.3	36.322	331	0.0026805	1.8385	>tr|A0A0A2E846|A0A0A2E846_9PORP Fructose-bisphosphate aldolase OS=Porphyromonas macacae GN=HQ47_03870 PE=3 SV=1	0	0	0	0	0	0	12135000	0	0	0	0	0	0	0	0	0	0	0	0	0	0	0	0	0	0	0	0
A0A0A2E8D9	4	2	2	46.1	28.1	28.1	10.491	89	0.0080069	1.3462	>tr|A0A0A2E8D9|A0A0A2E8D9_9PORP 30S ribosomal protein S15 OS=Porphyromonas macacae GN=rpsO PE=3 SV=1	0	0	0	0	0	0	0	0	0	0	0	0	0	0	0	0	46447000	0	0	0	0	0	0	62854000	50337000	0	0
A0A0A2EF73	21	1	1	15.4	1.3	1.3	160.22	1433	0.0026925	1.8504	>tr|A0A0A2EF73|A0A0A2EF73_9PORP DNA-directed RNA polymerase subunit beta OS=Porphyromonas gulae GN=rpoC PE=3 SV=1	0	0	0	0	0	0	0	0	5571500	0	0	0	0	0	0	0	0	0	0	0	0	0	0	0	0	0	0
R5C1T3	1	1	1	2.7	2.7	2.7	47.364	413	0.0036388	1.6547	>tr|R5C1T3|R5C1T3_9BACE Uncharacterized protein OS=Bacteroides sp. CAG:1060 GN=BN459_00686 PE=4 SV=1	0	0	0	0	0	0	0	0	13414000	0	0	0	0	0	0	0	0	0	0	0	0	0	0	0	0	0	0
A0A0A2EJQ0	6	1	1	42.4	14.1	14.1	10.894	92	0.00072904	2.5354	>tr|A0A0A2EJQ0|A0A0A2EJQ0_9PORP 30S ribosomal protein S18 OS=Porphyromonadaceae bacterium COT-184 OH4590 GN=rpsR PE=3 SV=1	18106000	0	45802000	0	0	0	0	10561000	37103000	0	0	0	0	10302000	0	0	0	0	0	0	10396000	0	0	0	0	0	19362000
A0A0A2EJY2	4	1	0	16.9	4	0	46.14	425	0	10.779	>tr|A0A0A2EJY2|A0A0A2EJY2_9PORP Enolase OS=Porphyromonadaceae bacterium COT-184 OH4590 GN=eno PE=3 SV=1	0	0	0	0	0	0	17377000	0	0	0	0	0	0	0	0	0	0	0	0	0	0	0	0	0	0	0	0
A0A0A2EN27	4	2	1	20.9	14	8.1	17.98	172	0.0081231	1.3398	>tr|A0A0A2EN27|A0A0A2EN27_9PORP 30S ribosomal protein S5 OS=Porphyromonadaceae bacterium COT-184 OH4590 GN=rpsE PE=3 SV=1	0	0	0	0	0	0	0	0	0	0	0	0	0	0	0	0	0	0	0	25148000	0	0	0	0	0	0	0
A0A0A2EPT8	6	1	0	13.2	2	0	54.394	499	1	-2	>tr|A0A0A2EPT8|A0A0A2EPT8_9PORP ATP synthase subunit beta OS=Porphyromonadaceae bacterium COT-184 OH4590 GN=atpD PE=3 SV=1	0	0	0	0	0	0	0	5904300	0	0	0	0	0	0	0	0	0	0	0	0	0	0	0	0	0	0	0
A0A0A2EPW0	7	1	0	17	4.8	0	30.596	271	0.0043753	1.5991	>tr|A0A0A2EPW0|A0A0A2EPW0_9PORP 30S ribosomal protein S2 OS=Porphyromonadaceae bacterium COT-184 OH4590 GN=rpsB PE=3 SV=1	0	0	0	0	0	0	0	0	0	0	0	0	0	0	0	0	0	0	0	0	0	0	0	0	0	12865000	0
A0A0A2ET66	7	1	1	11.9	2.1	2.1	77.578	706	1	-2	>tr|A0A0A2ET66|A0A0A2ET66_9PORP Methylmalonyl-CoA mutase OS=Porphyromonadaceae bacterium COT-184 OH4590 GN=HW49_02485 PE=4 SV=1	0	0	0	0	0	0	0	0	0	0	0	0	0	0	0	0	0	0	0	0	0	0	0	0	0	0	0
A0A0A2ET88	1	1	1	5.6	5.6	5.6	21.871	198	0	21.483	>tr|A0A0A2ET88|A0A0A2ET88_9PORP Peptidyl-prolyl cis-trans isomerase OS=Porphyromonadaceae bacterium COT-184 OH4590 GN=HW49_02675 PE=4 SV=1	15826000	24410000	80463000	0	55985000	120970000	0	0	48923000	12028000	0	18485000	16250000	0	58961000	0	0	14392000	0	0	0	15755000	0	14775000	9293800	0	0
A0A0A2EV54	4	4	3	10.2	10.2	8	49.529	449	0	5.3599	>tr|A0A0A2EV54|A0A0A2EV54_9PORP GTPase OS=Porphyromonadaceae bacterium COT-184 OH4590 GN=HW49_01050 PE=4 SV=1	15419000	0	0	21891000	0	0	17205000	17179000	0	12745000	27480000	0	66447000	77824000	0	59594000	82101000	21632000	0	63015000	0	19470000	77908000	20642000	20850000	109950000	17709000
A0A0A2EW11	13	4	2	31.9	14.2	5.3	43.503	395	0	4.9816	>tr|A0A0A2EW11|A0A0A2EW11_9PORP Elongation factor Tu OS=Porphyromonadaceae bacterium COT-184 OH4590 GN=tuf PE=3 SV=1	28800000	30705000	21738000	0	0	0	20239000	0	0	0	22507000	20825000	38806000	39233000	23728000	29039000	27814000	21609000	21717000	23420000	21267000	21027000	28020000	20701000	21902000	28120000	23314000
A0A0A2EWP4	4	4	4	13.6	13.6	13.6	40.268	359	0	4.7255	>tr|A0A0A2EWP4|A0A0A2EWP4_PORCN Phosphoserine aminotransferase OS=Porphyromonas cangingivalis GN=serC PE=3 SV=1	0	0	0	0	0	0	0	29296000	71330000	22301000	0	22381000	34693000	21740000	21071000	36532000	34140000	23374000	28975000	40890000	0	27542000	45600000	25328000	17908000	50392000	0
A0A0A2EZD2	4	1	1	24.7	10.1	10.1	18.111	158	0.00026151	2.7239	>tr|A0A0A2EZD2|A0A0A2EZD2_9PORP 30S ribosomal protein S7 OS=Porphyromonadaceae bacterium COT-184 OH4590 GN=rpsG PE=3 SV=1	0	0	0	0	0	0	0	29136000	0	0	0	0	0	0	0	0	0	0	0	0	0	0	0	0	0	0	0
A0A0A2F0V7	4	1	0	9.4	3.1	0	46.567	425	0.00025562	2.6391	>tr|A0A0A2F0V7|A0A0A2F0V7_9PORP Serine hydroxymethyltransferase OS=Porphyromonas sp. COT-290 OH860 GN=glyA PE=3 SV=1	56880000	0	72509000	51712000	44596000	0	38582000	50356000	76433000	66896000	66238000	56959000	43479000	38717000	77672000	42966000	65246000	62328000	53427000	73704000	53208000	61666000	66108000	43980000	55676000	38365000	51766000
A0A0A2F4T0	4	1	1	26.2	6.9	6.9	15.449	145	0.005814	1.4583	>tr|A0A0A2F4T0|A0A0A2F4T0_9PORP 50S ribosomal protein L11 OS=Porphyromonas sp. COT-290 OH860 GN=rplK PE=3 SV=1	0	0	0	0	0	0	23395000	0	0	0	0	0	0	0	0	0	0	0	0	0	0	0	0	0	0	0	0
A0A0A2F5G6	1	1	1	1.7	1.7	1.7	103.99	930	0.0024159	1.9384	>tr|A0A0A2F5G6|A0A0A2F5G6_9PORP DNA polymerase I OS=Porphyromonas sp. COT-290 OH860 GN=HQ41_01590 PE=3 SV=1	10734000	0	0	0	0	0	0	0	0	0	0	0	0	0	0	0	0	0	0	0	0	0	0	0	0	0	0
M3GUD3	1	1	1	9.4	9.4	9.4	14.594	127	0	31.911	>tr|M3GUD3|M3GUD3_9LEPT LemA family protein OS=Leptospira weilii serovar Topaz str. LT2116 GN=LEP1GSC188_2583 PE=4 SV=1	0	0	0	0	0	0	0	82736000	0	0	0	0	0	0	0	0	0	0	0	0	0	0	0	0	0	0	0
A0A0A2FRH1	12	3	2	20	4.5	2.9	72.441	646	0.00027174	2.8245	>tr|A0A0A2FRH1|A0A0A2FRH1_9PORP Succinate dehydrogenase OS=Porphyromonas crevioricanis GN=sdhA PE=4 SV=1	0	0	0	15492000	0	0	0	0	10772000	0	16406000	0	0	0	15038000	0	26204000	10321000	0	0	13054000	0	16479000	0	0	0	0
A0A0A2G1T3	6	1	1	60.2	15.9	15.9	9.8334	88	0.0095996	1.2484	>tr|A0A0A2G1T3|A0A0A2G1T3_9PORP 30S ribosomal protein S19 OS=Porphyromonas gingivicanis GN=rpsS PE=3 SV=1	0	0	0	0	0	0	12477000	0	0	0	0	0	0	0	0	0	0	0	0	0	0	0	0	0	0	0	0
A0A0A2G2A4	6	3	1	40.4	19.3	6.1	13.073	114	0	66.849	>tr|A0A0A2G2A4|A0A0A2G2A4_9PORP 50S ribosomal protein L20 OS=Porphyromonas gingivicanis GN=rplT PE=3 SV=1	174580000	201670000	297110000	153060000	250580000	261610000	223350000	258480000	409620000	241630000	161240000	229850000	190370000	171330000	113120000	242440000	163990000	306850000	184640000	313670000	218620000	267290000	295230000	175290000	421180000	475770000	467730000
A0A0A2G6G8	1	1	1	2.2	2.2	2.2	68.051	634	0.0010609	2.2229	>tr|A0A0A2G6G8|A0A0A2G6G8_9PORP Chaperone protein DnaK OS=Porphyromonas gingivicanis GN=dnaK PE=2 SV=1	0	0	0	0	0	0	20373000	0	0	0	0	0	0	0	0	0	0	0	0	0	0	0	0	0	0	0	0
A0A0A2G8E1	8	3	1	10.6	3.5	2.3	77.964	707	0	5.1545	>tr|A0A0A2G8E1|A0A0A2G8E1_9PORP Elongation factor G OS=Porphyromonas macacae GN=fusA PE=3 SV=1	0	0	40346000	29310000	0	30937000	22566000	26293000	57771000	54994000	51680000	48962000	51731000	67973000	70851000	35963000	78690000	36048000	34974000	31515000	45120000	94289000	0	61721000	61447000	22415000	0
A0A0A2HK65	1	1	1	8.4	8.4	8.4	16.71	143	0.0010286	2.1606	>tr|A0A0A2HK65|A0A0A2HK65_CLOBO N utilization substance protein B homolog OS=Clostridium botulinum GN=nusB PE=3 SV=1	0	0	0	0	0	0	0	0	15645000	0	0	0	0	0	0	0	0	0	0	0	0	0	0	0	0	0	0
A0A101VX60	1	1	1	7.3	7.3	7.3	18.229	165	0.00025934	2.6861	>tr|A0A101VX60|A0A101VX60_9BACT Rubrerythrin OS=bacterium BRH_c32 GN=APF79_07960 PE=4 SV=1	11549000	0	0	0	0	0	0	0	0	0	0	0	0	0	0	0	0	0	0	0	0	0	0	0	0	0	0
A0A0A2LJZ1	1	1	1	3.3	3.3	3.3	43.268	394	0.00029189	3.0455	>tr|A0A0A2LJZ1|A0A0A2LJZ1_9FLAO Aspartate aminotransferase OS=Flavobacterium beibuense F44-8 GN=Q763_13335 PE=3 SV=1	0	0	0	0	0	0	0	0	0	0	0	0	0	0	0	0	0	0	0	0	0	14591000	0	0	0	0	0
A0A0A2LLR2	6	1	0	8.2	1.5	0	74.538	669	1	-2	>tr|A0A0A2LLR2|A0A0A2LLR2_9FLAO Succinate dehydrogenase OS=Flavobacterium beibuense F44-8 GN=sdhA PE=4 SV=1	0	0	0	0	0	0	11485000	0	0	0	0	0	0	0	0	0	0	0	0	0	0	0	0	0	0	0	0
A0A0A2M5W6	5	3	3	34.1	19.5	19.5	12.589	123	0	5.227	>tr|A0A0A2M5W6|A0A0A2M5W6_9FLAO 50S ribosomal protein L7/L12 OS=Flavobacterium suncheonense GH29-5 = DSM 17707 GN=rplL PE=3 SV=1	186690000	588840000	0	218200000	1246600000	205910000	0	479250000	0	546610000	0	321900000	0	0	543870000	147010000	0	192610000	0	0	0	221730000	0	0	194580000	0	0
A0A0A2M773	4	1	1	15.9	4.8	4.8	36.245	334	0.00026233	2.7324	>tr|A0A0A2M773|A0A0A2M773_9FLAO Protein RecA OS=Flavobacterium suncheonense GH29-5 = DSM 17707 GN=recA PE=3 SV=1	25904000	0	0	28795000	24459000	0	23059000	25619000	47507000	55251000	0	0	31622000	37662000	30841000	27748000	22184000	25316000	24485000	38930000	30049000	36946000	61327000	42516000	36870000	41177000	23960000
A0A0A2MFL0	2	2	2	10.7	10.7	10.7	13.014	122	0.00026589	2.7688	>tr|A0A0A2MFL0|A0A0A2MFL0_9FLAO Large-conductance mechanosensitive channel OS=Flavobacterium suncheonense GH29-5 = DSM 17707 GN=Q764_02230 PE=3 SV=1	0	0	0	0	14970000	0	0	0	12456000	0	0	0	0	0	0	0	0	0	0	0	0	20749000	21692000	0	15509000	0	0
A0A0S2JUQ3	1	1	1	6.9	6.9	6.9	23.928	218	0	4.8935	>tr|A0A0S2JUQ3|A0A0S2JUQ3_ALCFA Adenylate kinase OS=Alcaligenes faecalis GN=adk PE=3 SV=1	0	0	0	0	0	0	9686800	0	0	0	0	0	0	0	0	0	0	0	0	0	0	0	0	0	0	0	0
A0A0A2R331	4	1	1	20.5	6.7	6.7	21.505	195	1	-2	>tr|A0A0A2R331|A0A0A2R331_MORMO Uncharacterized protein (Fragment) OS=Morganella morganii GN=LR61_21615 PE=4 SV=1	0	0	0	0	0	0	0	0	0	0	0	0	0	0	0	0	0	0	7620300	0	0	0	0	0	0	0	0
A0A0A2SWG2	5	1	1	8	1.9	1.9	57.054	538	0.0037	1.6895	>tr|A0A0A2SWG2|A0A0A2SWG2_9BACI 60 kDa chaperonin OS=Anoxybacillus gonensis GN=groL PE=3 SV=1	0	0	0	0	0	0	0	206420000	0	0	0	0	0	0	0	0	0	0	0	0	0	0	0	0	0	0	0
A0A0J8DB93	1	1	1	3.5	3.5	3.5	46.764	423	0.0080748	1.329	>tr|A0A0J8DB93|A0A0J8DB93_CLOCY GTPase Obg OS=Clostridium cylindrosporum DSM 605 GN=obg PE=3 SV=1	7149600	0	0	0	0	0	0	0	0	0	0	0	0	0	0	0	0	0	0	0	0	0	0	0	0	0	0
A0A0A2XFX2	1	1	1	13.1	13.1	13.1	9.7513	84	0	6.5575	>tr|A0A0A2XFX2|A0A0A2XFX2_9PAST 30S ribosomal protein S17 OS=Gallibacterium genomosp. 2 GN=rpsQ PE=3 SV=1	0	0	0	0	0	0	0	0	8300100	0	0	0	0	0	0	0	0	0	0	0	0	0	0	0	0	0	0
A0A0A3A4U6	3	3	1	8.4	8.4	2.9	45.436	407	0	6.7941	>tr|A0A0A3A4U6|A0A0A3A4U6_9PAST Na(+)-translocating NADH-quinone reductase subunit F OS=Gallibacterium anatis 4895 GN=nqrF PE=3 SV=1	90474000	35602000	0	125510000	0	12134000	82535000	52513000	12808000	0	0	10698000	0	10475000	15043000	7052900	0	0	19659000	0	8820700	16452000	13781000	0	7038400	0	0
A0A0A3AVB5	1	1	1	4.1	4.1	4.1	34.049	315	0.0069681	1.4169	>tr|A0A0A3AVB5|A0A0A3AVB5_9PAST Ribose-phosphate pyrophosphokinase OS=Chelonobacter oris GN=prs PE=3 SV=1	0	0	0	0	0	0	0	11513000	0	0	0	0	0	0	0	0	0	0	0	0	0	0	0	0	0	0	0
A0A0A3EYI8	1	1	1	2.7	2.7	2.7	55.167	490	0.0045952	1.5443	>tr|A0A0A3EYI8|A0A0A3EYI8_9VIBR Diguanylate cyclase OS=Vibrio campbellii GN=OA39_00909 PE=4 SV=1	0	0	0	0	0	0	0	0	0	0	0	0	0	0	0	0	0	77743000	0	0	0	0	0	0	0	0	0
A0A0A3HVX1	3	1	1	4.4	1.8	1.8	48.52	436	0.0052902	1.4947	>tr|A0A0A3HVX1|A0A0A3HVX1_9BACI Heme transporter CcmD OS=Lysinibacillus sinduriensis BLB-1 = JCM 15800 GN=CD33_11510 PE=4 SV=1	0	0	0	0	0	0	0	0	96721000	0	0	0	0	0	0	0	0	0	0	0	0	0	0	0	0	0	0
A0A0A3IZV7	6	3	0	25.7	12.9	0	27.257	241	0	22.396	>tr|A0A0A3IZV7|A0A0A3IZV7_9BACI 30S ribosomal protein S2 OS=Lysinibacillus manganicus DSM 26584 GN=rpsB PE=3 SV=1	133110000	0	96540000	136470000	83379000	88428000	140270000	71434000	113790000	129250000	74780000	90981000	126080000	66777000	102430000	109740000	80920000	0	50208000	0	77911000	74731000	86971000	101280000	67499000	64602000	52213000
A0A0A5FZX8	3	3	0	16.6	16.6	0	16.269	145	0	7.6335	>tr|A0A0A5FZX8|A0A0A5FZX8_9BACI 50S ribosomal protein L13 OS=Pontibacillus litoralis JSM 072002 GN=rplM PE=3 SV=1	22432000	23919000	28584000	0	0	0	25250000	31130000	27562000	22278000	29583000	106210000	22606000	27463000	41744000	26654000	35398000	32612000	29269000	33039000	173330000	26707000	31190000	80016000	45285000	33058000	109420000
A0A0A5GEG1	4	1	0	38.7	8	0	15.183	137	0	5.298	>tr|A0A0A5GEG1|A0A0A5GEG1_9BACI 30S ribosomal protein S12 OS=Pontibacillus halophilus JSM 076056 = DSM 19796 GN=rpsL PE=3 SV=1	0	0	0	0	0	0	0	0	10678000	0	0	0	0	0	0	0	0	0	0	0	0	0	0	0	0	0	0
A0A0A5HP33	4	1	0	25.6	10.9	0	17.949	156	0	5.8356	>tr|A0A0A5HP33|A0A0A5HP33_9BACI 30S ribosomal protein S7 OS=Pontibacillus litoralis JSM 072002 GN=rpsG PE=3 SV=1	0	0	0	0	0	0	0	0	0	0	0	0	0	0	0	0	0	0	0	0	9226100	0	0	0	0	0	0
A0A0A5JG12	2	2	2	3.3	3.3	3.3	31.169	270	0	7.7194	>tr|A0A0A5JG12|A0A0A5JG12_9VIBR Uncharacterized protein OS=Vibrio sinaloensis GN=NM06_20130 PE=4 SV=1	15588000	608850000	286780000	9211000	323600000	117590000	0	26639000	10688000	99669000	27231000	124820000	18982000	15248000	11964000	8788700	0	10393000	39899000	221030000	39231000	14685000	11112000	0	0	7268700	0
A0A0A5NP40	4	4	2	8.9	8.9	3.3	42.235	393	0	17.655	>tr|A0A0A5NP40|A0A0A5NP40_AERHY Uncharacterized protein OS=Aeromonas hydrophila GN=SH16_00791 PE=4 SV=1	0	0	0	0	0	0	0	126950000	148890000	0	0	0	0	0	0	0	0	0	0	0	0	0	0	0	0	0	0
A0A0A6MVX7	3	2	1	9.6	7.2	4.5	36.408	333	0.0011513	2.4261	>tr|A0A0A6MVX7|A0A0A6MVX7_9THEM Glyceraldehyde-3-phosphate dehydrogenase OS=Thermotoga sp. Mc24 GN=Mc24_08054 PE=3 SV=1	0	0	0	0	0	0	19194000	20175000	0	0	24515000	19733000	0	24236000	23457000	0	42327000	23076000	20314000	0	29291000	19151000	0	17642000	20817000	0	20204000
A0A0A6PTR1	2	2	2	5.2	5.2	5.2	46.655	423	0.0037823	1.6374	>tr|A0A0A6PTR1|A0A0A6PTR1_CLOBU 1-deoxy-D-xylulose-5-phosphate synthase (Fragment) OS=Clostridium butyricum GN=OA81_18695 PE=3 SV=1	0	0	0	30704000	0	0	0	0	0	0	0	0	0	0	0	0	0	44368000	0	0	0	0	0	0	53605000	51214000	56382000
A0A0A6PWK3	1	1	1	2.3	2.3	2.3	60.608	520	0.00030312	3.177	>tr|A0A0A6PWK3|A0A0A6PWK3_CLOBU 4-alpha-glucanotransferase OS=Clostridium butyricum GN=OA81_13080 PE=3 SV=1	0	0	0	0	0	0	0	14972000	0	0	0	0	0	0	0	0	0	0	0	0	0	0	0	0	0	0	0
A0A0A6PWM4	4	1	1	13.4	3.3	3.3	30.193	276	1	-2	>tr|A0A0A6PWM4|A0A0A6PWM4_CLOBU 50S ribosomal protein L2 OS=Clostridium butyricum GN=rplB PE=3 SV=1	0	0	0	0	0	0	0	26711000	0	0	0	0	0	0	0	0	0	0	0	0	0	0	0	0	0	0	0
A0A0A6PZ33	8	2	2	8.5	2.4	2.4	96.675	875	0.0031056	1.7511	>tr|A0A0A6PZ33|A0A0A6PZ33_CLOBU Pyruvate phosphate dikinase OS=Clostridium butyricum GN=OA81_07715 PE=4 SV=1	0	0	0	0	361500000	57126000	59690000	0	0	0	0	0	0	0	0	0	0	0	0	0	0	0	0	0	0	0	0
W6N6I3	1	1	1	2.6	2.6	2.6	41.768	379	0	5.6345	>tr|W6N6I3|W6N6I3_CLOTY Butyryl-CoA dehydrogenase OS=Clostridium tyrobutyricum DIVETGP GN=CTDIVETGP_1865 PE=3 SV=1	0	0	0	0	0	0	0	67969000	0	0	0	0	0	0	0	0	0	0	0	0	0	0	0	0	0	0	0
A0A0A7EES2	2	1	1	4.5	2.9	2.9	53.741	490	0.00072869	2.5345	>tr|A0A0A7EES2|A0A0A7EES2_9GAMM EvpB family type VI secretion protein OS=Pseudoalteromonas sp. OCN003 GN=OM33_07685 PE=4 SV=1	0	0	0	57340000	0	0	102670000	29925000	16702000	0	0	0	0	0	0	0	0	0	0	0	0	0	0	0	0	0	0
A0A0A7EG98	2	2	2	26.8	26.8	26.8	9.2275	82	0	5.487	>tr|A0A0A7EG98|A0A0A7EG98_9GAMM 30S ribosomal protein S16 OS=Pseudoalteromonas sp. OCN003 GN=rpsP PE=3 SV=1	325660000	584890000	584870000	993580000	780400000	223840000	596440000	673420000	113930000	231150000	0	178680000	334560000	0	188960000	101470000	0	146950000	0	0	105390000	166920000	70282000	0	141520000	79659000	0
A0A0A7FSY8	6	3	0	34	17.9	0	17.633	156	0	40.465	>tr|A0A0A7FSY8|A0A0A7FSY8_9CLOT 30S ribosomal protein S7 OS=Clostridium baratii str. Sullivan GN=rpsG PE=3 SV=1	60315000	45809000	52397000	197000000	44467000	19365000	245080000	15702000	50973000	351490000	0	25485000	162870000	36717000	43434000	107980000	121040000	76156000	0	68374000	62740000	47411000	42791000	28849000	97102000	106940000	141940000
A0A0A7FTI6	2	2	2	10.9	10.9	10.9	28.811	265	0.003631	1.6513	>tr|A0A0A7FTI6|A0A0A7FTI6_9CLOT Site-determining protein OS=Clostridium baratii str. Sullivan GN=minD PE=3 SV=1	0	0	0	0	0	0	0	0	8074500	24925000	0	0	8416100	0	0	0	0	0	0	0	0	0	0	0	0	0	0
A0A0A7FVS1	1	1	1	12.5	12.5	12.5	15.916	144	0	20.788	>tr|A0A0A7FVS1|A0A0A7FVS1_9CLOT FeS cluster assembly scaffold protein NifU OS=Clostridium baratii str. Sullivan GN=nifU PE=4 SV=1	0	0	0	0	0	0	0	14072000	0	0	0	0	0	0	0	0	0	0	0	0	0	0	0	0	0	0	0
A0A0A7FWB4	3	1	0	27.9	10.1	0	13.818	129	0.006965	1.4159	>tr|A0A0A7FWB4|A0A0A7FWB4_9CLOT 30S ribosomal protein S11 OS=Clostridium baratii str. Sullivan GN=rpsK PE=3 SV=1	0	0	0	0	0	0	0	0	0	17369000	0	0	0	0	0	0	0	0	0	0	0	0	0	0	0	0	0
A0A0A7FXK7	7	4	1	8	5	0.9	127.78	1170	0	12.934	>tr|A0A0A7FXK7|A0A0A7FXK7_9CLOT Pyruvate-flavodoxin oxidoreductase OS=Clostridium baratii str. Sullivan GN=nifJ PE=3 SV=1	51371000	23673000	0	36046000	23557000	0	28175000	21485000	20824000	143170000	0	0	44561000	0	0	98988000	0	0	0	57443000	0	0	39802000	0	0	35386000	0
A0A0A7FZU4	3	2	2	27.7	22.7	22.7	14.947	141	0	9.9233	>tr|A0A0A7FZU4|A0A0A7FZU4_9CLOT 50S ribosomal protein L11 OS=Clostridium baratii str. Sullivan GN=rplK PE=3 SV=1	0	0	0	16030000	0	0	21780000	0	0	101670000	0	0	53764000	0	0	93380000	0	0	0	0	0	0	0	0	0	0	0
A0A0A7FZW9	8	6	1	38	27.6	6.8	24.375	221	0	9.2019	>tr|A0A0A7FZW9|A0A0A7FZW9_9CLOT 30S ribosomal protein S3 OS=Clostridium baratii str. Sullivan GN=rpsC PE=3 SV=1	0	0	0	28401000	0	0	29682000	0	0	260800000	0	25633000	121570000	0	20967000	163030000	0	29094000	0	0	0	0	23878000	0	0	0	0
A0A0A7HIV6	3	3	3	18.2	18.2	18.2	20.09	181	0	25.698	>tr|A0A0A7HIV6|A0A0A7HIV6_CLOTY Putative rubrerythrin OS=Clostridium tyrobutyricum GN=CTB_23860 PE=4 SV=1	89772000	265080000	119290000	84711000	162140000	169970000	40083000	0	45893000	15133000	29357000	83044000	18621000	21139000	34147000	0	15046000	28848000	67107000	80895000	149920000	33573000	68682000	128730000	40682000	42634000	100590000
A0A0A7K8V5	3	1	1	20	10	10	9.3757	90	0.004878	1.5183	>tr|A0A0A7K8V5|A0A0A7K8V5_9FLAO DNA-binding protein OS=Cellulophaga baltica 18 GN=M666_13375 PE=3 SV=1	0	0	0	0	0	0	0	186000000	0	0	0	0	0	0	0	0	0	0	0	0	0	0	0	0	0	0	0
A0A0A7KBS9	1	1	1	6.1	6.1	6.1	17.238	147	0.008658	1.2958	>tr|A0A0A7KBS9|A0A0A7KBS9_9FLAO GNAT family acetyltransferase OS=Cellulophaga baltica 18 GN=M666_14325 PE=4 SV=1	0	0	0	0	0	0	0	0	13720000	0	0	0	0	0	0	0	0	0	0	0	0	0	0	0	0	0	0
A0A0A7LIK8	7	2	2	8.6	2.3	2.3	97.523	871	0.00029568	3.0998	>tr|A0A0A7LIK8|A0A0A7LIK8_9BACT Chaperone protein ClpB OS=Hymenobacter sp. DG25B GN=clpB PE=3 SV=1	86017000	62586000	0	113910000	111390000	0	121340000	95690000	40391000	171020000	101980000	177010000	0	117850000	172110000	144500000	135780000	165120000	0	89439000	108810000	127160000	133160000	122370000	109820000	135680000	143360000
A0A0E3ZGC0	1	1	1	9.4	9.4	9.4	13.608	117	0.0026887	1.8465	>tr|A0A0E3ZGC0|A0A0E3ZGC0_9BACT 50S ribosomal protein L19 OS=Pontibacter korlensis GN=rplS PE=3 SV=1	0	0	0	0	0	0	0	44446000	0	0	0	0	0	0	0	0	0	0	0	0	0	0	0	0	0	0	0
A0A0A7LQN2	5	3	1	33.3	19.3	12.3	13.24	114	0	59.715	>tr|A0A0A7LQN2|A0A0A7LQN2_9BACT 50S ribosomal protein L20 OS=Hymenobacter sp. DG25B GN=rplT PE=3 SV=1	1698100000	2305600000	2946300000	2019300000	3205500000	4246000000	1396900000	2306600000	1953600000	2904700000	1690900000	2504600000	2519900000	2086500000	2054200000	1734600000	1579300000	2195300000	4758900000	1708400000	1528800000	3440500000	2137200000	2196000000	2646700000	2138900000	1978200000
A0A0A7MCS2	3	2	2	7.6	3.8	3.8	33.471	317	0.0002791	2.8955	>tr|A0A0A7MCS2|A0A0A7MCS2_ACTEU Malate dehydrogenase OS=Actinobacillus equuli subsp. equuli GN=mdh PE=3 SV=1	25708000	0	0	20890000	0	0	0	0	0	0	32112000	0	0	23816000	0	0	61607000	0	0	0	34266000	20944000	0	27434000	28002000	0	24082000
A0A0A7MK79	3	2	0	15.4	10.9	0	17.517	156	0	6.9341	>tr|A0A0A7MK79|A0A0A7MK79_ACTEU 30S ribosomal protein S7 OS=Actinobacillus equuli subsp. equuli GN=rpsG PE=3 SV=1	70908000	98853000	48233000	239940000	124610000	0	438710000	379840000	160950000	63462000	0	67976000	74210000	0	84711000	150950000	0	213850000	0	0	83559000	38687000	0	0	163950000	130680000	0
A0A0A7PB37	1	1	1	8	8	8	12.635	125	0.0015474	2.0197	>tr|A0A0A7PB37|A0A0A7PB37_9BACT 50S ribosomal protein L7/L12 OS=Candidatus Saccharibacteria oral taxon TM7x GN=rplL PE=3 SV=1	0	0	0	0	0	0	0	24120000	0	0	0	0	0	0	0	0	0	0	0	0	0	0	0	0	0	0	0
A0A0A7S0V0	1	1	1	3.5	3.5	3.5	54.293	492	0.001076	2.2478	>tr|A0A0A7S0V0|A0A0A7S0V0_9GAMM Ketol-acid reductoisomerase OS=Frischella perrara GN=ilvC PE=3 SV=1	0	0	0	0	0	0	0	18385000	0	0	0	0	0	0	0	0	0	0	0	0	0	0	0	0	0	0	0
A0A0E1JAN1	1	1	1	4.7	4.7	4.7	26.883	253	0.0030854	1.7369	>tr|A0A0E1JAN1|A0A0E1JAN1_ENTCL 2-deoxy-D-gluconate 3-dehydrogenase OS=Enterobacter cloacae GN=LI62_09875 PE=4 SV=1	0	0	0	0	0	0	0	13419000	0	0	0	0	0	0	0	0	0	0	0	0	0	0	0	0	0	0	0
R7BNS0	1	1	1	12.7	12.7	12.7	11.47	102	0.0012002	2.5085	>tr|R7BNS0|R7BNS0_9ACTN Uncharacterized protein OS=Eggerthella sp. CAG:368 GN=BN629_01094 PE=4 SV=1	0	0	0	0	0	0	0	49430000	0	0	0	0	0	0	0	0	0	0	0	0	0	0	0	0	0	0	0
A0A0A8B5X7	2	2	2	8.4	8.4	8.4	33.895	310	0.0010734	2.2434	>tr|A0A0A8B5X7|A0A0A8B5X7_9ACTN Peptidase OS=Coriobacteriaceae bacterium 68-1-3 GN=JI75_05575 PE=4 SV=1	0	0	0	0	0	0	0	0	0	0	0	0	0	0	0	0	0	0	0	0	11503000	0	0	0	0	0	0
A0A0A8BBB1	4	2	1	23.8	17.2	10.7	13.867	122	0.00031456	3.3015	>tr|A0A0A8BBB1|A0A0A8BBB1_9ACTN 30S ribosomal protein S13 OS=Coriobacteriaceae bacterium 68-1-3 GN=rpsM PE=3 SV=1	24259000	0	0	24074000	0	0	26061000	0	19192000	24667000	30362000	20810000	22755000	32701000	17859000	22450000	60897000	34715000	0	17085000	24367000	24358000	19232000	22265000	50117000	57575000	27931000
A0A0A8E3F6	1	1	1	20.5	20.5	20.5	10.433	88	0.005141	1.4979	>tr|A0A0A8E3F6|A0A0A8E3F6_9GAMM 30S ribosomal protein S15 OS=Francisella guangzhouensis GN=rpsO PE=3 SV=1	0	16325000	0	0	0	0	0	0	0	0	0	0	0	0	0	0	0	0	0	0	0	0	0	0	0	0	0
G3EQR8	2	1	1	1.8	1.2	1.2	145.22	1306	0.0027051	1.8575	>tr|G3EQR8|G3EQR8_9GAMM DNA-directed RNA polymerase subunit beta (Fragment) OS=Francisella halioticida GN=rpoB PE=3 SV=1	0	0	0	0	0	0	0	24984000	0	0	0	0	0	0	0	0	0	0	0	0	0	0	0	0	0	0	0
A0A0A8E904	6	1	1	15.2	3	3	43.491	394	0.00027518	2.845	>tr|A0A0A8E904|A0A0A8E904_9GAMM Elongation factor Tu OS=Francisella guangzhouensis GN=tuf PE=3 SV=1	0	0	0	0	0	0	0	24783000	0	0	0	0	0	0	0	0	0	0	0	0	0	0	0	0	0	0	0
A0A0A8GSI9	2	1	1	28.9	18.9	18.9	10.247	90	0.006331	1.4424	>tr|A0A0A8GSI9|A0A0A8GSI9_9PROT 30S ribosomal protein S15 OS=Campylobacter peloridis LMG 23910 GN=rpsO PE=3 SV=1	0	0	0	0	0	0	0	0	0	0	0	0	0	0	0	0	0	0	0	0	0	0	0	0	0	13144000	0
A0A0A8GWC6	4	1	1	10	2.8	2.8	43.716	399	0.0025506	1.8859	>tr|A0A0A8GWC6|A0A0A8GWC6_9PROT Elongation factor Tu OS=Campylobacter sp. RM16704 GN=tuf PE=3 SV=1	0	0	0	0	0	0	0	17033000	0	0	0	0	0	0	0	0	0	0	0	0	0	0	0	0	0	0	0
A0A0A8H0E2	2	2	2	2.8	2.8	2.8	70.879	606	0.0059379	1.453	>tr|A0A0A8H0E2|A0A0A8H0E2_9PROT ATP-dependent DNA helicase OS=Campylobacter insulaenigrae NCTC 12927 GN=recG PE=4 SV=1	0	0	0	0	0	57090000	43352000	43706000	0	0	0	0	0	0	0	0	0	0	38031000	0	0	31977000	0	48383000	53521000	0	0
A0A0A8NN72	3	2	2	16.1	9.3	9.3	13.289	118	0	16.954	>tr|A0A0A8NN72|A0A0A8NN72_XENNE 30S ribosomal protein S13 OS=Xenorhabdus nematophila str. Websteri GN=rpsM PE=3 SV=1	31893000	54992000	35398000	50491000	84615000	26444000	275590000	321350000	39085000	34215000	0	21915000	33859000	0	32428000	56719000	24745000	120030000	17714000	0	0	0	15483000	0	42310000	34827000	11668000
A0A0A8WPT0	1	1	1	2.6	2.6	2.6	51.202	464	0.0090972	1.2661	>tr|A0A0A8WPT0|A0A0A8WPT0_9DELT Adenosylhomocysteinase OS=Geobacter sp. OR-1 GN=ahcY PE=3 SV=1	0	0	10923000	0	0	0	0	0	0	0	0	0	0	0	0	0	0	0	0	0	0	0	0	0	0	0	0
A0A0A8WV73	2	2	2	6.7	6.7	6.7	21.65	193	0	4.1173	>tr|A0A0A8WV73|A0A0A8WV73_9DELT Protein LemA OS=Geobacter sp. OR-1 GN=lemA PE=4 SV=1	154190000	207580000	249520000	166260000	245050000	243710000	97401000	127350000	155550000	102450000	112790000	169130000	144030000	120940000	156120000	107520000	99103000	97504000	147270000	254760000	135170000	196700000	168240000	149330000	145490000	93603000	106530000
A0A0B0BUT2	8	1	0	19.7	2.5	0	48.672	446	0.0011168	2.35	>tr|A0A0B0BUT2|A0A0B0BUT2_9BACT Glutamate dehydrogenase OS=Alistipes inops GN=LG35_09060 PE=3 SV=1	0	0	0	0	0	0	0	0	31691000	0	0	0	0	0	0	0	0	0	0	0	0	0	0	0	0	0	0
A0A0B0BV97	2	2	2	16.9	16.9	16.9	19.162	177	0	4.5762	>tr|A0A0B0BV97|A0A0B0BV97_9BACT 30S ribosomal protein S16 OS=Alistipes inops GN=rpsP PE=3 SV=1	0	0	0	0	0	0	0	42527000	25573000	0	33906000	0	0	25240000	20575000	41115000	95887000	76261000	0	30637000	46616000	0	28001000	40009000	30022000	120920000	94265000
R6FG45	2	2	1	29	29	11.3	7.3185	62	0	10.643	>tr|R6FG45|R6FG45_9PORP 50S ribosomal protein L33 OS=Odoribacter splanchnicus CAG:14 GN=rpmG PE=3 SV=1	53422000	65856000	93804000	52057000	87611000	97454000	47177000	72402000	119040000	91202000	55735000	56779000	111820000	31229000	40613000	83489000	66203000	82237000	63876000	54963000	38747000	91830000	62049000	50477000	115010000	77917000	55524000
A0A0B0BX97	4	1	1	8.5	2.1	2.1	46.683	426	0.0057064	1.4773	>tr|A0A0B0BX97|A0A0B0BX97_9BACT Serine hydroxymethyltransferase OS=Alistipes inops GN=glyA PE=3 SV=1	0	0	0	0	0	0	0	0	0	0	0	0	0	0	0	0	0	0	0	0	0	0	0	0	0	0	0
R6SZU4	4	1	1	9.1	2.7	2.7	45.289	408	0.007387	1.3751	>tr|R6SZU4|R6SZU4_9BACE ATP-dependent Clp protease ATP-binding subunit ClpX OS=Bacteroides sp. CAG:770 GN=BN777_00669 PE=3 SV=1	0	0	0	0	0	0	26504000	0	0	0	0	0	0	0	0	0	0	0	0	0	0	0	0	0	0	0	0
A0A0B0CZT8	1	1	1	11	11	11	9.4106	82	0	5.3419	>tr|A0A0B0CZT8|A0A0B0CZT8_9BACI DNA alkylation repair protein OS=Halobacillus sp. BBL2006 GN=LD39_13565 PE=4 SV=1	0	0	0	0	0	0	0	0	0	0	0	0	0	0	0	0	0	0	0	0	0	0	0	0	0	0	14803000
A0A0B0ESI4	1	1	1	1.7	1.7	1.7	74.779	666	0.0088606	1.2764	>tr|A0A0B0ESI4|A0A0B0ESI4_9BACT ABC-type uncharacterized transport system OS=Candidatus Scalindua brodae GN=SCABRO_00123 PE=4 SV=1	0	0	0	0	0	0	0	0	0	0	0	0	0	0	0	0	0	0	0	0	0	0	9124500	0	0	0	0
A0A0B0HA50	1	1	1	2.7	2.7	2.7	40.3	372	0.0080828	1.3311	>tr|A0A0B0HA50|A0A0B0HA50_SOVGS 3,4-dihydroxy-2-butanone 4-phosphate synthase OS=Solemya velum gill symbiont GN=JV46_20440 PE=3 SV=1	0	0	0	0	0	0	0	98667000	0	0	0	0	0	0	0	0	0	0	0	0	0	0	0	0	0	0	0
A0A0B0QNV4	6	1	1	16.4	3.9	3.9	44.592	409	0	79.196	>tr|A0A0B0QNV4|A0A0B0QNV4_APHFL Elongation factor Tu OS=Aphanizomenon flos-aquae 2012/KM1/D3 GN=tuf PE=3 SV=1	8741600	0	6282600	63683000	12571000	0	0	11965000	4037900	149680000	11351000	10598000	186350000	74539000	19897000	81398000	0	0	117320000	6325900	0	186620000	0	0	37238000	7544400	0
A0A0B0QVI8	2	1	1	7.3	4.4	4.4	36.507	341	0.003663	1.6678	>tr|A0A0B0QVI8|A0A0B0QVI8_APHFL Glyceraldehyde-3-phosphate dehydrogenase OS=Aphanizomenon flos-aquae 2012/KM1/D3 GN=OA07_00665 PE=3 SV=1	0	0	0	0	0	0	0	0	0	0	0	0	0	0	0	0	0	0	0	0	0	0	0	0	8317800	0	0
A0A0B2BJS9	3	1	1	13.4	5.9	5.9	23.369	202	0.0011908	2.4949	>tr|A0A0B2BJS9|A0A0B2BJS9_9ACTN 30S ribosomal protein S4 OS=Mumia flava GN=rpsD PE=3 SV=1	0	0	0	0	0	0	10983000	0	0	0	0	0	0	0	0	0	0	0	0	0	0	0	0	0	0	0	0
A0A0B2CZ85	7	1	0	18.9	4.3	0	43.29	396	0.00026392	2.7509	>tr|A0A0B2CZ85|A0A0B2CZ85_9GAMM Elongation factor Tu OS=Serpens flexibilis GN=tuf PE=3 SV=1	0	0	0	0	0	0	0	0	0	0	0	0	0	0	0	0	37353000	0	0	0	0	0	0	0	0	0	0
A0A0B2EVW9	5	5	2	25	25	11.8	15.406	136	0	35.811	>tr|A0A0B2EVW9|A0A0B2EVW9_9BACL Uncharacterized protein OS=Paenibacillus sp. IHB B 3415 GN=QW71_36435 PE=4 SV=1	4976700000	6190300000	3691700000	2911800000	6283800000	6951200000	2856400000	3219700000	2137200000	3978300000	8876600000	4780700000	2340500000	4709800000	2741800000	3601500000	4702600000	4977700000	6691000000	3967700000	10452000000	4235100000	2802100000	6168100000	6337800000	4597400000	8280800000
A0A0B2EVY1	6	6	3	45	45	35.6	21.02	191	0	177.72	>tr|A0A0B2EVY1|A0A0B2EVY1_9BACL Uncharacterized protein (Fragment) OS=Paenibacillus sp. IHB B 3415 GN=QW71_36380 PE=4 SV=1	825090000	904960000	1025600000	619860000	1266600000	1070600000	666170000	1244100000	1016200000	8411500000	3804700000	6135500000	8317300000	3998400000	5057300000	10882000000	3812100000	7335200000	2434000000	1632400000	2007300000	2989400000	1979000000	1970400000	2962000000	1608300000	2118300000
A0A0B2EW33	4	4	4	18.3	18.3	18.3	30.956	290	0	22.883	>tr|A0A0B2EW33|A0A0B2EW33_9BACL Uncharacterized protein OS=Paenibacillus sp. IHB B 3415 GN=QW71_36140 PE=4 SV=1	0	0	0	0	0	0	0	141400000	0	124490000	26666000	48834000	52930000	26682000	38682000	0	25796000	126170000	0	0	0	0	0	31691000	16009000	0	0
A0A0B2EW91	11	10	10	19.2	18	18	71.179	650	0	60.455	>tr|A0A0B2EW91|A0A0B2EW91_9BACL Molecular chaperone DnaK OS=Paenibacillus sp. IHB B 3415 GN=QW71_35910 PE=3 SV=1	424410000	240760000	281400000	316720000	272490000	239780000	347030000	233640000	227040000	193730000	359770000	228470000	126690000	255170000	146710000	241950000	296380000	239570000	252940000	208970000	586360000	150080000	170180000	435400000	253990000	227500000	574820000
A0A0B2EWL4	2	1	1	30	12	12	10.711	100	0.00028868	3.0024	>tr|A0A0B2EWL4|A0A0B2EWL4_9BACL Uncharacterized protein OS=Paenibacillus sp. IHB B 3415 GN=QW71_36385 PE=4 SV=1	0	0	0	0	0	0	0	607320000	0	0	0	0	0	0	0	0	0	0	0	0	0	0	0	0	0	0	0
A0A0B2EWQ0	2	2	2	9.8	9.8	9.8	21.247	193	0	3.9451	>tr|A0A0B2EWQ0|A0A0B2EWQ0_9BACL Uncharacterized protein OS=Paenibacillus sp. IHB B 3415 GN=QW71_36220 PE=4 SV=1	154640000	0	97003000	0	104860000	0	0	0	0	820100000	0	700000000	615470000	332320000	412510000	817320000	482530000	643960000	162500000	0	0	0	154460000	0	243830000	159930000	0
A0A0B2F0V1	4	1	1	27.6	9.2	9.2	10.946	98	0.0010229	2.1441	>tr|A0A0B2F0V1|A0A0B2F0V1_9BACL Uncharacterized protein (Fragment) OS=Paenibacillus sp. IHB B 3415 GN=QW71_36555 PE=4 SV=1	824520000	555410000	361630000	454760000	768340000	466860000	819480000	499410000	410570000	1063800000	2147600000	868410000	660220000	1214900000	529950000	1022400000	1812700000	1297000000	2452900000	675690000	2415500000	722090000	482650000	1223600000	1710900000	855300000	2150900000
A0A0B2F0V8	13	13	13	67.7	67.7	67.7	10.511	93	0	235.21	>tr|A0A0B2F0V8|A0A0B2F0V8_9BACL Uncharacterized protein OS=Paenibacillus sp. IHB B 3415 GN=QW71_36360 PE=4 SV=1	10986000000	9787400000	7809200000	7431800000	11703000000	8373800000	8464300000	8025200000	6177900000	12314000000	20881000000	15533000000	8791900000	14231000000	7472100000	12429000000	13916000000	14858000000	21054000000	10938000000	27105000000	14586000000	8779200000	19111000000	26300000000	16426000000	27375000000
A0A0B2F0X3	7	7	6	48.8	48.8	43	13.301	121	0	42.802	>tr|A0A0B2F0X3|A0A0B2F0X3_9BACL Uncharacterized protein (Fragment) OS=Paenibacillus sp. IHB B 3415 GN=QW71_36400 PE=4 SV=1	2588700000	2068900000	1315300000	1630700000	2310000000	1367500000	2917700000	3124300000	1309900000	2714600000	5984500000	2977100000	2226400000	3199300000	2181900000	3240700000	4945900000	4660000000	8146900000	2376200000	7753100000	4107000000	2088400000	6171800000	6719000000	3761000000	6736400000
A0A0B2F189	3	3	3	18.1	18.1	18.1	21.636	193	0	53.228	>tr|A0A0B2F189|A0A0B2F189_9BACL Uncharacterized protein OS=Paenibacillus sp. IHB B 3415 GN=QW71_36155 PE=4 SV=1	108590000	104780000	145060000	92898000	126380000	140140000	75753000	117500000	123230000	273970000	223470000	309930000	268060000	210480000	231680000	244850000	219990000	369170000	0	48405000	0	51637000	41669000	0	69392000	38200000	41007000
A0A0B2F1A3	16	16	16	41.5	41.5	41.5	49.963	453	0	153	>tr|A0A0B2F1A3|A0A0B2F1A3_9BACL Uncharacterized protein (Fragment) OS=Paenibacillus sp. IHB B 3415 GN=QW71_36085 PE=4 SV=1	9014200000	23111000000	16040000000	5339500000	14096000000	6631900000	2563600000	3638100000	2172900000	7923700000	11687000000	9892800000	4936800000	4836200000	4624100000	3423200000	2003900000	2038400000	11380000000	19873000000	11047000000	3713000000	5702500000	4696700000	2767100000	2094500000	4114800000
A0A0B2F274	3	3	2	15.2	15.2	10.6	15.766	151	0.0003319	3.5299	>tr|A0A0B2F274|A0A0B2F274_9BACL Uncharacterized protein OS=Paenibacillus sp. IHB B 3415 GN=QW71_36260 PE=4 SV=1	3702000000	4187400000	2836800000	2882800000	2575900000	3849200000	709810000	1614100000	1986000000	4366200000	11071000000	6410200000	3124400000	5780100000	3200100000	3771000000	7282400000	6222600000	5392100000	4418200000	12008000000	4284100000	4177400000	7850100000	8291100000	5028900000	14999000000
A0A0B2F285	2	2	1	10.5	10.5	3.2	26.913	248	0	83.299	>tr|A0A0B2F285|A0A0B2F285_9BACL Uncharacterized protein (Fragment) OS=Paenibacillus sp. IHB B 3415 GN=QW71_36205 PE=4 SV=1	240610000	243210000	433530000	215040000	0	544900000	210040000	308670000	315610000	1920800000	323430000	994270000	1465300000	840850000	859880000	1304500000	641520000	1339700000	589260000	622980000	586920000	606510000	472110000	500900000	762560000	436750000	698320000
R6CXV8	3	1	1	13.4	4.8	4.8	37.096	335	0.0011982	2.5064	>tr|R6CXV8|R6CXV8_9BACE Aspartate-semialdehyde dehydrogenase OS=Bacteroides coprocola CAG:162 GN=asd PE=3 SV=1	0	0	0	0	0	0	0	0	0	0	0	0	0	0	0	0	0	0	0	0	0	0	0	0	5846600	0	0
R5I8G4	10	1	0	40.8	9	0	22.773	201	0.00030321	3.1778	>tr|R5I8G4|R5I8G4_9PORP 30S ribosomal protein S4 OS=Tannerella sp. CAG:118 GN=rpsD PE=3 SV=1	41834000	0	0	0	0	40649000	77970000	0	0	0	0	0	0	28836000	0	35782000	0	24742000	45418000	66060000	42188000	144990000	57143000	0	152970000	109940000	42180000
A0A0B2JG20	1	1	1	7.6	7.6	7.6	21.338	185	0.0015447	2.0173	>tr|A0A0B2JG20|A0A0B2JG20_9PORP Peptide deformylase OS=Coprobacter secundus GN=def PE=3 SV=1	0	0	0	0	0	0	0	5031000	0	0	0	0	0	0	0	0	0	0	0	0	0	0	0	0	0	0	0
R5Y7X6	6	1	1	25.9	7.6	7.6	18.182	158	0.00025484	2.6321	>tr|R5Y7X6|R5Y7X6_9BACE 30S ribosomal protein S7 OS=Bacteroides sp. CAG:144 GN=rpsG PE=3 SV=1	0	0	0	0	0	0	0	23617000	0	0	0	0	0	0	0	0	0	0	0	0	0	0	0	0	0	0	0
A0A0B2JMC9	2	1	1	2.2	1.1	1.1	108.87	978	0	4.6051	>tr|A0A0B2JMC9|A0A0B2JMC9_9PORP TonB-dependent receptor OS=Coprobacter secundus GN=PU94_06680 PE=4 SV=1	0	0	0	0	0	0	0	21910000	0	0	0	0	0	0	0	0	0	0	0	0	0	0	0	0	0	0	0
A0A0B2JPI0	8	8	8	25.1	25.1	25.1	43.13	399	0	9.4597	>tr|A0A0B2JPI0|A0A0B2JPI0_9FIRM Succinyl-CoA ligase [ADP-forming] subunit beta OS=Anaerovibrio lipolyticus GN=sucC PE=3 SV=1	31914000	20759000	24075000	32301000	25801000	30586000	29121000	32318000	44264000	19397000	21572000	21249000	14376000	19194000	23464000	14802000	17291000	19389000	24472000	37039000	137130000	24770000	76403000	154420000	26278000	34652000	108590000
A0A0B2JRC9	1	1	1	3	3	3	31.465	300	0.0081023	1.3363	>tr|A0A0B2JRC9|A0A0B2JRC9_9FIRM Succinyl-CoA ligase [ADP-forming] subunit alpha OS=Anaerovibrio lipolyticus GN=NZ47_12330 PE=3 SV=1	0	0	0	0	0	0	0	0	6411900	0	0	0	0	0	0	0	0	0	0	0	0	0	0	0	0	0	0
A0A0B2JS00	3	2	2	15.9	9.9	9.9	19.33	182	0.0058166	1.4618	>tr|A0A0B2JS00|A0A0B2JS00_9FIRM 50S ribosomal protein L10 OS=Anaerovibrio lipolyticus GN=rplJ PE=3 SV=1	0	0	0	0	0	0	0	0	0	0	0	12335000	0	10825000	0	0	0	13455000	15227000	0	0	17808000	0	0	0	0	0
A0A0B2JSR1	2	2	1	4.7	4.7	2.7	62.086	550	0.0003251	3.4465	>tr|A0A0B2JSR1|A0A0B2JSR1_9PORP AMP-binding protein OS=Coprobacter secundus GN=PU94_00885 PE=4 SV=1	12866000	0	0	0	0	0	0	0	10759000	23411000	0	12965000	20805000	0	20844000	0	9848300	0	0	0	16383000	33229000	23660000	25665000	0	0	0
A0A0B2JSR7	6	6	2	38.3	38.3	21.3	14.842	141	0	7.6799	>tr|A0A0B2JSR7|A0A0B2JSR7_9FIRM 50S ribosomal protein L11 OS=Anaerovibrio lipolyticus GN=rplK PE=3 SV=1	483260000	322810000	407560000	527160000	371000000	428730000	599750000	1360900000	815800000	442450000	1210800000	533780000	497580000	542860000	622650000	530880000	954580000	1157800000	2119800000	544900000	635420000	1148200000	469850000	903400000	1021000000	901770000	1109300000
A0A0B2JSU7	12	1	1	26.8	4.3	4.3	43.633	395	0.004081	1.6213	>tr|A0A0B2JSU7|A0A0B2JSU7_9PORP Elongation factor Tu OS=Coprobacter secundus GN=tuf PE=3 SV=1	0	0	0	0	0	0	0	0	0	0	0	0	0	0	0	0	0	0	0	0	0	0	7968600	0	0	0	0
A0A0B2JU47	2	1	1	16.2	10	10	13.911	130	0.0045944	1.5433	>tr|A0A0B2JU47|A0A0B2JU47_9FIRM 30S ribosomal protein S11 OS=Anaerovibrio lipolyticus GN=rpsK PE=3 SV=1	0	0	0	0	0	0	0	0	0	0	0	0	0	0	0	0	0	0	0	0	0	0	0	0	0	0	11787000
A0A0B2JUF0	5	2	2	13.8	5	5	48.285	443	1	-2	>tr|A0A0B2JUF0|A0A0B2JUF0_9FIRM Glycerol kinase (Fragment) OS=Anaerovibrio lipolyticus GN=glpK PE=3 SV=1	0	0	0	0	0	0	0	0	0	0	0	0	0	49874000	54064000	0	0	46484000	0	0	0	0	41239000	0	0	0	30923000
A0A0B2JUR3	8	8	7	17.9	17.9	15.7	46.12	420	0	63.692	>tr|A0A0B2JUR3|A0A0B2JUR3_9FIRM Uncharacterized protein (Fragment) OS=Anaerovibrio lipolyticus GN=NZ47_12345 PE=4 SV=1	833660000	472840000	685150000	755880000	470870000	845690000	566170000	653390000	834100000	314840000	490130000	606940000	363150000	489040000	570270000	278080000	446590000	532720000	736040000	808100000	1704000000	446870000	886860000	1643300000	572490000	679050000	2313800000
A0A0B2JUT2	4	2	2	24.6	15.3	15.3	19.915	183	0.00026055	2.7096	>tr|A0A0B2JUT2|A0A0B2JUT2_9FIRM 50S ribosomal protein L6 OS=Anaerovibrio lipolyticus GN=rplF PE=3 SV=1	0	0	0	0	0	0	0	0	0	0	0	0	0	0	0	0	0	0	0	0	0	0	0	0	12913000	0	15863000
A0A0B2JV80	12	4	4	57.1	27.6	27.6	17.739	156	0	13.146	>tr|A0A0B2JV80|A0A0B2JV80_9FIRM 30S ribosomal protein S7 OS=Anaerovibrio lipolyticus GN=rpsG PE=3 SV=1	53909000	81556000	84300000	44144000	67160000	133740000	45751000	45033000	69642000	35264000	47433000	70496000	39749000	69792000	48620000	33080000	43403000	61985000	41045000	57631000	154010000	44744000	61508000	175440000	89481000	71982000	175970000
A0A0B2JVL2	7	3	3	24.9	12.8	12.8	50.705	470	0.00029647	3.1126	>tr|A0A0B2JVL2|A0A0B2JVL2_9FIRM ATP synthase subunit beta OS=Anaerovibrio lipolyticus GN=atpD PE=3 SV=1	0	0	0	0	0	0	0	15658000	0	0	0	0	0	13477000	11774000	9741800	0	0	23054000	0	0	18711000	0	0	23799000	16731000	22512000
A0A0B2JVP0	1	1	1	9.2	9.2	9.2	21.049	185	0.0061971	1.4442	>tr|A0A0B2JVP0|A0A0B2JVP0_9FIRM Ribosome-recycling factor OS=Anaerovibrio lipolyticus GN=frr PE=3 SV=1	0	0	0	0	0	0	4899500	0	0	0	0	0	0	0	0	0	0	0	0	0	0	0	0	0	0	0	0
A0A0B2JW84	3	2	2	18.3	14.2	14.2	21.991	197	0	4.3019	>tr|A0A0B2JW84|A0A0B2JW84_9FIRM 30S ribosomal protein S4 OS=Anaerovibrio lipolyticus GN=rpsD PE=3 SV=1	14104000	17998000	19102000	15792000	0	24438000	11969000	14655000	10115000	0	0	0	0	0	0	0	0	0	15986000	18681000	48138000	0	15781000	46496000	14448000	15742000	69933000
A0A0B2JWF5	2	1	0	18.7	9.9	0	9.4979	91	0.0011561	2.4354	>tr|A0A0B2JWF5|A0A0B2JWF5_9FIRM DNA-binding protein OS=Anaerovibrio lipolyticus GN=NZ47_07860 PE=3 SV=1	0	0	0	0	0	0	0	0	97461000	0	0	0	0	0	0	0	0	0	0	0	0	0	0	0	0	0	0
A0A0B2JWP0	1	1	1	7.4	7.4	7.4	23.541	217	0.0029783	1.7891	>tr|A0A0B2JWP0|A0A0B2JWP0_9FIRM Uncharacterized protein OS=Anaerovibrio lipolyticus GN=NZ47_11755 PE=4 SV=1	0	0	0	0	0	0	0	9214400	0	0	0	0	0	0	0	0	0	0	0	0	0	0	0	0	0	0	0
A0A0B2JWS3	1	1	1	11.5	11.5	11.5	13.013	113	0.00029797	3.1245	>tr|A0A0B2JWS3|A0A0B2JWS3_9FIRM 50S ribosomal protein L19 OS=Anaerovibrio lipolyticus GN=rplS PE=3 SV=1	0	0	0	0	0	0	0	56426000	0	0	0	0	0	0	0	0	0	0	0	0	0	0	0	0	0	0	0
A0A0B2JX61	9	9	4	24.6	24.6	13.2	50.806	456	0	21.05	>tr|A0A0B2JX61|A0A0B2JX61_9FIRM Oxaloacetate decarboxylase OS=Anaerovibrio lipolyticus GN=NZ47_11430 PE=4 SV=1	219670000	277280000	331340000	263550000	211930000	355810000	219430000	230660000	320570000	123560000	225210000	161140000	133070000	230660000	169300000	213820000	177190000	199530000	189890000	251760000	282550000	176280000	247810000	291550000	231980000	296810000	340830000
A0A0B2JXA7	3	1	0	20.5	8.7	0	14.002	127	0.002852	1.8333	>tr|A0A0B2JXA7|A0A0B2JXA7_9FIRM 30S ribosomal protein S12 OS=Anaerovibrio lipolyticus GN=rpsL PE=3 SV=1	0	0	0	0	0	0	68809000	0	0	0	0	0	0	0	0	0	0	0	0	0	0	0	0	0	0	0	0
A0A0B2JXD8	3	2	2	15.9	9.9	9.9	20.217	182	0	16.284	>tr|A0A0B2JXD8|A0A0B2JXD8_9FIRM Reverse rubrerythrin-1 OS=Anaerovibrio lipolyticus GN=NZ47_10895 PE=4 SV=1	0	0	0	174780000	0	200680000	86019000	157280000	90972000	0	165210000	0	0	161310000	160840000	264890000	0	186700000	193620000	0	0	124540000	214050000	0	199090000	190070000	214720000
A0A0B2JXL5	5	5	5	24.7	24.7	24.7	32.855	292	0	10.22	>tr|A0A0B2JXL5|A0A0B2JXL5_9FIRM Uncharacterized protein OS=Anaerovibrio lipolyticus GN=NZ47_12125 PE=4 SV=1	0	0	0	0	0	0	0	0	18774000	0	0	0	0	0	22031000	0	25852000	0	0	0	32572000	0	19664000	54648000	16256000	20674000	69259000
A0A0B2JXQ9	3	1	0	39.7	20.6	0	7.2704	63	0.0045009	1.5792	>tr|A0A0B2JXQ9|A0A0B2JXQ9_9FIRM 50S ribosomal protein L29 OS=Anaerovibrio lipolyticus GN=rpmC PE=3 SV=1	0	0	0	0	0	0	0	0	0	0	0	0	0	0	0	0	0	0	0	0	0	0	0	0	0	0	9159100
A0A0B2JXU6	7	6	4	57.5	51.3	38.1	12.643	113	0	20.24	>tr|A0A0B2JXU6|A0A0B2JXU6_9FIRM 50S ribosomal protein L17 OS=Anaerovibrio lipolyticus GN=rplQ PE=3 SV=1	88781000	121320000	160400000	88544000	96779000	216720000	55156000	61674000	87358000	43108000	34597000	85452000	69867000	47558000	62008000	31783000	28412000	84217000	55535000	52578000	137860000	74719000	121570000	196060000	114560000	103010000	200200000
A0A0B2JY00	2	1	1	6.8	3.4	3.4	61.27	560	0	6.3623	>tr|A0A0B2JY00|A0A0B2JY00_9FIRM Phosphoglucomutase OS=Anaerovibrio lipolyticus GN=NZ47_04710 PE=3 SV=1	0	0	0	0	0	0	0	13737000	0	0	0	0	0	0	0	0	0	0	0	0	0	0	0	0	0	0	0
A0A0B2JYA9	3	2	2	34.4	24.7	24.7	10.279	93	0	11.97	>tr|A0A0B2JYA9|A0A0B2JYA9_9FIRM 50S ribosomal protein L23 OS=Anaerovibrio lipolyticus GN=rplW PE=3 SV=1	12012000	12818000	12226000	0	13588000	13946000	0	14478000	14782000	7992800	0	10355000	0	36126000	0	8048400	14735000	0	17004000	10183000	15524000	8804000	0	36700000	10414000	8337700	20532000
A0A0B2JYD0	7	1	1	26.2	3.2	3.2	45.094	432	0.001067	2.2334	>tr|A0A0B2JYD0|A0A0B2JYD0_9FIRM Flagellin OS=Anaerovibrio lipolyticus GN=NZ47_09050 PE=3 SV=1	0	0	0	0	0	0	0	7353100	0	0	0	0	0	0	0	0	0	0	0	0	0	0	0	0	0	0	0
A0A0B2JYJ4	1	1	1	7.2	7.2	7.2	28.693	263	0.00025426	2.6253	>tr|A0A0B2JYJ4|A0A0B2JYJ4_9FIRM Electron transfer flavoprotein subunit beta OS=Anaerovibrio lipolyticus GN=NZ47_08615 PE=4 SV=1	0	0	0	0	0	0	0	0	0	0	0	0	0	0	0	0	0	0	0	0	29121000	0	0	41106000	0	0	41290000
A0A0B2JYK8	8	8	1	27.6	27.6	3.2	45.69	435	0	45.117	>tr|A0A0B2JYK8|A0A0B2JYK8_9FIRM Flagellin OS=Anaerovibrio lipolyticus GN=NZ47_09040 PE=3 SV=1	158450000	104550000	182170000	282000000	130190000	216850000	83283000	185790000	122220000	89318000	203390000	163540000	155210000	104100000	168060000	121870000	134920000	102310000	157690000	294530000	289500000	106080000	310440000	321950000	105220000	163080000	163950000
A0A0B2JYV7	1	1	1	3.4	3.4	3.4	51.569	467	0.0010643	2.2273	>tr|A0A0B2JYV7|A0A0B2JYV7_9FIRM 2-hydroxy-acid oxidase OS=Anaerovibrio lipolyticus GN=NZ47_08605 PE=4 SV=1	0	0	0	4731800	0	0	0	8251300	8283900	0	0	0	0	0	0	0	0	0	0	0	0	0	7622500	13503000	0	0	20792000
A0A0B2JZF9	6	6	3	14.6	14.6	6.8	54.454	499	0	15.703	>tr|A0A0B2JZF9|A0A0B2JZF9_9FIRM Glycerol kinase OS=Anaerovibrio lipolyticus GN=glpK PE=3 SV=1	26571000	0	24612000	26217000	0	34549000	37460000	0	45719000	0	0	25583000	0	39926000	22025000	24847000	31682000	29940000	25414000	61761000	40447000	29993000	105920000	124710000	41126000	130040000	114800000
A0A0B2JZP6	5	1	1	28.3	8.4	8.4	17.516	166	0.0025916	1.9292	>tr|A0A0B2JZP6|A0A0B2JZP6_9FIRM 30S ribosomal protein S5 OS=Anaerovibrio lipolyticus GN=rpsE PE=3 SV=1	10347000	0	0	14070000	7236500	0	0	12613000	8510200	0	7680900	8748300	0	5649500	0	0	0	0	14085000	15129000	18962000	10460000	11417000	59316000	12956000	9268100	49964000
A0A0B2JZQ0	8	7	2	49.7	49.7	11.7	20.075	179	0	19.885	>tr|A0A0B2JZQ0|A0A0B2JZQ0_9FIRM 50S ribosomal protein L5 OS=Anaerovibrio lipolyticus GN=rplE PE=3 SV=1	37214000	87548000	74986000	64796000	74145000	114390000	49940000	102080000	72546000	22457000	44147000	65237000	31048000	38269000	51735000	23045000	22943000	43765000	83800000	91539000	157060000	77353000	90255000	167700000	97953000	77395000	181120000
A0A0B2JZR6	1	1	1	12.4	12.4	12.4	13.742	129	0.0063263	1.4421	>tr|A0A0B2JZR6|A0A0B2JZR6_9FIRM Uncharacterized protein (Fragment) OS=Anaerovibrio lipolyticus GN=NZ47_06095 PE=4 SV=1	0	0	0	0	0	12926000	0	0	0	0	0	0	0	0	0	0	0	0	0	0	0	0	0	0	0	0	0
A0A0B2K087	4	4	4	13	13	13	34.683	331	0	4.3813	>tr|A0A0B2K087|A0A0B2K087_9FIRM LacI family transcriptional regulator OS=Anaerovibrio lipolyticus GN=NZ47_00120 PE=4 SV=1	0	0	35780000	13091000	0	17515000	0	13736000	35311000	0	0	28919000	0	24669000	23414000	0	29220000	0	22945000	0	28486000	24589000	29235000	111780000	0	31643000	59016000
A0A0B2K0A3	1	1	1	2.9	2.9	2.9	34.149	312	1	-2	>tr|A0A0B2K0A3|A0A0B2K0A3_9FIRM GTPase OS=Anaerovibrio lipolyticus GN=NZ47_09390 PE=4 SV=1	0	0	0	0	0	0	0	13275000	0	0	0	0	0	0	0	0	0	0	0	0	0	0	0	0	0	0	0
A0A0B2K0T2	2	2	2	7.4	7.4	7.4	32.317	309	0.0026993	1.8545	>tr|A0A0B2K0T2|A0A0B2K0T2_9FIRM C4-dicarboxylate ABC transporter substrate-binding protein OS=Anaerovibrio lipolyticus GN=NZ47_04905 PE=4 SV=1	0	0	0	0	0	0	0	0	0	0	0	0	0	0	0	0	0	0	0	0	0	0	33819000	33917000	0	0	29968000
A0A0B2K196	4	1	1	37.9	9.7	9.7	11.725	103	0.0002994	3.1412	>tr|A0A0B2K196|A0A0B2K196_9FIRM 30S ribosomal protein S10 OS=Anaerovibrio lipolyticus GN=rpsJ PE=3 SV=1	0	0	0	0	0	0	0	0	26678000	0	0	0	0	0	0	0	0	0	0	0	0	0	0	0	0	0	0
A0A0B2K223	5	2	2	19.7	5.6	5.6	45.924	426	0.0010346	2.1778	>tr|A0A0B2K223|A0A0B2K223_9FIRM O-acetylhomoserine aminocarboxypropyltransferase OS=Anaerovibrio lipolyticus GN=NZ47_02440 PE=3 SV=1	0	0	0	0	0	0	30721000	0	0	29208000	0	0	27782000	0	0	0	29499000	0	0	0	0	0	0	0	0	0	0
A0A0B2K2Q1	6	2	2	27.3	9.2	9.2	26.718	238	0.0026848	1.8422	>tr|A0A0B2K2Q1|A0A0B2K2Q1_9FIRM 30S ribosomal protein S2 OS=Anaerovibrio lipolyticus GN=rpsB PE=3 SV=1	0	21873000	0	0	0	0	0	0	0	0	0	0	0	0	0	0	0	0	0	0	0	0	0	0	0	0	0
A0A0B2K2R8	1	1	1	14.9	14.9	14.9	9.486	87	0	20.873	>tr|A0A0B2K2R8|A0A0B2K2R8_9FIRM 30S ribosomal protein S20 OS=Anaerovibrio lipolyticus GN=rpsT PE=3 SV=1	72635000	142830000	209640000	75678000	87464000	237560000	57075000	82962000	64421000	55020000	0	97396000	68557000	90421000	92301000	0	0	149450000	66813000	59309000	96500000	85411000	79026000	136880000	117390000	126400000	161400000
F5L805	2	2	1	18.5	18.5	9.2	13.103	119	0	3.8199	>tr|F5L805|F5L805_9BACI Response regulator receiver protein OS=Caldalkalibacillus thermarum TA2.A1 GN=CathTA2_1955 PE=4 SV=1	0	85357000	65255000	25962000	81713000	154110000	60993000	189780000	114940000	27008000	52954000	61007000	0	0	0	0	56181000	109360000	73442000	0	39814000	63836000	63254000	83412000	98269000	125340000	94359000
A0A0B2K337	10	3	1	37.2	12.9	4.1	43.208	395	0	4.1344	>tr|A0A0B2K337|A0A0B2K337_9FIRM Elongation factor Tu OS=Anaerovibrio lipolyticus GN=tuf PE=3 SV=1	0	0	0	36443000	0	0	24532000	0	40756000	8419600	0	0	0	26995000	14777000	10357000	13201000	13182000	18358000	21633000	26394000	15318000	36768000	55815000	16736000	15336000	54228000
A0A0B2K433	15	10	4	44.5	36.5	17.8	36.215	337	0	51.041	>tr|A0A0B2K433|A0A0B2K433_9FIRM Glyceraldehyde-3-phosphate dehydrogenase OS=Anaerovibrio lipolyticus GN=NZ47_02390 PE=3 SV=1	1147100000	742440000	852470000	1055900000	583000000	506690000	1328400000	971190000	1292100000	776170000	752940000	840870000	501320000	1243500000	676120000	810640000	984640000	735660000	1153300000	1652100000	1015200000	1031300000	1540000000	974540000	817180000	1393800000	1079700000
A0A0G9GK95	2	1	1	21.4	11.9	11.9	14.191	126	0.007891	1.353	>tr|A0A0G9GK95|A0A0G9GK95_LACPN PTS system mannose family transporter subunit IID (Fragment) OS=Lactobacillus plantarum GN=WP50_32410 PE=4 SV=1	0	0	0	0	0	0	0	0	0	0	0	0	0	0	0	12871000	0	0	0	0	0	0	0	0	0	0	0
A0A0B3VMU7	4	1	1	15.3	3.3	3.3	35.413	333	0.0011136	2.3423	>tr|A0A0B3VMU7|A0A0B3VMU7_FRATU Glyceraldehyde-3-phosphate dehydrogenase OS=Francisella tularensis subsp. holarctica GN=gap PE=3 SV=1	0	0	16497000	0	0	0	0	0	0	0	0	0	0	0	0	0	0	0	0	0	0	0	0	0	0	0	0
A0A0B3VS97	3	3	2	15	15	8.6	29.024	267	0	6.7278	>tr|A0A0B3VS97|A0A0B3VS97_9FIRM Electron transfer flavoprotein subunit beta OS=Terrisporobacter othiniensis GN=QX51_18250 PE=4 SV=1	84242000	440930000	288070000	56202000	299490000	123860000	75877000	98761000	128510000	51693000	99027000	166150000	55432000	46809000	56285000	37532000	72319000	30286000	86461000	191420000	113520000	56540000	47193000	42729000	37058000	0	39362000
A0A0B4BMX6	1	1	1	2.8	2.8	2.8	48.692	463	0.0029798	1.7903	>tr|A0A0B4BMX6|A0A0B4BMX6_9RHOB Multidrug transporter MatE OS=Tateyamaria sp. ANG-S1 GN=RA29_10990 PE=4 SV=1	0	0	0	0	0	0	0	24382000	0	0	0	0	0	0	0	0	0	0	0	0	0	0	0	0	0	0	0
A0A0B4D0C8	1	1	1	3.5	3.5	3.5	31.651	282	0.0087415	1.2826	>tr|A0A0B4D0C8|A0A0B4D0C8_9RHOB Uncharacterized protein OS=Tateyamaria sp. ANG-S1 GN=RA29_16500 PE=4 SV=1	0	0	0	0	0	0	0	5536500	0	0	0	0	0	0	0	0	0	0	0	0	0	0	0	0	0	0	0
A0A0B4DEB3	6	5	0	24.7	20.6	0	19.142	170	0	4.1836	>tr|A0A0B4DEB3|A0A0B4DEB3_9FLAO 50S ribosomal protein L17 OS=Chryseobacterium taiwanense GN=rplQ PE=3 SV=1	172990000	180610000	138140000	210650000	248590000	208280000	282240000	266680000	161930000	198120000	156610000	226180000	143290000	254820000	214520000	288530000	331090000	502340000	181420000	301530000	128150000	189960000	326220000	235140000	410540000	546180000	401220000
R5FPP1	4	4	2	37.3	37.3	21.6	6.108	51	0	47.98	>tr|R5FPP1|R5FPP1_9BACT 50S ribosomal protein L34 OS=Prevotella sp. CAG:924 GN=rpmH PE=3 SV=1	361580000	342570000	778410000	304700000	355360000	878150000	250690000	238300000	276900000	438570000	269140000	592410000	433230000	415760000	511300000	146770000	168020000	406780000	441960000	321280000	326690000	454100000	327960000	783830000	220690000	174280000	386890000
A0A0B4N095	16	3	1	23.9	6.3	1.9	100	861	0	6.9126	>tr|A0A0B4N095|A0A0B4N095_9BACT Putative alpha-glucan phosphorylase OS=uncultured bacterium Lq_015_M09 PE=3 SV=1	35068000	38079000	22705000	41824000	57649000	0	56217000	132240000	26510000	43845000	0	33496000	46255000	32487000	54617000	78256000	0	30057000	22179000	29301000	24664000	86263000	50697000	33256000	40445000	29357000	24258000
A0A0B4N0E8	4	4	4	13	13	13	36.813	330	0.00030893	3.2385	>tr|A0A0B4N0E8|A0A0B4N0E8_9BACT D-alanine--D-alanine ligase OS=uncultured bacterium Ad_087_C16_contig1 GN=ddl PE=3 SV=1	0	0	0	0	0	0	25053000	0	0	31722000	22581000	0	27147000	33546000	21800000	24022000	0	0	0	0	0	31738000	28867000	0	0	0	0
A0A0B4N0I3	7	3	2	41.8	15.8	10.8	18.113	158	0	7.0818	>tr|A0A0B4N0I3|A0A0B4N0I3_9BACT 30S ribosomal protein S7 OS=uncultured bacterium Ad_143_A19 GN=rpsG PE=3 SV=1	171980000	171210000	307070000	178520000	223910000	273230000	223080000	134700000	261820000	135000000	204670000	151750000	125790000	141370000	173600000	157230000	357620000	206610000	199380000	151400000	243570000	181730000	181600000	159800000	256000000	232360000	277940000
A0A0B4N0L6	7	7	2	51.6	51.6	14.9	21.403	188	0	107.28	>tr|A0A0B4N0L6|A0A0B4N0L6_9BACT Elongation factor P OS=uncultured bacterium Ad_087_C16_contig1 GN=efp PE=3 SV=1	158230000	128640000	153410000	200250000	215160000	150010000	110780000	187650000	180860000	255820000	120400000	188070000	271040000	187010000	205570000	106150000	101100000	101940000	164380000	190260000	116520000	266120000	217860000	249190000	153640000	138170000	63485000
A0A0B4N0P0	1	1	1	12.4	12.4	12.4	9.7525	89	0	10.117	>tr|A0A0B4N0P0|A0A0B4N0P0_9BACT 30S ribosomal protein S20 OS=uncultured bacterium Ad_125_D08 GN=rpsT PE=3 SV=1	0	0	0	0	0	0	0	173170000	0	0	0	0	0	0	0	0	0	0	0	0	0	0	0	0	0	0	0
A0A0B4N188	10	5	4	31.6	17.8	15.3	37.955	354	0	12.547	>tr|A0A0B4N188|A0A0B4N188_9BACT Glyceraldehyde-3-phosphate dehydrogenase OS=uncultured bacterium Ad_144_C12_contig1 PE=3 SV=1	144490000	45969000	74206000	165790000	50626000	46497000	275030000	0	182410000	164550000	200770000	127770000	113260000	252090000	131810000	266870000	312560000	148190000	240050000	387260000	206240000	169520000	321820000	226100000	208900000	340260000	273620000
A0A0B4N193	1	1	1	4.2	4.2	4.2	32.808	307	0.00027307	2.8336	>tr|A0A0B4N193|A0A0B4N193_9BACT Uncharacterized protein OS=uncultured bacterium Ad_125_H07_contig1 PE=3 SV=1	0	0	8809000	0	0	0	0	0	0	0	0	0	0	0	0	0	0	0	0	0	0	0	0	0	0	0	0
A0A0B4N1B6	1	1	1	7.4	7.4	7.4	17.192	148	0.0036515	1.6632	>tr|A0A0B4N1B6|A0A0B4N1B6_9BACT Uncharacterized protein OS=uncultured bacterium Ad_143_A19 PE=4 SV=1	0	0	0	0	0	0	0	15339000	0	0	0	0	0	0	0	0	0	0	0	0	0	0	0	0	0	0	0
A0A0B4N1I0	4	4	2	43	43	20.4	10.448	93	0	26.978	>tr|A0A0B4N1I0|A0A0B4N1I0_9BACT 30S ribosomal protein S15 OS=uncultured bacterium Ad_143_A19 GN=rpsO PE=3 SV=1	63075000	59099000	39714000	61341000	64867000	24106000	130190000	214550000	94241000	64576000	47184000	39089000	77058000	56156000	40917000	217020000	62120000	110250000	68197000	48781000	48439000	77946000	61324000	59774000	181220000	167080000	62336000
A0A0B4N1Y1	3	1	1	10.2	3.5	3.5	41.688	374	0.0011151	2.3473	>tr|A0A0B4N1Y1|A0A0B4N1Y1_9BACT Xylose isomerase (Fragment) OS=uncultured bacterium Lq_025_E06 PE=3 SV=1	0	0	0	0	0	0	0	0	14407000	0	0	0	0	0	0	0	0	0	0	0	0	0	0	0	0	0	0
A0A0B4S3A1	3	3	2	11.2	11.2	8.9	37.904	347	0	5.8643	>tr|A0A0B4S3A1|A0A0B4S3A1_9FIRM Beta-aspartate methyltransferase OS=Parvimonas micra GN=NW74_06420 PE=4 SV=1	89771000	51136000	41953000	65424000	30697000	64074000	124940000	135980000	0	65072000	66974000	0	35258000	47507000	0	93487000	82569000	0	0	128450000	35499000	23298000	86367000	32327000	42016000	141430000	57320000
A0A0B4UCK1	6	2	2	20.7	8.2	8.2	23.506	208	0	15.384	>tr|A0A0B4UCK1|A0A0B4UCK1_9CYAN Ribulose-1,5-bisphosphate carboxylase/oxygenase large subunit (Fragment) OS=uncultured cyanobacterium PE=3 SV=1	0	0	0	0	0	0	0	0	0	20433000	0	23755000	0	25298000	24617000	35581000	20172000	25435000	0	0	15598000	0	0	0	0	0	0
A0A0B4WD23	3	1	1	20.1	8.4	8.4	20.336	179	1	-2	>tr|A0A0B4WD23|A0A0B4WD23_CLOBO 50S ribosomal protein L5 OS=Clostridium botulinum Prevot_594 GN=rplE PE=3 SV=1	0	0	0	0	0	0	0	0	18775000	0	0	0	0	0	0	0	0	0	0	0	0	0	0	0	0	0	0
A0A0B4X6D8	3	3	3	6.5	6.5	6.5	36.95	341	0	4.5454	>tr|A0A0B4X6D8|A0A0B4X6D8_9RHIZ Fructose-bisphosphate aldolase OS=Rhizobium gallicum bv. gallicum R602 GN=RGR602_CH03403 PE=3 SV=1	137840000	58436000	56670000	0	70765000	0	124370000	57628000	74630000	0	199530000	113770000	100400000	119810000	115730000	135080000	152390000	120990000	169590000	0	371180000	103520000	105990000	260790000	0	99259000	257860000
A0A0B4XKW8	1	1	1	4	4	4	35.871	328	0.0073956	1.3798	>tr|A0A0B4XKW8|A0A0B4XKW8_9GAMM Aldo/keto reductase family oxidoreductase OS=Alcanivorax pacificus W11-5 GN=S7S_04030 PE=4 SV=1	0	0	0	0	0	0	11649000	0	0	0	0	0	0	0	0	0	0	0	0	0	0	0	0	0	0	0	0
A0A0B5BBX4	1	1	1	5.5	5.5	5.5	33.347	289	0.0070149	1.428	>tr|A0A0B5BBX4|A0A0B5BBX4_9DELT Glycine--tRNA ligase alpha subunit OS=Geobacter pickeringii GN=glyQ PE=3 SV=1	0	0	0	0	0	0	0	0	8635000	0	0	0	0	0	0	0	0	0	0	0	0	0	0	0	0	0	0
A0A0B5BE08	1	1	1	4.6	4.6	4.6	39.306	346	0.0025712	1.9097	>tr|A0A0B5BE08|A0A0B5BE08_9DELT Lysine 2,3-aminomutase OS=Geobacter pickeringii GN=GPICK_08330 PE=4 SV=1	0	0	0	0	0	0	0	48264000	0	0	0	0	0	0	0	0	0	0	0	0	0	0	0	0	0	0	0
A0A0F5PZH4	1	1	1	3.9	3.9	3.9	33.18	310	0.00050302	2.5956	>tr|A0A0F5PZH4|A0A0F5PZH4_9RHIZ Ribose-phosphate pyrophosphokinase OS=Devosia psychrophila GN=prs PE=3 SV=1	0	0	0	0	0	0	0	36731000	0	0	0	0	0	0	0	0	0	0	0	0	0	0	0	0	0	0	0
A0A0B5FSW7	2	1	1	12.1	7.1	7.1	14.815	140	1	-2	>tr|A0A0B5FSW7|A0A0B5FSW7_9DELT 50S ribosomal protein L11 OS=Geoalkalibacter subterraneus GN=rplK PE=3 SV=1	0	0	0	0	0	0	0	0	13465000	0	0	0	0	0	0	0	0	0	0	0	0	0	0	0	0	0	0
M1MDE5	5	2	2	14.9	5.6	5.6	50.348	463	0.0002584	2.6676	>tr|M1MDE5|M1MDE5_9CLOT ATP synthase subunit beta OS=Clostridium saccharoperbutylacetonicum N1-4(HMT) GN=atpD PE=3 SV=1	0	0	0	52098000	42686000	70116000	0	0	75068000	0	0	0	0	0	0	0	0	0	0	0	0	0	0	0	0	0	0
A0A0B5QLB5	1	1	1	9.1	9.1	9.1	14.242	121	0	9.3168	>tr|A0A0B5QLB5|A0A0B5QLB5_CLOBE ArsC family transcriptional regulator OS=Clostridium beijerinckii GN=LF65_02458 PE=3 SV=1	0	0	0	0	0	0	0	63526000	0	0	0	0	0	0	0	0	0	0	0	0	0	0	0	0	0	0	0
A0A0B5WYL5	1	1	1	11.1	11.1	11.1	10.274	90	0.0013834	2.0694	>tr|A0A0B5WYL5|A0A0B5WYL5_BACCO 30S ribosomal protein S16 OS=Bacillus coagulans DSM 1 = ATCC 7050 GN=rpsP PE=3 SV=1	0	0	0	0	0	0	0	0	13085000	0	0	0	0	0	0	0	0	0	0	0	0	0	0	0	0	0	0
A0A0B6UYC1	1	1	1	1.5	1.5	1.5	70.572	607	0.0080298	1.3509	>tr|A0A0B6UYC1|A0A0B6UYC1_CAMJU Motility accessory factor OS=Campylobacter jejuni subsp. jejuni GN=PJ16_07445 PE=4 SV=1	0	0	0	0	0	0	0	8167800	0	0	0	0	0	0	0	0	0	0	0	0	0	0	0	0	0	0	0
A0A0B6WUV7	7	1	1	4.6	0.8	0.8	156.7	1393	0.0078955	1.3538	>tr|A0A0B6WUV7|A0A0B6WUV7_9BACT DNA-directed RNA polymerase subunit beta OS=Pyrinomonas methylaliphatogenes GN=rpoC PE=3 SV=1	0	0	0	0	0	0	313500000	0	0	0	0	0	0	0	0	0	0	0	0	0	0	0	0	0	0	0	0
A0A0B6WX00	1	1	1	2.7	2.7	2.7	41.176	371	0.0029529	1.7678	>tr|A0A0B6WX00|A0A0B6WX00_9BACT Aldose 1-epimerase OS=Pyrinomonas methylaliphatogenes GN=PYK22_00819 PE=3 SV=1	0	0	0	0	0	0	0	6583700	0	0	0	0	0	0	0	0	0	0	0	0	0	0	0	0	0	0	0
A0A0B6X191	2	1	1	10.5	6.6	6.6	20.268	181	0.0030891	1.7373	>tr|A0A0B6X191|A0A0B6X191_9BACT 50S ribosomal protein L5 OS=Pyrinomonas methylaliphatogenes GN=rplE PE=3 SV=1	0	0	0	0	0	0	10067000	0	0	0	0	0	0	0	0	0	0	0	0	0	0	0	0	0	0	0	0
A0A0B6XJ21	4	1	1	17.7	6.1	6.1	18.475	164	1	-2	>tr|A0A0B6XJ21|A0A0B6XJ21_9BACT RubisCO protein (Fragment) OS=uncultured bacterium GN=cbbL PE=3 SV=1	0	0	0	0	0	0	0	0	0	9876700	0	0	0	0	0	0	0	0	0	0	0	0	0	0	0	0	0
A0A0B7GLJ1	5	1	0	12.3	2.8	0	43.921	398	0.0040617	1.608	>tr|A0A0B7GLJ1|A0A0B7GLJ1_STRSA Elongation factor Tu OS=Streptococcus sanguinis GN=tuf PE=3 SV=1	10888000	0	0	0	0	0	0	0	0	0	0	0	0	0	0	0	0	0	0	0	0	0	0	0	0	0	0
A0A0B7GMT4	1	1	1	3.6	3.6	3.6	33.442	278	0	4.4226	>tr|A0A0B7GMT4|A0A0B7GMT4_STRSA HTH-type transcriptional regulator OS=Streptococcus sanguinis GN=SSV_1859 PE=4 SV=1	0	527690000	0	0	0	0	0	0	0	0	0	0	0	0	0	0	0	0	0	0	0	0	0	0	0	0	0
A0A0B7GSG4	1	1	1	6.2	6.2	6.2	26.717	242	0.0078898	1.353	>tr|A0A0B7GSG4|A0A0B7GSG4_TREPH Uncharacterized protein OS=Treponema phagedenis GN=TPHV1_20071 PE=4 SV=1	0	0	66726000	0	0	0	0	0	0	0	0	0	0	0	0	0	0	0	0	0	0	0	0	0	0	0	0
A0A0B7H8G9	1	1	1	16.7	16.7	16.7	9.6329	90	0	4.1644	>tr|A0A0B7H8G9|A0A0B7H8G9_9FLAO HU, DNA-binding transcriptional regulator, beta subunit OS=Capnocytophaga canimorsus GN=hupB PE=3 SV=1	0	0	0	0	0	0	0	0	0	0	0	0	0	10728000	0	0	13178000	0	0	0	9343200	0	10872000	11694000	9097200	0	17480000
A0A0B7HCJ8	1	1	1	9.1	9.1	9.1	10.39	88	0.0037773	1.6356	>tr|A0A0B7HCJ8|A0A0B7HCJ8_9FLAO Uncharacterized protein OS=Capnocytophaga canimorsus GN=CCAN12_660010 PE=4 SV=1	925930000	0	0	845140000	0	1036800000	732100000	481200000	638260000	0	3562400000	2512400000	0	2106300000	2178700000	0	0	0	1552300000	1613600000	1746700000	1239200000	1959100000	1202500000	1193700000	1619700000	1657900000
A0A0B7HVL1	3	1	1	17.4	9.1	9.1	14.74	132	0.0050117	1.5115	>tr|A0A0B7HVL1|A0A0B7HVL1_9FLAO 30S ribosomal protein S8 OS=Capnocytophaga cynodegmi GN=rpsH PE=3 SV=1	0	0	0	0	0	0	0	0	0	0	0	0	0	0	0	0	0	0	0	0	0	0	0	0	8450500	0	0
A0A0B7IE05	2	1	0	2.2	1.1	0	161.8	1410	0.0010584	2.2188	>tr|A0A0B7IE05|A0A0B7IE05_9FLAO Glycogen phosphorylase OS=Capnocytophaga canimorsus GN=CCAND38_710005 PE=3 SV=1	0	0	0	0	0	0	0	0	11347000	0	0	0	0	0	0	0	0	0	0	0	0	0	0	0	0	0	0
A0A0B7MDN4	5	2	1	10.6	4.9	2.3	55.891	511	0.00026947	2.8043	>tr|A0A0B7MDN4|A0A0B7MDN4_9FIRM ATP synthase subunit alpha OS=Syntrophaceticus schinkii GN=atpA PE=3 SV=1	18748000	0	0	14865000	0	0	17972000	12325000	17246000	13681000	17289000	14678000	9773500	26550000	9113300	18645000	25213000	18551000	0	0	24906000	0	24397000	18999000	0	29979000	21499000
A0A0B7MDV7	3	1	1	6.2	2.2	2.2	57.273	534	0.0051394	1.497	>tr|A0A0B7MDV7|A0A0B7MDV7_9FIRM 60 kDa chaperonin OS=Syntrophaceticus schinkii GN=groEL PE=3 SV=1	28949000	0	0	0	0	0	0	0	0	0	0	0	0	0	0	0	0	0	0	0	0	0	0	0	0	0	0
A0A0B7MRK0	2	2	2	10.3	10.3	10.3	23.455	214	0.0011542	2.4335	>tr|A0A0B7MRK0|A0A0B7MRK0_9FIRM Cobalamin B12-binding protein OS=Syntrophaceticus schinkii GN=SSCH_80003 PE=4 SV=1	0	0	0	0	0	0	0	16829000	0	0	0	0	0	0	0	0	0	0	0	0	0	0	0	0	0	0	0
A0A0B8T405	3	3	2	22.1	22.1	14	18.038	172	0	9.2364	>tr|A0A0B8T405|A0A0B8T405_9SPHI 30S ribosomal protein S5 OS=Sphingobacterium sp. ACCC 05744 GN=rpsE PE=3 SV=1	44657000	0	8646200	24794000	0	0	16281000	0	8513200	63056000	77565000	70415000	65820000	0	90023000	24180000	67935000	57240000	81726000	12315000	76302000	80857000	11623000	115220000	33222000	11712000	14278000
A0A0B8T520	2	2	2	11.2	11.2	11.2	24.735	232	0.00034294	3.7162	>tr|A0A0B8T520|A0A0B8T520_9SPHI 50S ribosomal protein L1 OS=Sphingobacterium sp. ACCC 05744 GN=rplA PE=3 SV=1	0	0	38179000	0	30065000	34495000	0	33927000	37122000	0	0	33402000	39547000	40633000	0	0	91603000	40954000	0	0	41995000	45571000	41629000	0	0	0	0
A0A0B8T819	4	1	0	22.7	9.1	0	14.604	132	0.0003059	3.2074	>tr|A0A0B8T819|A0A0B8T819_9SPHI 30S ribosomal protein S8 OS=Sphingobacterium sp. ACCC 05744 GN=rpsH PE=3 SV=1	0	0	0	0	0	0	0	10220000	0	0	0	0	0	0	0	0	0	0	0	0	0	0	0	0	0	0	0
A0A0B8WV97	2	2	2	19	19	19	12.422	121	0	5.9188	>tr|A0A0B8WV97|A0A0B8WV97_9DELT 50S ribosomal protein L7/L12 OS=Bdellovibrio sp. ArHS GN=rplL PE=3 SV=1	0	0	0	0	157990000	0	0	0	0	0	0	0	224860000	0	0	0	200080000	0	0	0	0	614120000	156880000	0	237750000	0	0
A0A0M2XZP0	8	1	0	21.3	3.3	0	42.932	394	0.001207	2.1072	>tr|A0A0M2XZP0|A0A0M2XZP0_9SPHI Elongation factor Tu OS=Sphingobacterium sp. Ag1 GN=tuf PE=3 SV=1	0	0	0	0	0	0	0	39210000	0	0	0	0	0	0	0	0	0	0	0	0	0	0	0	0	0	0	0
A0A0B8YD66	4	1	0	32.8	9.6	0	12.864	125	0	17.147	>tr|A0A0B8YD66|A0A0B8YD66_9SPHI 50S ribosomal protein L7/L12 OS=Pedobacter glucosidilyticus GN=rplL PE=3 SV=1	0	0	0	0	0	0	0	73084000	0	0	0	0	0	0	0	0	0	0	0	0	0	0	0	0	0	0	0
A0A0C1ECL4	1	1	1	2.4	2.4	2.4	48.713	417	0.0050172	1.5126	>tr|A0A0C1ECL4|A0A0C1ECL4_9CHLA Uncharacterized protein OS=Parachlamydia acanthamoebae GN=DB43_FS00490 PE=4 SV=1	0	0	0	0	0	0	0	54495000	0	0	0	0	0	0	0	0	0	0	0	0	0	0	0	0	0	0	0
A0A0C1EZQ5	2	2	2	7.9	7.9	7.9	36.106	317	0.0027071	1.8629	>tr|A0A0C1EZQ5|A0A0C1EZQ5_9FLAO Phosphoribosylaminoimidazole-succinocarboxamide synthase OS=Flavobacterium sp. AED GN=purC PE=3 SV=1	0	0	0	0	106260000	0	0	51336000	0	0	0	0	0	0	0	0	0	0	0	0	0	0	0	0	0	0	0
A0A0C1F254	2	2	2	1.6	1.6	1.6	132.21	1184	0.0077843	1.3613	>tr|A0A0C1F254|A0A0C1F254_9FLAO Uncharacterized protein OS=Chryseobacterium jeonii GN=OA86_14070 PE=4 SV=1	0	0	0	0	0	0	0	0	0	235100000	0	0	266980000	173900000	368600000	0	0	0	0	0	0	0	0	0	0	0	0
A0A0C1FHW5	1	1	1	6.1	6.1	6.1	21.897	197	0	9.102	>tr|A0A0C1FHW5|A0A0C1FHW5_9FLAO LemA family protein OS=Flavobacterium sp. AED GN=OA85_08025 PE=4 SV=1	0	0	0	0	0	0	0	14790000	0	0	0	0	0	0	0	0	0	0	0	0	0	0	0	0	0	0	0
A0A0C1G8X8	1	1	1	5.2	5.2	5.2	19.862	174	0.0080759	1.3296	>tr|A0A0C1G8X8|A0A0C1G8X8_9SPHI Uncharacterized protein OS=Pedobacter kyungheensis GN=OC25_02100 PE=4 SV=1	0	0	0	0	0	0	44674000	0	0	0	0	0	0	0	0	0	0	0	0	0	0	0	0	0	0	0	0
A0A0C1H1D4	5	1	1	12.7	2.5	2.5	50.649	474	1	-2	>tr|A0A0C1H1D4|A0A0C1H1D4_9RHOB ATP synthase subunit beta OS=Leisingera sp. ANG-M1 GN=atpD PE=3 SV=1	0	0	0	0	0	0	0	0	0	0	0	0	0	0	0	0	0	0	0	0	0	0	0	0	0	0	39313000
A0A0C1IND9	2	1	1	19.3	12.3	12.3	13.045	114	0.00025407	2.6221	>tr|A0A0C1IND9|A0A0C1IND9_9SPHI 50S ribosomal protein L20 OS=Flavihumibacter sp. ZG627 GN=rplT PE=3 SV=1	0	0	35624000	28129000	0	41199000	25733000	0	0	114370000	24468000	0	0	41095000	25609000	0	0	37672000	0	26758000	0	33217000	32805000	0	0	28219000	0
A0A0C1IYU5	3	1	1	22.8	9.8	9.8	12.468	123	0	5.2469	>tr|A0A0C1IYU5|A0A0C1IYU5_9SPHI 50S ribosomal protein L7/L12 OS=Flavihumibacter solisilvae GN=rplL PE=3 SV=1	0	0	0	0	0	0	0	199590000	0	0	0	0	0	0	0	0	0	0	0	0	0	0	0	0	0	0	0
A0A0C1KX01	1	1	1	17.1	17.1	17.1	9.4457	82	0.00032573	3.4546	>tr|A0A0C1KX01|A0A0C1KX01_9SPHI 50S ribosomal protein L31 type B OS=Flavihumibacter sp. ZG627 GN=rpmE2 PE=3 SV=1	0	0	0	0	0	0	0	0	0	0	0	0	0	0	0	0	0	0	0	0	0	0	0	0	33484000	0	0
Q26ET4	1	1	1	3.3	3.3	3.3	47.078	420	0.0020893	1.9873	>tr|Q26ET4|Q26ET4_FLABB ADP-glucose pyrophosphorylase OS=Flavobacteria bacterium (strain BBFL7) GN=BBFL7_02512 PE=3 SV=1	0	0	0	0	0	0	0	8617700	0	0	0	0	0	0	0	0	0	0	0	0	0	0	0	0	0	0	0
A0A0C1L2T6	6	3	2	10.3	7	4.6	58.009	543	0.0010595	2.2203	>tr|A0A0C1L2T6|A0A0C1L2T6_9SPHI 60 kDa chaperonin OS=Flavihumibacter solisilvae GN=groEL PE=3 SV=1	0	0	0	0	0	0	0	0	0	0	0	0	164290000	0	0	0	0	0	0	52775000	0	174770000	0	0	0	0	0
H3NJ18	2	1	0	31.2	20.3	0	7.6719	64	0.00026323	2.7442	>tr|H3NJ18|H3NJ18_9LACT 50S ribosomal protein L29 OS=Facklamia languida CCUG 37842 GN=rpmC PE=3 SV=1	0	0	0	0	0	0	15413000	0	0	0	0	0	0	0	0	0	0	0	0	0	0	0	0	0	0	0	0
A0A0C1TLJ4	3	3	1	4.1	4.1	1.1	82.454	737	0	17.314	>tr|A0A0C1TLJ4|A0A0C1TLJ4_9CYAN Photosystem I P700 chlorophyll a apoprotein A2 OS=Scytonema millei VB511283 GN=psaB PE=3 SV=1	124010000	58320000	117120000	124220000	86534000	145590000	105190000	92983000	139240000	759060000	574730000	532580000	523000000	580550000	337230000	595160000	481740000	481280000	275060000	281600000	267360000	208110000	383200000	216500000	168870000	236750000	222920000
A0A0C1U2T0	3	1	1	31	20.7	20.7	10.152	87	0.0044693	1.5618	>tr|A0A0C1U2T0|A0A0C1U2T0_9CLOT 30S ribosomal protein S15 OS=Clostridium argentinense CDC 2741 GN=rpsO PE=3 SV=1	0	0	0	0	0	0	0	0	0	0	0	0	0	0	0	0	0	0	0	0	0	0	0	0	0	13949000	0
A0A0C1U7N0	5	1	0	14.3	2.1	0	50.971	470	0.0051587	1.5056	>tr|A0A0C1U7N0|A0A0C1U7N0_9DELT ATP synthase subunit beta OS=Geobacter soli GN=atpD PE=3 SV=1	0	0	0	0	0	0	0	0	15140000	0	0	0	0	0	0	0	0	0	0	0	0	0	0	0	0	0	0
A0A0C1UG24	1	1	1	0.9	0.9	0.9	134.57	1227	0.004077	1.6196	>tr|A0A0C1UG24|A0A0C1UG24_9CYAN Phosphoribosylformylglycinamidine synthase OS=Hassallia byssoidea VB512170 GN=PI95_43845 PE=4 SV=1	0	0	0	0	0	0	0	0	0	0	0	0	0	0	0	0	0	0	0	0	0	0	0	0	0	7764600	0
A0A0C1UPM8	3	1	1	8.3	3.1	3.1	37.459	351	1	-2	>tr|A0A0C1UPM8|A0A0C1UPM8_9CYAN Glyceraldehyde-3-phosphate dehydrogenase OS=Lyngbya confervoides BDU141951 GN=QQ91_21690 PE=3 SV=1	0	0	0	0	0	0	0	19164000	0	0	0	0	0	0	0	0	0	0	0	0	0	0	0	0	0	0	0
A0A0C1WFD2	2	1	1	4.2	2.3	2.3	66.982	612	0.0088716	1.2814	>tr|A0A0C1WFD2|A0A0C1WFD2_9CYAN ATP-dependent zinc metalloprotease FtsH OS=Scytonema millei VB511283 GN=ftsH PE=3 SV=1	0	0	0	0	0	0	0	0	0	0	0	0	0	0	0	0	0	0	0	0	0	0	0	0	0	0	8244600
A0A0C1X8X8	1	1	1	10.8	10.8	10.8	15.538	139	0.003406	1.719	>tr|A0A0C1X8X8|A0A0C1X8X8_9CYAN Photosystem I reaction center subunit II OS=Hassallia byssoidea VB512170 GN=PI95_56910 PE=4 SV=1	0	17880000	0	0	0	0	0	0	0	0	0	0	0	0	0	0	0	0	0	0	0	0	0	0	0	0	0
A0A0D7EMC4	1	1	1	5.9	5.9	5.9	20.868	185	0.0026882	1.8462	>tr|A0A0D7EMC4|A0A0D7EMC4_RHOPL 50S ribosomal protein L5 OS=Rhodopseudomonas palustris GN=rplE PE=3 SV=1	0	0	0	0	0	0	13278000	0	0	0	0	0	0	0	0	0	0	0	0	0	0	0	0	0	0	0	0
A0A0C1XGC9	2	1	0	4.2	2.3	0	54.589	478	0.0058444	1.4683	>tr|A0A0C1XGC9|A0A0C1XGC9_9CYAN Asparagine--tRNA ligase OS=Hassallia byssoidea VB512170 GN=asnS PE=3 SV=1	0	0	0	0	0	0	0	0	0	0	0	0	0	0	0	0	0	0	0	0	0	0	0	0	0	0	3482600
A0A0C1XL59	4	1	1	22	8.3	8.3	14.642	132	0.00026539	2.7661	>tr|A0A0C1XL59|A0A0C1XL59_9CYAN 30S ribosomal protein S8 OS=Hassallia byssoidea VB512170 GN=rpsH PE=3 SV=1	0	0	0	0	0	0	14098000	0	0	0	0	0	0	0	0	0	0	0	0	0	0	0	0	0	0	0	0
A0A0C1XNY8	3	2	2	14.4	10.9	10.9	22.778	201	0	173.06	>tr|A0A0C1XNY8|A0A0C1XNY8_9CYAN 30S ribosomal protein S4 OS=Hassallia byssoidea VB512170 GN=rpsD PE=3 SV=1	0	0	86884000	0	0	0	64877000	0	69146000	0	0	83700000	0	0	0	0	0	86779000	0	111610000	0	32794000	126590000	0	58852000	120410000	0
A0A0C1Y094	2	1	1	11.6	6.8	6.8	15.891	147	0.00029931	3.1412	>tr|A0A0C1Y094|A0A0C1Y094_9CYAN 50S ribosomal protein L11 OS=Hassallia byssoidea VB512170 GN=rplK PE=3 SV=1	0	0	0	0	0	0	0	22748000	0	0	0	0	0	0	0	0	0	0	0	0	0	0	0	0	0	0	0
A0A0C1Z2R5	3	2	2	2.2	1.5	1.5	102.64	937	0	3.8395	>tr|A0A0C1Z2R5|A0A0C1Z2R5_9DELT Pyruvate,phosphate dikinase OS=Enhygromyxa salina GN=DB30_02562 PE=4 SV=1	66825000	71166000	0	29951000	50262000	72654000	9482000	0	16406000	18057000	25978000	0	10526000	0	22372000	0	0	0	0	0	32268000	6139700	16376000	0	0	0	0
A0A0C1Z4R6	1	1	1	2.8	2.8	2.8	41.198	389	0.0097009	1.2086	>tr|A0A0C1Z4R6|A0A0C1Z4R6_9DELT GTPase and tRNA-U34 5-formylation enzyme TrmE OS=Enhygromyxa salina GN=DB30_01209 PE=3 SV=1	0	0	0	0	0	0	0	37125000	0	0	0	0	0	0	0	0	0	0	0	0	0	0	0	0	0	0	0
A0A0C2A7W1	1	1	1	5.1	5.1	5.1	23.822	214	0.002711	1.863	>tr|A0A0C2A7W1|A0A0C2A7W1_PSEFL DSBA oxidoreductase OS=Pseudomonas fluorescens GN=QS95_00480 PE=4 SV=1	0	0	0	0	8107200	0	0	0	0	0	0	0	0	0	0	0	0	0	0	0	0	0	0	0	0	0	0
A0A0C2D359	1	1	1	2.9	2.9	2.9	62.56	580	0.0010762	2.2478	>tr|A0A0C2D359|A0A0C2D359_9DELT Chaperone protein DnaK OS=Enhygromyxa salina GN=DB30_04898 PE=3 SV=1	0	0	0	0	0	0	0	0	0	0	0	0	0	0	0	0	0	0	0	0	0	0	39798000	0	0	0	0
A0A0C2H9C9	4	1	0	28.2	8.3	0	17.801	156	0.0039222	1.6238	>tr|A0A0C2H9C9|A0A0C2H9C9_9STAP 30S ribosomal protein S7 OS=Salinicoccus roseus GN=rpsG PE=3 SV=1	0	0	0	0	0	0	23366000	0	0	0	0	0	0	0	0	0	0	0	0	0	0	0	0	0	0	0	0
A0A0C2HMI1	4	1	1	6.3	3	3	57.314	541	1	-2	>tr|A0A0C2HMI1|A0A0C2HMI1_9STAP 60 kDa chaperonin OS=Salinicoccus roseus GN=groEL PE=3 SV=1	0	0	0	0	0	0	0	0	0	0	0	0	0	0	0	0	0	0	0	0	0	0	0	0	6562100	0	0
K9X8Z6	1	1	1	8.1	8.1	8.1	16.463	149	0	9.194	>tr|K9X8Z6|K9X8Z6_9CHRO Nucleoside diphosphate kinase OS=Gloeocapsa sp. PCC 7428 GN=ndk PE=3 SV=1	60383000	0	34502000	46801000	31021000	0	69830000	0	31299000	52023000	89990000	102520000	52986000	60458000	86744000	166150000	119670000	85814000	54200000	43482000	114260000	38454000	32894000	61752000	59381000	38954000	119330000
A0A0C2QC27	3	1	1	4.1	1.5	1.5	98.245	893	1	-2	>tr|A0A0C2QC27|A0A0C2QC27_9BACL Pyruvate phosphate dikinase OS=Cohnella sp. VKM B-2846 GN=SD71_12145 PE=4 SV=1	0	0	0	0	0	0	9197300	0	0	0	0	0	0	0	0	0	0	0	0	0	0	0	0	0	0	0	0
A0A0Q9LNY8	1	1	1	14.4	14.4	14.4	10.155	90	0	27.458	>tr|A0A0Q9LNY8|A0A0Q9LNY8_9BACL 30S ribosomal protein S16 OS=Paenibacillus sp. Soil724D2 GN=rpsP PE=3 SV=1	0	0	0	0	0	0	0	43113000	0	0	0	0	0	0	0	0	0	0	0	0	0	0	0	0	0	0	0
A0A0C2YB77	6	1	0	10.4	2.4	0	50.162	460	0	10.211	>tr|A0A0C2YB77|A0A0C2YB77_BACBA Glutamate dehydrogenase OS=Bacillus badius GN=A3781_02465 PE=3 SV=1	0	0	0	0	0	0	0	234360000	0	0	0	0	0	0	0	0	0	0	0	0	0	0	0	0	0	0	0
A0A0C2ZR79	2	1	1	5.7	3.4	3.4	51.304	472	0.0010767	2.2518	>tr|A0A0C2ZR79|A0A0C2ZR79_9HELI ATP synthase subunit beta OS=Sulfuricurvum sp. PC08-66 GN=atpD PE=3 SV=1	0	0	0	0	0	0	0	0	8626500	0	0	0	0	0	0	0	0	0	0	0	0	0	0	0	0	0	0
A0A0C3I074	1	1	1	2.5	2.5	2.5	38.814	359	0.0011312	2.3841	>tr|A0A0C3I074|A0A0C3I074_9RHOO Tetratricopeptide repeat family protein OS=Thauera sp. SWB20 GN=PO78_2957 PE=4 SV=1	0	0	0	0	0	0	0	31473000	0	0	0	0	0	0	0	0	0	0	0	0	0	0	0	0	0	0	0
A0A0C3MHR7	3	1	0	11.8	5.7	0	23.462	212	0.0036944	1.6866	>tr|A0A0C3MHR7|A0A0C3MHR7_9RHOO LemA family protein OS=Thauera sp. SWB20 GN=PO78_66 PE=4 SV=1	0	0	0	0	0	0	13251000	0	0	0	0	0	0	0	0	0	0	0	0	0	0	0	0	0	0	0	0
A0A0C3MLV8	1	1	1	14.9	14.9	14.9	7.6488	67	0.0051579	1.5056	>tr|A0A0C3MLV8|A0A0C3MLV8_9PROT Uncharacterized protein (Fragment) OS=Nitrosospira sp. NpAV GN=SQ11_15765 PE=4 SV=1	0	0	0	0	0	0	0	0	0	0	0	0	0	0	0	0	0	0	0	0	0	0	0	0	28393000	0	0
A0A0C3NF53	6	1	1	18	4.1	4.1	43.432	395	0.0025888	1.9261	>tr|A0A0C3NF53|A0A0C3NF53_9PORP Elongation factor Tu OS=Sanguibacteroides justesenii GN=tuf PE=3 SV=1	0	0	0	0	0	0	0	0	0	0	0	0	0	0	0	19620000	0	0	0	0	0	0	0	0	0	0	0
A0A0C3NFU2	1	1	1	4	4	4	44.689	403	0.0015567	2.0314	>tr|A0A0C3NFU2|A0A0C3NFU2_9PORP Ornithine--oxo-acid aminotransferase OS=Sanguibacteroides justesenii GN=rocD PE=3 SV=1	0	0	0	0	0	0	0	3948000	0	0	0	0	0	0	0	0	0	0	0	0	0	0	0	0	0	0	0
A0A0C3R441	3	2	1	25.6	18.8	6.8	13.483	117	0	3.9855	>tr|A0A0C3R441|A0A0C3R441_9PORP 50S ribosomal protein L20 OS=Sanguibacteroides justesenii GN=rplT PE=3 SV=1	0	0	0	0	0	0	0	47161000	0	0	0	0	0	0	0	0	0	0	0	0	0	0	0	0	0	0	0
A0A0C3R448	2	2	2	5	5	5	47.908	424	0.0088667	1.2803	>tr|A0A0C3R448|A0A0C3R448_9PORP Seryl-tRNA synthetase OS=Sanguibacteroides justesenii GN=BA92_12120 PE=4 SV=1	0	25094000	0	24546000	31347000	0	33397000	21378000	14464000	20033000	25576000	0	0	17076000	0	23827000	0	0	0	0	21327000	16596000	19586000	22083000	16330000	18483000	23585000
R5P234	2	1	1	4.9	3	3	58.291	506	0.0011405	2.4043	>tr|R5P234|R5P234_9PORP Glutamate--tRNA ligase OS=Odoribacter sp. CAG:788 GN=gltX PE=3 SV=1	0	0	0	0	0	0	0	0	0	0	0	0	28498000	25080000	45427000	0	0	0	0	0	0	75166000	26481000	35134000	37253000	32851000	0
A0A0C3RD14	1	1	1	3.6	3.6	3.6	30.757	274	0.0080264	1.35	>tr|A0A0C3RD14|A0A0C3RD14_9PORP Energy transducer TonB OS=Sanguibacteroides justesenii GN=BA92_11675 PE=4 SV=1	27114000	0	0	0	0	0	0	23387000	0	0	0	0	0	32031000	27626000	18871000	0	30466000	0	27549000	0	18483000	25096000	34163000	25880000	30412000	29738000
A0A0C3RDM7	1	1	1	4.2	4.2	4.2	35.702	311	0.0097502	1.1909	>tr|A0A0C3RDM7|A0A0C3RDM7_9PORP Uncharacterized protein OS=Sanguibacteroides justesenii GN=BA92_09235 PE=4 SV=1	0	0	0	0	0	0	0	5202700	0	0	0	0	0	0	0	0	0	0	0	0	0	0	0	0	0	0	0
A0A0C3RE20	4	4	3	13.1	13.1	8	47.215	413	0	5.7743	>tr|A0A0C3RE20|A0A0C3RE20_9PORP Lysine 2,3-aminomutase OS=Sanguibacteroides justesenii GN=BA92_06250 PE=4 SV=1	25475000	0	0	33089000	0	27217000	29850000	26798000	47033000	0	0	0	0	24975000	18806000	25783000	28449000	26305000	0	28431000	21926000	23353000	40532000	18583000	28872000	56186000	19718000
R5P3P0	2	1	1	12.4	7.5	7.5	28.906	266	0	18.002	>tr|R5P3P0|R5P3P0_9PORP Uncharacterized protein OS=Odoribacter sp. CAG:788 GN=BN783_00629 PE=3 SV=1	0	0	0	0	0	0	0	0	0	0	0	0	0	0	0	19636000	9814300	0	0	0	0	0	0	0	9491100	0	0
A0A0C3RGP8	1	1	1	6.6	6.6	6.6	20.062	183	0.0078989	1.3539	>tr|A0A0C3RGP8|A0A0C3RGP8_9PORP 2-oxoglutarate ferredoxin oxidoreductase subunit gamma OS=Sanguibacteroides justesenii GN=BA92_06675 PE=4 SV=1	0	0	0	0	0	0	0	0	0	0	0	0	4296300	0	0	0	0	0	0	0	0	0	0	0	0	0	0
A0A0C3RJ62	4	4	4	21.9	21.9	21.9	13.036	114	0	15.235	>tr|A0A0C3RJ62|A0A0C3RJ62_9PROT Uncharacterized protein (Fragment) OS=Nitrosospira sp. NpAV GN=SQ11_15975 PE=4 SV=1	450810000	332570000	364800000	312210000	508380000	375240000	368620000	329160000	382260000	383720000	368450000	358960000	283760000	482290000	252060000	512340000	524880000	530390000	437100000	326990000	672080000	290320000	319370000	500630000	503590000	416010000	768580000
A0A0C3RJV3	3	3	3	9	9	9	37.172	333	0.00029438	3.0782	>tr|A0A0C3RJV3|A0A0C3RJV3_9PORP Ornithine carbamoyltransferase OS=Sanguibacteroides justesenii GN=BA92_01575 PE=3 SV=1	0	0	0	0	0	0	0	0	34037000	0	0	0	0	40821000	0	0	0	0	0	0	0	0	66174000	0	0	51903000	0
A0A0C3RLN7	5	5	5	52.8	52.8	52.8	10.32	89	0	11.475	>tr|A0A0C3RLN7|A0A0C3RLN7_9PROT Uncharacterized protein (Fragment) OS=Nitrosospira sp. NpAV GN=SQ11_16070 PE=4 SV=1	78567000	0	31195000	41069000	46148000	0	46840000	40606000	53051000	29305000	30904000	0	25544000	43487000	22031000	53463000	53837000	36425000	0	33286000	43214000	20320000	44788000	50818000	29467000	44793000	67627000
A0A0C3RLR6	1	1	1	18.8	18.8	18.8	9.2744	80	0.00050188	2.5949	>tr|A0A0C3RLR6|A0A0C3RLR6_9PROT Glyceraldehyde-3-phosphate dehydrogenase (Fragment) OS=Nitrosospira sp. NpAV GN=SQ11_15860 PE=4 SV=1	0	0	0	0	0	0	0	36430000	0	0	0	0	0	0	0	0	0	0	0	0	0	0	0	0	0	0	0
A0A0C4WQJ4	1	1	1	3.9	3.9	3.9	28.358	259	0.0058131	1.4583	>tr|A0A0C4WQJ4|A0A0C4WQJ4_9GAMM Transcriptional regulatory protein, DeoR family OS=Azotobacter chroococcum NCIMB 8003 GN=Achr_35380 PE=4 SV=1	0	0	0	0	0	0	25943000	0	0	0	0	0	0	0	0	0	0	0	0	0	0	0	0	0	0	0	0
A0A0C5BPW4	1	1	1	11.2	11.2	11.2	12.978	116	0.00026103	2.7165	>tr|A0A0C5BPW4|A0A0C5BPW4_9MOLU 50S ribosomal protein L18 OS=Mycoplasma yeatsii GM274B GN=rplR PE=3 SV=1	0	0	0	0	0	0	0	9471900	0	0	0	0	0	0	0	0	0	0	0	0	0	0	0	0	0	0	0
A0A0C5EFM8	6	1	1	11.5	2.5	2.5	48.527	445	0	11.461	>tr|A0A0C5EFM8|A0A0C5EFM8_9PSED Glutamate dehydrogenase OS=Pseudomonas sp. MRSN12121 GN=TO66_27160 PE=3 SV=1	54284000	60009000	56492000	49876000	37974000	0	51279000	79213000	77461000	0	30489000	36354000	17072000	37854000	38288000	43219000	44644000	39199000	49221000	54003000	53135000	33397000	0	39977000	49007000	72258000	78490000
A0A0C5V9Q5	1	1	1	2.1	2.1	2.1	68.236	623	0.00025556	2.6391	>tr|A0A0C5V9Q5|A0A0C5V9Q5_9GAMM Protein translocase subunit SecD OS=Gynuella sunshinyii YC6258 GN=secD PE=3 SV=1	0	0	0	0	0	0	0	16041000	0	0	0	0	0	0	0	0	0	0	0	0	0	0	0	0	0	0	0
A0A0C5VK09	2	1	1	3.2	1.5	1.5	66.484	592	1	-2	>tr|A0A0C5VK09|A0A0C5VK09_9GAMM Aspartyl-tRNA synthetase OS=Gynuella sunshinyii YC6258 GN=YC6258_02573 PE=3 SV=1	0	0	0	0	0	0	0	11415000	0	0	0	0	0	0	0	0	0	0	0	0	0	0	0	0	0	0	0
A0A0C5VUG4	1	1	1	8.5	8.5	8.5	18.911	165	0.0011008	2.312	>tr|A0A0C5VUG4|A0A0C5VUG4_9ENTR Uncharacterized protein OS=Enterobacteriaceae bacterium bta3-1 GN=F652_367 PE=4 SV=1	0	0	0	0	0	0	0	9907600	0	0	0	0	0	0	0	0	0	0	0	0	0	0	0	0	0	0	0
A0A0C5W1Z1	1	1	1	2.6	2.6	2.6	36.765	350	0.0094728	1.2516	>tr|A0A0C5W1Z1|A0A0C5W1Z1_9GAMM PTS system, mannitol-specific IIABC component OS=Photobacterium gaetbulicola Gung47 GN=H744_1c0351 PE=4 SV=1	0	0	0	0	0	0	0	10112000	0	0	0	0	0	0	0	0	0	0	0	0	0	0	0	0	0	0	0
A0A0C5W6N6	1	1	1	10.1	10.1	10.1	15.701	149	0	4.1371	>tr|A0A0C5W6N6|A0A0C5W6N6_9ENTR 50S ribosomal protein L9 OS=Enterobacteriaceae bacterium bta3-1 GN=rplI PE=3 SV=1	0	0	0	0	0	0	63798000	135720000	34478000	42398000	0	0	0	0	0	0	0	53932000	0	0	0	0	0	0	0	0	0
A0A0C5X145	2	2	2	1.1	1.1	1.1	222.62	1912	0.00026724	2.7827	>tr|A0A0C5X145|A0A0C5X145_9MOLU Uncharacterized protein OS=Mycoplasma dispar GN=MDIS_00445 PE=4 SV=1	0	0	0	26824000	0	0	0	0	0	55536000	0	0	0	0	0	0	0	0	0	74050000	0	0	0	0	0	0	0
A0A0C6EWW9	2	1	1	29.2	20.2	20.2	10.278	89	0.0010393	2.1866	>tr|A0A0C6EWW9|A0A0C6EWW9_9RHIZ 30S ribosomal protein S15 OS=Methylobacterium aquaticum GN=rpsO PE=3 SV=1	0	0	0	0	0	0	0	16089000	0	0	0	0	0	0	0	0	0	0	0	0	0	0	0	0	0	0	0
A0A0C6FNE0	1	1	1	1.3	1.3	1.3	106.45	932	0.00030303	3.177	>tr|A0A0C6FNE0|A0A0C6FNE0_MYCAR Uncharacterized protein OS=Mycoplasma arginini GN=MARG145_0234 PE=4 SV=1	0	0	0	0	0	0	0	0	0	0	0	0	0	0	0	0	0	0	0	0	40327000	0	0	0	0	0	0
A0A0C6FYU7	5	1	0	16.6	4.3	0	43.855	398	0.0012029	2.1	>tr|A0A0C6FYU7|A0A0C6FYU7_STRPY Elongation factor Tu OS=Streptococcus pyogenes GN=tuf PE=3 SV=1	64621000	0	0	0	0	0	0	0	0	0	0	0	0	0	0	0	0	0	0	0	0	0	0	0	0	0	0
A0A0C7NMN4	1	1	1	6.2	6.2	6.2	23.265	209	0.0058336	1.4645	>tr|A0A0C7NMN4|A0A0C7NMN4_9BACT Uracil phosphoribosyltransferase OS=Defluviitoga tunisiensis GN=upp PE=3 SV=1	0	0	0	0	0	0	0	0	13618000	0	0	0	0	0	0	0	0	0	0	0	0	0	0	0	0	0	0
A0A0D0F2F0	1	1	1	1	1	1	114.04	1051	0	30.165	>tr|A0A0D0F2F0|A0A0D0F2F0_9FLAO TonB-dependent receptor OS=Flavobacterium hibernum GN=IW18_14215 PE=4 SV=1	0	0	0	0	0	0	0	0	0	0	0	0	0	0	0	0	0	0	0	0	0	0	0	0	1582800	0	0
A0A0D0GC64	4	1	1	6.3	1.6	1.6	97.625	870	0.0092096	1.2581	>tr|A0A0D0GC64|A0A0D0GC64_9SPHI Chaperone protein ClpB OS=Pedobacter sp. NL19 GN=clpB PE=3 SV=1	0	21361000	0	0	0	0	0	0	0	0	0	0	0	0	0	0	0	0	0	0	0	0	0	0	0	0	0
A0A0D0H4D6	2	2	2	12.4	12.4	12.4	23.8	218	0	3.7618	>tr|A0A0D0H4D6|A0A0D0H4D6_LACBR Uncharacterized protein OS=Lactobacillus brevis GN=N624_2530 PE=4 SV=1	0	0	0	0	0	31296000	0	31200000	22211000	0	0	0	0	0	0	0	0	0	0	0	0	0	0	0	0	0	0
A0A0D0H9Z9	8	4	2	11.8	6.3	4.3	61.03	559	0.00031319	3.2828	>tr|A0A0D0H9Z9|A0A0D0H9Z9_9BACT Contig91, whole genome shotgun sequence OS=Prevotella sp. P5-119 GN=ST44_12950 PE=4 SV=1	0	0	0	0	0	0	0	0	0	76692000	0	86580000	78211000	82011000	211670000	68868000	85184000	80123000	94268000	0	96635000	88500000	79182000	109540000	67730000	65201000	94734000
A0A0D0HBG1	1	1	1	8	8	8	15.832	137	0.0011644	2.4497	>tr|A0A0D0HBG1|A0A0D0HBG1_9BACT Contig71, whole genome shotgun sequence OS=Prevotella sp. P5-119 GN=ST44_09950 PE=3 SV=1	0	0	0	0	0	0	0	15988000	0	0	0	0	0	0	0	0	0	0	0	0	0	0	0	0	0	0	0
A0A0D0HE16	4	4	3	11.1	11.1	8.8	51.882	452	0.00034223	3.6996	>tr|A0A0D0HE16|A0A0D0HE16_9BACT Contig45, whole genome shotgun sequence OS=Prevotella sp. P5-119 GN=ST44_04125 PE=4 SV=1	26235000	0	25702000	0	0	0	0	0	36135000	28598000	0	38651000	0	0	33026000	0	0	35094000	0	0	0	33891000	0	24836000	24700000	0	0
A0A0D0HEG0	7	4	2	14.3	7.6	3.6	66.429	616	0	31.109	>tr|A0A0D0HEG0|A0A0D0HEG0_9BACT Contig40, whole genome shotgun sequence OS=Prevotella sp. P5-119 GN=ST44_03280 PE=4 SV=1	0	47131000	0	28359000	39414000	0	38179000	56414000	98169000	0	37199000	37867000	41858000	38631000	35471000	24624000	24530000	28330000	36135000	0	29854000	32639000	34096000	0	31702000	27430000	30058000
A0A0H5BLG8	2	2	2	4.4	4.4	4.4	51.603	458	0.0002881	2.9984	>tr|A0A0H5BLG8|A0A0H5BLG8_PREIN Tryptophanase OS=Prevotella intermedia GN=PI172_1306 PE=3 SV=1	16834000	11093000	18401000	0	17320000	12317000	42273000	41409000	55095000	14576000	11110000	12875000	8639300	15008000	11213000	16063000	13497000	15419000	16865000	0	15495000	15195000	20158000	10839000	34528000	42280000	0
A0A0D0I4V8	4	4	1	6.5	6.5	1.7	84.179	764	0	15.373	>tr|A0A0D0I4V8|A0A0D0I4V8_9BACT Contig61, whole genome shotgun sequence OS=Prevotella sp. P5-119 GN=ST44_08305 PE=4 SV=1	59577000	193600000	87863000	104300000	130050000	98692000	81623000	66663000	69441000	102430000	29212000	52003000	142470000	101540000	90541000	51009000	39829000	66388000	98383000	45035000	62002000	165760000	82856000	100380000	75051000	46990000	52067000
A0A0D0I657	12	12	1	30.4	30.4	2.4	54.636	467	0	24.697	>tr|A0A0D0I657|A0A0D0I657_9BACT Uronate isomerase OS=Prevotella sp. P5-119 GN=uxaC PE=3 SV=1	247460000	382470000	277670000	313900000	527860000	291120000	312470000	591180000	411220000	471190000	441560000	372620000	550660000	431170000	394810000	376360000	462830000	358240000	444290000	393660000	285050000	458460000	367580000	400580000	462410000	308420000	279290000
E0NUF8	1	1	1	1.9	1.9	1.9	74.371	677	0	3.7999	>tr|E0NUF8|E0NUF8_9BACT Alpha amylase, catalytic domain protein OS=Prevotella marshii DSM 16973 = JCM 13450 GN=HMPREF0658_1812 PE=4 SV=1	25497000	0	0	0	0	20429000	0	0	0	26653000	26326000	20370000	35274000	19660000	27268000	24088000	22092000	0	24252000	27771000	22608000	27929000	24556000	19809000	0	23800000	0
A0A0D0I7J5	4	1	1	4	1.2	1.2	139.75	1262	0.0083204	1.3176	>tr|A0A0D0I7J5|A0A0D0I7J5_9BACT Phosphoribosylformylglycinamidine synthase OS=Prevotella sp. P5-119 GN=purL PE=3 SV=1	0	0	0	0	0	0	0	24904000	0	0	0	0	0	0	0	0	0	0	0	0	0	0	0	0	0	0	0
A0A0D0IR87	14	1	1	32.7	4	4	43.95	397	1	-2	>tr|A0A0D0IR87|A0A0D0IR87_9BACT Elongation factor Tu OS=Prevotella sp. P5-119 GN=tuf PE=3 SV=1	0	0	0	0	0	0	0	0	13463000	0	0	0	0	0	0	0	0	0	0	0	0	0	0	0	0	0	0
A0A0D0IT35	2	1	1	19.5	7	7	14.368	128	0.0057152	1.4811	>tr|A0A0D0IT35|A0A0D0IT35_9BACT 30S ribosomal protein S9 OS=Prevotella sp. P5-119 GN=rpsI PE=3 SV=1	0	0	0	0	0	0	0	0	5549700	0	0	0	0	0	0	0	0	0	0	0	0	0	0	0	0	0	0
A0A0D0ITF8	4	1	1	7.3	2.1	2.1	69.192	620	0.0010879	2.2773	>tr|A0A0D0ITF8|A0A0D0ITF8_9BACT Contig83, whole genome shotgun sequence OS=Prevotella sp. P5-119 GN=ST44_11555 PE=4 SV=1	0	0	0	0	0	0	0	0	20392000	0	0	0	0	0	0	0	0	0	0	0	0	0	0	0	0	0	0
A0A0D0ITX6	6	2	1	20.1	11.4	5.4	20.637	184	0	6.596	>tr|A0A0D0ITX6|A0A0D0ITX6_9BACT Contig53, whole genome shotgun sequence OS=Prevotella sp. P5-119 GN=ST44_06665 PE=4 SV=1	108930000	82556000	120150000	97390000	79762000	155450000	55196000	0	78407000	64933000	91743000	79053000	75218000	39676000	74930000	0	0	64618000	84826000	78696000	90470000	64546000	88540000	75000000	38354000	0	73541000
A0A0D0ITY1	7	5	4	68.9	51.1	41.1	9.3387	90	0	14.436	>tr|A0A0D0ITY1|A0A0D0ITY1_9BACT Contig53, whole genome shotgun sequence OS=Prevotella sp. P5-119 GN=ST44_06730 PE=3 SV=1	186160000	142280000	537880000	238380000	239940000	587960000	220240000	333090000	564890000	181140000	131350000	93486000	283920000	188990000	244290000	288490000	114750000	227930000	194320000	96660000	72630000	354290000	114270000	89702000	337740000	142560000	79379000
A0A0D0IVE0	6	2	0	53.9	14.6	0	10.418	89	0.0012005	2.0949	>tr|A0A0D0IVE0|A0A0D0IVE0_9BACT 30S ribosomal protein S15 OS=Prevotella sp. P5-119 GN=rpsO PE=3 SV=1	0	0	0	0	0	13843000	0	48046000	17741000	15464000	0	22388000	0	18441000	13857000	17969000	20787000	15475000	15688000	0	19537000	11198000	16584000	0	15906000	23834000	16650000
A0A0M0MYU2	5	1	1	9.4	2.6	2.6	74.06	657	0.0030158	1.8244	>tr|A0A0M0MYU2|A0A0M0MYU2_9BACT DNA gyrase subunit B OS=Prevotella sp. 109 GN=gyrB PE=3 SV=1	0	0	0	0	0	0	0	0	0	0	0	0	0	0	0	0	0	0	0	0	0	6426200	7481000	8268900	0	0	0
A0A0D0IX49	15	1	0	38.8	3.7	0	30.14	273	0	14.586	>tr|A0A0D0IX49|A0A0D0IX49_9BACT 30S ribosomal protein S2 OS=Prevotella sp. P5-119 GN=rpsB PE=3 SV=1	0	98062000	0	57189000	129980000	83411000	127930000	20625000	0	77885000	72131000	0	0	0	18367000	0	67449000	0	47287000	106570000	0	0	0	0	117910000	0	0
A0A0D0IXE2	9	2	2	64.8	19.3	19.3	10.426	88	0.0011287	2.3769	>tr|A0A0D0IXE2|A0A0D0IXE2_9BACT 30S ribosomal protein S18 OS=Prevotella sp. P5-119 GN=rpsR PE=3 SV=1	0	0	0	0	0	0	0	0	0	0	0	110970000	172230000	0	0	0	156340000	132140000	0	0	0	0	85989000	0	232740000	0	164150000
A0A0D0IYR6	15	2	0	30.4	5.5	0	68.432	642	0	6.1458	>tr|A0A0D0IYR6|A0A0D0IYR6_9BACT Chaperone protein DnaK OS=Prevotella sp. P5-119 GN=dnaK PE=2 SV=1	26938000	0	0	0	0	0	0	0	0	28532000	0	0	26681000	33738000	34051000	39632000	0	0	0	43654000	0	27610000	88953000	35437000	34862000	42885000	0
A0A0D0IZM6	3	2	0	18.8	7	0	13.777	128	0.00032144	3.4051	>tr|A0A0D0IZM6|A0A0D0IZM6_9BACT 30S ribosomal protein S11 OS=Prevotella sp. P5-119 GN=rpsK PE=3 SV=1	146360000	138850000	89750000	198980000	220380000	93871000	107220000	344890000	106970000	109340000	164320000	118530000	112210000	158180000	141840000	55024000	87401000	118010000	255110000	124440000	141840000	227490000	174200000	200270000	133480000	72335000	90736000
A0A0D0J042	3	2	2	11.3	7.8	7.8	47.447	424	0	3.9872	>tr|A0A0D0J042|A0A0D0J042_9BACT Na(+)-translocating NADH-quinone reductase subunit F OS=Prevotella sp. P5-119 GN=nqrF PE=3 SV=1	27970000	42385000	42651000	30527000	40931000	80932000	35213000	15308000	38583000	30060000	39285000	0	19277000	34656000	0	0	38201000	43741000	25095000	32203000	29871000	30192000	57836000	33157000	17100000	50569000	30683000
A0A0D0J096	5	1	1	8	1	1	73.251	671	1	-2	>tr|A0A0D0J096|A0A0D0J096_9BACT Transketolase OS=Prevotella sp. P5-119 GN=ST44_05950 PE=3 SV=1	0	54011000	0	0	0	0	0	0	0	0	0	0	0	0	0	0	0	0	0	0	0	0	0	0	0	0	0
A0A0D0J0I0	2	1	1	7.1	3.3	3.3	54.864	492	0.0051426	1.4979	>tr|A0A0D0J0I0|A0A0D0J0I0_9BACT Contig50, whole genome shotgun sequence OS=Prevotella sp. P5-119 GN=ST44_05240 PE=4 SV=1	0	0	0	0	0	0	0	10311000	0	0	0	0	0	0	0	0	0	0	0	0	0	0	0	0	0	0	0
A0A0D0J204	2	2	2	8.8	8.8	8.8	34.616	328	0.00049068	2.5513	>tr|A0A0D0J204|A0A0D0J204_RHIRD Membrane protein (Fragment) OS=Rhizobium radiobacter GN=RU07_18700 PE=4 SV=1	0	0	0	0	0	0	0	0	0	0	0	0	0	14817000	0	0	0	0	22985000	17979000	55329000	0	16855000	63831000	0	0	0
A0A0D0J284	11	2	0	15.1	4.5	0	98.581	852	0	29.54	>tr|A0A0D0J284|A0A0D0J284_9BACT Contig18, whole genome shotgun sequence OS=Prevotella sp. P5-119 GN=ST44_01440 PE=3 SV=1	42566000	0	49620000	0	0	0	51851000	0	63877000	0	0	53719000	0	61144000	72955000	29409000	36920000	42559000	51670000	50282000	50035000	100980000	57785000	0	59720000	39044000	0
A0A0D0NU99	1	1	1	2.6	2.6	2.6	63.359	578	0.0011888	2.0758	>tr|A0A0D0NU99|A0A0D0NU99_MEIRU V-type ATP synthase alpha chain OS=Meiothermus ruber GN=atpA PE=3 SV=1	0	0	0	0	0	0	0	6903800	0	0	0	0	0	0	0	0	0	0	0	0	0	0	0	0	0	0	0
A0A0D0PU00	1	1	1	3.6	3.6	3.6	30.673	302	0.0011978	2.0907	>tr|A0A0D0PU00|A0A0D0PU00_KITGR N-acetylmuramic acid 6-phosphate etherase OS=Kitasatospora griseola GN=murQ PE=3 SV=1	0	0	0	0	0	0	0	130510000	0	0	0	0	0	0	0	0	0	0	0	0	0	0	0	0	0	0	0
A0A0D0QP10	6	2	0	37.2	10.9	0	17.589	156	0	4.2602	>tr|A0A0D0QP10|A0A0D0QP10_9FIRM 30S ribosomal protein S7 OS=Lachnospiraceae bacterium TWA4 GN=rpsG PE=3 SV=1	0	0	16340000	0	0	17686000	15252000	0	16626000	0	0	16407000	0	0	13820000	15081000	17096000	22510000	0	0	13190000	0	12775000	13176000	14725000	12860000	19653000
A0A0D0QP93	1	1	1	17.3	17.3	17.3	9.1586	81	0.0081127	1.3379	>tr|A0A0D0QP93|A0A0D0QP93_9FIRM 30S ribosomal protein S16 OS=Lachnospiraceae bacterium TWA4 GN=rpsP PE=3 SV=1	0	0	0	0	0	0	0	10860000	0	0	0	0	0	0	0	0	0	0	0	0	0	0	0	0	0	0	0
A0A0D0QQ93	7	1	1	13.9	3	3	57.077	540	0.0010641	2.2273	>tr|A0A0D0QQ93|A0A0D0QQ93_9FIRM 60 kDa chaperonin OS=Lachnospiraceae bacterium TWA4 GN=groL PE=3 SV=1	0	0	0	0	0	0	0	41007000	0	0	0	0	0	0	0	0	0	0	0	0	0	0	0	0	0	0	0
A0A0D0RD94	3	3	2	5.9	5.9	4.5	63.099	559	0	6.1951	>tr|A0A0D0RD94|A0A0D0RD94_9FIRM TWA4_scaffold00001, whole genome shotgun sequence OS=Lachnospiraceae bacterium TWA4 GN=P261_01008 PE=4 SV=1	41225000	0	0	0	0	0	35640000	0	19790000	0	55241000	0	0	44113000	0	39236000	56769000	31491000	29896000	89668000	0	30887000	41195000	31247000	26241000	84037000	34655000
A0A0D0REN2	3	1	0	20.7	9.7	0	16.239	145	0.004075	1.6195	>tr|A0A0D0REN2|A0A0D0REN2_9FIRM 50S ribosomal protein L16 OS=Lachnospiraceae bacterium TWA4 GN=rplP PE=3 SV=1	0	0	0	0	0	0	0	14058000	0	0	0	0	0	0	0	0	0	0	0	0	0	0	0	0	0	0	0
A0A0D0REN4	9	2	0	41.9	11.2	0	20.342	179	0.00034518	3.7505	>tr|A0A0D0REN4|A0A0D0REN4_9FIRM 50S ribosomal protein L5 OS=Lachnospiraceae bacterium TWA4 GN=rplE PE=3 SV=1	13358000	0	0	12424000	0	9118100	23563000	16840000	15655000	0	0	23943000	0	0	16100000	0	15736000	21709000	0	0	0	0	0	13269000	15619000	12778000	19234000
A0A0D0REU3	2	1	1	15.4	8.6	8.6	17.709	162	0	42.678	>tr|A0A0D0REU3|A0A0D0REU3_9FIRM 50S ribosomal protein L10 OS=Lachnospiraceae bacterium TWA4 GN=rplJ PE=3 SV=1	0	0	0	0	0	0	0	85410000	0	0	0	0	0	0	0	0	0	0	0	0	0	0	0	0	0	0	0
A0A0D0RHN6	4	1	0	5.6	2	0	78.44	697	0.0057143	1.481	>tr|A0A0D0RHN6|A0A0D0RHN6_9FIRM TWA4_scaffold00001, whole genome shotgun sequence OS=Lachnospiraceae bacterium TWA4 GN=P261_02349 PE=3 SV=1	0	0	0	0	0	0	0	0	49954000	0	0	0	0	0	0	0	0	0	0	0	0	0	0	0	0	0	0
U2ZGA0	2	2	2	8.3	8.3	8.3	17.411	157	0	22.915	>tr|U2ZGA0|U2ZGA0_VIBPR Peptidyl-prolyl cis-trans isomerase OS=Vibrio proteolyticus NBRC 13287 GN=fklB PE=4 SV=1	579560000	236320000	328260000	622400000	261070000	382800000	342520000	310500000	258040000	651660000	726760000	324450000	1240700000	416200000	694290000	538850000	632190000	259160000	1252100000	221940000	367540000	1369900000	239060000	439650000	734740000	152190000	340190000
A0A0D0S8Z4	5	1	0	28.3	5.6	0	19.819	180	0.00025374	2.6209	>tr|A0A0D0S8Z4|A0A0D0S8Z4_9FIRM 50S ribosomal protein L6 OS=Lachnospiraceae bacterium TWA4 GN=rplF PE=3 SV=1	0	0	0	0	0	0	0	0	46756000	0	0	0	0	0	0	0	0	0	0	0	0	0	0	0	0	0	0
A0A0D0SDD0	2	2	2	17.5	17.5	17.5	11.164	103	0.00072833	2.5322	>tr|A0A0D0SDD0|A0A0D0SDD0_9FIRM 50S ribosomal protein L21 OS=Lachnospiraceae bacterium TWA4 GN=rplU PE=3 SV=1	0	0	0	48808000	0	0	0	0	54278000	0	0	0	0	71443000	0	0	50513000	43829000	0	0	0	0	0	0	33530000	0	49173000
A0A0D0SE15	1	1	1	7.6	7.6	7.6	13.298	118	0.0087573	1.2866	>tr|A0A0D0SE15|A0A0D0SE15_9FIRM 50S ribosomal protein L20 OS=Lachnospiraceae bacterium TWA4 GN=rplT PE=3 SV=1	0	0	0	0	0	0	0	0	0	0	0	0	0	0	0	0	0	0	0	0	0	0	0	0	0	48711000	0
A0A0D0SEI3	4	1	0	36.3	9.7	0	12.88	124	0	14.422	>tr|A0A0D0SEI3|A0A0D0SEI3_9FIRM 50S ribosomal protein L7/L12 OS=Lachnospiraceae bacterium TWA4 GN=rplL PE=3 SV=1	0	0	0	0	0	0	0	256260000	0	0	0	0	0	0	0	0	0	0	0	0	0	0	0	0	0	0	0
A0A0D0SEW6	18	1	0	32.2	1.7	0	59.367	534	1	-2	>tr|A0A0D0SEW6|A0A0D0SEW6_9FIRM Phosphoenolpyruvate carboxykinase [ATP] OS=Lachnospiraceae bacterium TWA4 GN=pckA PE=3 SV=1	0	0	0	0	0	0	0	0	0	0	0	0	0	0	0	0	0	0	0	0	0	0	0	0	0	0	9122000
A0A0D0SFX1	8	1	1	26.6	3	3	35.885	338	0.0098079	1.2011	>tr|A0A0D0SFX1|A0A0D0SFX1_9FIRM Glyceraldehyde-3-phosphate dehydrogenase OS=Lachnospiraceae bacterium TWA4 GN=P261_00945 PE=3 SV=1	0	0	0	0	0	0	0	0	6275800	0	0	0	0	0	0	0	0	0	0	0	0	0	0	0	0	0	0
A0A0D0SHK6	7	1	1	50.5	11.4	11.4	11.779	105	0.0060487	1.4446	>tr|A0A0D0SHK6|A0A0D0SHK6_9FIRM 30S ribosomal protein S10 OS=Lachnospiraceae bacterium TWA4 GN=rpsJ PE=3 SV=1	0	0	0	0	0	0	0	12290000	0	0	0	0	0	0	0	0	0	0	0	0	0	0	0	0	0	0	0
A0A0D0SHL2	3	3	1	32.1	32.1	13.1	9.8885	84	0	6.2782	>tr|A0A0D0SHL2|A0A0D0SHL2_9FIRM 30S ribosomal protein S17 OS=Lachnospiraceae bacterium TWA4 GN=rpsQ PE=3 SV=1	490860000	268360000	440850000	560710000	275670000	557840000	708530000	321420000	476450000	462420000	653710000	467730000	326180000	438550000	248020000	673720000	596550000	517240000	424470000	570700000	584800000	296240000	440060000	398880000	613030000	790540000	874740000
R5WG38	2	2	2	37.9	37.9	37.9	7.4704	66	0	7.2227	>tr|R5WG38|R5WG38_9CLOT 50S ribosomal protein L31 OS=Clostridium sp. CAG:167 GN=rpmE PE=3 SV=1	19672000	22457000	33008000	16811000	24850000	27292000	33845000	33497000	39107000	0	33058000	0	21436000	32955000	24146000	37506000	38923000	32552000	28404000	19298000	0	18978000	19437000	30217000	29736000	37303000	34774000
A0A0D0SLC8	4	1	1	11.9	3.7	3.7	36.061	327	0.0090822	1.2625	>tr|A0A0D0SLC8|A0A0D0SLC8_9FIRM GMP synthase (glutamine-hydrolyzing) OS=Lachnospiraceae bacterium TWA4 GN=P261_02711 PE=4 SV=1	0	56079000	0	0	0	0	0	0	0	0	0	0	0	0	0	0	0	0	0	0	0	0	0	0	0	0	0
A0A0D1BPE1	3	3	1	32.6	32.6	10.9	10.209	92	0	4.0093	>tr|A0A0D1BPE1|A0A0D1BPE1_CLOBO DNA-binding protein OS=Clostridium botulinum B2 450 GN=N495_18535 PE=3 SV=1	0	0	25144000	0	0	0	16177000	64553000	7330800	77676000	184970000	30016000	392020000	60219000	22592000	73128000	316390000	64747000	24699000	48776000	19868000	92726000	25974000	30758000	30549000	195940000	174980000
A0A0D1CI07	1	1	1	20.2	20.2	20.2	10.181	89	0.0012092	2.1146	>tr|A0A0D1CI07|A0A0D1CI07_9SPHN 30S ribosomal protein S15 OS=Novosphingobium sp. P6W GN=rpsO PE=3 SV=1	0	0	0	0	0	0	0	0	0	0	0	0	0	0	0	0	0	0	0	0	0	0	0	0	7208300	0	0
A0A0D1K6L8	1	1	1	2.6	2.6	2.6	52.466	461	1	-2	>tr|A0A0D1K6L8|A0A0D1K6L8_9LACT Xylose isomerase OS=Weissella cibaria GN=xylA PE=3 SV=1	15538000	0	0	0	0	0	0	0	0	0	0	0	0	0	0	0	0	0	0	0	0	0	0	0	0	0	0
A0A0D1MQJ4	2	2	2	2.9	2.9	2.9	35.168	310	0.00025471	2.629	>tr|A0A0D1MQJ4|A0A0D1MQJ4_ENTAE tRNA 2-thiocytidine biosynthesis protein TtcA OS=Enterobacter aerogenes GN=ttcA PE=3 SV=1	0	327300000	280730000	0	49915000	52924000	0	0	0	30848000	28406000	151320000	32039000	17516000	14234000	0	24189000	26314000	25445000	196200000	42065000	0	32494000	0	0	0	0
A0A0D1MSJ2	2	1	1	3	1.4	1.4	85.441	763	1	-2	>tr|A0A0D1MSJ2|A0A0D1MSJ2_ENTAE Pyruvate formate-lyase OS=Enterobacter aerogenes GN=SR38_00045 PE=4 SV=1	0	0	0	0	0	0	35389000	0	0	0	0	0	0	0	0	0	0	0	0	0	0	0	0	0	0	0	0
A0A0U5B555	2	1	1	15.4	10.9	10.9	18.097	156	0.00028353	2.9449	>tr|A0A0U5B555|A0A0U5B555_9BACL 30S ribosomal protein S7 OS=Aneurinibacillus soli GN=rpsG PE=3 SV=1	0	0	0	36306000	0	0	129480000	0	0	0	0	61359000	30051000	33012000	53091000	0	0	399510000	0	30536000	35080000	36153000	26411000	32557000	56650000	37834000	54547000
A0A0D1YKB7	3	1	1	31.2	15.6	15.6	10.485	96	0.0058498	1.4702	>tr|A0A0D1YKB7|A0A0D1YKB7_ANEMI 50S ribosomal protein L27 OS=Aneurinibacillus migulanus GN=rpmA PE=3 SV=1	0	0	0	0	0	0	0	0	0	0	0	0	0	0	0	0	0	0	0	0	0	0	7690000	0	0	0	0
A0A0D1YN44	1	1	1	2.9	2.9	2.9	36.291	309	0.0047326	1.5249	>tr|A0A0D1YN44|A0A0D1YN44_ANEMI Uncharacterized protein OS=Aneurinibacillus migulanus GN=AF333_16345 PE=4 SV=1	0	0	0	0	0	0	0	50813000	0	0	0	0	0	0	0	0	0	0	0	0	0	0	0	0	0	0	0
A0A0D2GFR0	2	1	1	3.4	2.2	2.2	69.135	643	0.009779	1.1996	>tr|A0A0D2GFR0|A0A0D2GFR0_9DELT Chaperone protein DnaK OS=Dethiosulfatarculus sandiegensis GN=dnaK PE=2 SV=1	0	0	0	0	0	0	29799000	0	0	0	0	0	0	0	0	0	0	0	0	0	0	0	0	0	0	0	0
A0A0D3LD91	2	1	1	2.1	1.1	1.1	113.37	1031	0.003119	1.764	>tr|A0A0D3LD91|A0A0D3LD91_9BACT Outer membrane receptor protein OS=Flammeovirgaceae bacterium 311 GN=D770_07195 PE=4 SV=1	0	0	0	0	0	0	0	0	0	0	0	0	0	0	0	0	0	0	0	0	0	0	0	0	0	0	16033000
A0A0E3UZG8	3	1	1	5.2	1.2	1.2	72.945	652	1	-2	>tr|A0A0E3UZG8|A0A0E3UZG8_9BACT DNA gyrase subunit B OS=Pontibacter korlensis GN=gyrB PE=3 SV=1	0	0	0	0	0	0	0	4797200	0	0	0	0	0	0	0	0	0	0	0	0	0	0	0	0	0	0	0
A0A0D3MFD0	3	1	1	9.3	4.2	4.2	35.965	335	1	-2	>tr|A0A0D3MFD0|A0A0D3MFD0_9ALTE Glyceraldehyde-3-phosphate dehydrogenase OS=Alteromonadaceae bacterium Bs02 PE=3 SV=1	0	0	0	0	0	0	0	0	9933900	0	0	0	0	0	0	0	0	0	0	0	0	0	0	0	0	0	0
A0A0D5N3Y5	2	2	2	3.6	3.6	3.6	50.022	443	0.0025902	1.9274	>tr|A0A0D5N3Y5|A0A0D5N3Y5_GEOSN Uncharacterized protein OS=Geobacter sulfurreducens GN=RW64_03985 PE=4 SV=1	0	0	0	0	1660200000	0	0	2754300000	0	0	745160000	730590000	0	641710000	0	0	0	0	615140000	0	0	0	545330000	0	0	0	0
Q747G4	3	1	0	5.6	2	0	60.984	552	0.0015677	2.0453	>tr|Q747G4|Q747G4_GEOSL (R)-methylmalonyl-CoA mutase, isobutyryl-CoA mutase-like catalytic subunit OS=Geobacter sulfurreducens (strain ATCC 51573 / DSM 12127 / PCA) GN=GSU3302 PE=4 SV=1	0	0	0	0	0	0	0	62675000	0	0	0	0	0	0	0	0	0	0	0	0	0	0	0	0	0	0	0
A0A0D6A1F7	7	7	2	12.8	12.8	4.9	65.58	617	0	34.29	>tr|A0A0D6A1F7|A0A0D6A1F7_9LACO Surface layer protein OS=Lactobacillus acetotolerans GN=LBAT_0192 PE=4 SV=1	117100000	0	0	158900000	0	0	129510000	0	0	29061000	0	0	0	0	0	0	0	0	0	0	0	0	0	0	0	0	0
A0A0D6A1S1	2	1	1	30.8	20	20	7.6369	65	0	48.532	>tr|A0A0D6A1S1|A0A0D6A1S1_9LACO 50S ribosomal protein L29 OS=Lactobacillus acetotolerans GN=rpmC PE=3 SV=1	0	0	0	0	0	0	0	0	0	0	0	0	0	0	0	0	0	0	0	0	0	0	0	0	0	0	61224000
A0A0D6A452	5	2	0	13.9	7.1	0	36.29	338	0.00033795	3.6267	>tr|A0A0D6A452|A0A0D6A452_9LACO Glyceraldehyde-3-phosphate dehydrogenase OS=Lactobacillus acetotolerans GN=LBAT_1137 PE=3 SV=1	34828000	0	0	0	0	0	0	0	0	0	0	0	0	0	0	0	0	0	0	0	0	0	0	0	0	0	0
A0A0D6A4J9	1	1	1	11.5	11.5	11.5	18.15	156	0.0010391	2.1866	>tr|A0A0D6A4J9|A0A0D6A4J9_9LACO DNA-binding protein OS=Lactobacillus acetotolerans GN=LBAT_1255 PE=3 SV=1	0	0	0	0	0	0	35679000	0	0	0	0	0	0	0	0	0	0	0	0	0	0	0	0	0	0	0	0
A0A0D6A5P6	2	2	2	6.2	6.2	6.2	34.109	306	0	10.199	>tr|A0A0D6A5P6|A0A0D6A5P6_9LACO PTS system mannose-specific IID component OS=Lactobacillus acetotolerans GN=LBAT_1356 PE=4 SV=1	130030000	0	0	0	0	0	0	0	0	0	0	0	0	0	0	0	0	0	0	0	0	0	0	0	0	0	0
A0A0D6DYG0	2	1	1	12.1	7.1	7.1	14.721	141	1	-2	>tr|A0A0D6DYG0|A0A0D6DYG0_9LACT 50S ribosomal protein L11 OS=Lactococcus piscium MKFS47 GN=rplK PE=3 SV=1	0	0	0	0	0	0	0	0	17568000	0	0	0	0	0	0	0	0	0	0	0	0	0	0	0	0	0	0
A0A0D6EEF3	5	1	1	41.7	9.7	9.7	11.825	103	1	-2	>tr|A0A0D6EEF3|A0A0D6EEF3_9GAMM 30S ribosomal protein S10 OS=Halomonas sp. R57-5 GN=rpsJ PE=3 SV=1	15024000	0	0	0	0	0	0	0	0	0	0	0	0	0	0	0	0	0	0	0	0	0	0	0	0	0	0
A0A0D6FK80	2	1	0	25	13	0	9.4258	92	1	-2	>tr|A0A0D6FK80|A0A0D6FK80_FUSNP Ethanolamine utilization protein EutM OS=Fusobacterium nucleatum subsp. polymorphum GN=RN93_09415 PE=4 SV=1	0	0	0	0	0	0	0	8009300	0	0	0	0	0	0	0	0	0	0	0	0	0	0	0	0	0	0	0
A0A0D6KGJ5	2	1	1	22.3	11.7	11.7	11.31	103	0.00048697	2.5358	>tr|A0A0D6KGJ5|A0A0D6KGJ5_9CYAN Uncharacterized protein (Fragment) OS=Tolypothrix sp. PCC 7601 GN=FDUTEX481_03958 PE=4 SV=1	0	0	0	0	0	0	0	13302000	0	0	0	0	0	0	0	0	0	0	0	0	0	0	0	0	0	0	0
A0A0D6L0G3	2	2	1	4.8	4.8	1.5	52.881	463	0.0011423	2.4078	>tr|A0A0D6L0G3|A0A0D6L0G3_9CYAN Asparagine--tRNA ligase OS=Tolypothrix sp. PCC 7601 GN=asnS PE=3 SV=1	0	32142000	0	23513000	29240000	28742000	0	28780000	0	0	0	0	0	21234000	0	16281000	19899000	16363000	0	0	18906000	0	0	0	0	0	0
A0A0D6MYZ9	2	2	2	4.7	4.7	4.7	58.49	533	0.0076556	1.3697	>tr|A0A0D6MYZ9|A0A0D6MYZ9_ACEAC GMP synthase [glutamine-hydrolyzing] OS=Acetobacter aceti NBRC 14818 GN=guaA PE=3 SV=1	351040000	185350000	384110000	286770000	363970000	0	279780000	125590000	116400000	0	0	0	159910000	153760000	155800000	121080000	0	80954000	315740000	207210000	606780000	187920000	181100000	128640000	127100000	138900000	204340000
A0A0D6PM64	3	1	1	3.4	1.2	1.2	96.314	890	0.00033625	3.5957	>tr|A0A0D6PM64|A0A0D6PM64_9PROT Pyruvate phosphate dikinase OS=Acidocella aminolytica 101 = DSM 11237 GN=Aam_126_018 PE=4 SV=1	0	0	0	0	0	0	59282000	0	0	0	0	0	0	0	0	0	0	0	0	0	0	0	0	0	0	0	0
A0A0D6QHS4	1	1	1	10.6	10.6	10.6	9.0913	85	0.0051514	1.5019	>tr|A0A0D6QHS4|A0A0D6QHS4_9DELT 50S ribosomal protein L27 OS=Anaeromyxobacter sp. PSR-1 GN=rpmA PE=3 SV=1	0	0	0	0	0	0	0	486050000	0	0	0	0	0	0	0	0	0	0	0	0	0	0	0	0	0	0	0
A0A0D6WSU6	1	1	1	1.4	1.4	1.4	94.748	881	0.0011033	2.3186	>tr|A0A0D6WSU6|A0A0D6WSU6_9ACTN Uncharacterized protein OS=Streptomyces sp. MBRL 10 GN=SF23_10850 PE=3 SV=1	0	0	0	0	0	0	0	41541000	0	0	0	0	0	0	0	0	0	0	0	0	0	0	0	0	0	0	0
A0A0D6XM07	1	1	1	4.5	4.5	4.5	26.227	223	0.0036328	1.6518	>tr|A0A0D6XM07|A0A0D6XM07_9STAP Uncharacterized protein OS=Staphylococcus microti GN=TP70_11090 PE=4 SV=1	0	0	0	0	0	0	0	28617000	0	0	0	0	0	0	0	0	0	0	0	0	0	0	0	0	0	0	0
A0A0D6Y9P6	2	2	1	4.8	4.8	2.1	36.026	331	0.0096757	1.2309	>tr|A0A0D6Y9P6|A0A0D6Y9P6_MASLA Transketolase (Fragment) OS=Mastigocladus laminosus UU774 GN=SP67_29685 PE=4 SV=1	0	0	0	0	0	0	19102000	0	0	65935000	79271000	91966000	0	58272000	23314000	70251000	0	137400000	26693000	30925000	55217000	35794000	28153000	51926000	38324000	36180000	55628000
A0A0D7KB52	1	1	1	9	9	9	10.401	100	0.0050314	1.5169	>tr|A0A0D7KB52|A0A0D7KB52_9BURK DNA-binding protein OS=Acidovorax temperans GN=RP29_11500 PE=3 SV=1	0	0	0	0	0	0	0	49327000	0	0	0	0	0	0	0	0	0	0	0	0	0	0	0	0	0	0	0
A0A0D7PKQ6	1	1	1	0.8	0.8	0.8	121.95	1088	0.0036654	1.6689	>tr|A0A0D7PKQ6|A0A0D7PKQ6_9BRAD IMP dehydrogenase OS=Bradyrhizobium sp. LTSP885 GN=UP09_06510 PE=4 SV=1	6849800	0	0	0	0	0	0	0	0	0	0	0	0	0	0	0	0	0	0	0	0	0	0	0	0	0	0
A0A0D7W8W7	1	1	1	1.7	1.7	1.7	75.726	665	0.002846	1.8278	>tr|A0A0D7W8W7|A0A0D7W8W7_9FLAO Flagellar motor protein MotB OS=Tamlana sedimentorum GN=PW52_07195 PE=3 SV=1	0	0	0	0	0	0	0	0	0	0	0	0	0	0	0	0	0	0	0	0	0	0	0	0	9426200	0	0
A0A0D7WDU4	2	1	1	2	0.9	0.9	112.87	1012	0.0011328	2.385	>tr|A0A0D7WDU4|A0A0D7WDU4_9FLAO Uncharacterized protein OS=Tamlana sedimentorum GN=PW52_02090 PE=4 SV=1	0	0	0	0	0	0	0	22747000	0	0	0	0	0	0	0	0	0	0	0	0	0	0	0	0	0	0	0
K2LBJ9	3	1	0	16	9.6	0	12.799	125	0	28.19	>tr|K2LBJ9|K2LBJ9_9PROT 50S ribosomal protein L7/L12 OS=Thalassospira profundimaris WP0211 GN=rplL PE=3 SV=1	0	0	0	0	0	0	0	66708000	0	0	0	0	0	0	0	0	0	0	0	0	0	0	0	0	0	0	0
A0A0D8DKE8	1	1	1	2.3	2.3	2.3	68.973	644	0.0025873	1.9239	>tr|A0A0D8DKE8|A0A0D8DKE8_9GAMM Chaperone protein DnaK OS=Thalassomonas viridans GN=dnaK PE=2 SV=1	0	0	0	0	0	0	0	15744000	0	0	0	0	0	0	0	0	0	0	0	0	0	0	0	0	0	0	0
A0A0D8I576	3	1	1	13.4	5.6	5.6	25.058	232	1	-2	>tr|A0A0D8I576|A0A0D8I576_9CLOT 50S ribosomal protein L1 OS=Clostridium aceticum GN=rplA PE=3 SV=1	0	0	0	0	0	0	0	41045000	0	0	0	0	0	0	0	0	0	0	0	0	0	0	0	0	0	0	0
A0A0D8I5B2	4	1	1	17.9	6.4	6.4	17.757	156	1	-2	>tr|A0A0D8I5B2|A0A0D8I5B2_9CLOT 30S ribosomal protein S7 OS=Clostridium aceticum GN=rpsG PE=3 SV=1	0	0	0	0	0	13654000	0	0	0	0	0	0	0	0	0	0	0	0	0	0	0	0	0	0	0	0	0
A0A0D8I5X9	2	2	2	29.9	29.9	29.9	7.8541	67	0.00029603	3.1022	>tr|A0A0D8I5X9|A0A0D8I5X9_9CLOT 50S ribosomal protein L29 OS=Clostridium aceticum GN=rpmC PE=3 SV=1	0	0	0	0	0	0	0	0	0	130820000	0	0	57152000	20108000	17134000	106160000	0	0	0	0	0	0	0	0	0	0	0
A0A0D8I654	4	2	2	25.2	13.8	13.8	13.971	123	0.0022727	1.9837	>tr|A0A0D8I654|A0A0D8I654_9CLOT 30S ribosomal protein S13 OS=Clostridium aceticum GN=rpsM PE=3 SV=1	30623000	0	0	0	0	0	0	0	0	0	0	0	0	0	0	0	0	0	0	0	0	0	0	0	0	0	0
A0A0D8I879	10	1	0	9.1	1	0	131.16	1171	0.0069342	1.4106	>tr|A0A0D8I879|A0A0D8I879_9CLOT DNA-directed RNA polymerase subunit beta OS=Clostridium aceticum GN=rpoC PE=3 SV=1	0	0	0	0	0	0	0	16844000	0	0	0	0	0	0	0	0	0	0	0	0	0	0	0	0	0	0	0
A0A0D8IDW5	3	3	3	2	2	2	167.61	1508	0.0011055	2.3219	>tr|A0A0D8IDW5|A0A0D8IDW5_9CLOT Glutamate synthase (NADPH/NADH) large chain OS=Clostridium aceticum GN=CACET_c06820 PE=4 SV=1	54576000	0	49949000	42519000	0	0	0	0	0	0	0	69844000	31395000	0	0	0	0	0	0	0	50829000	0	0	0	0	0	0
A0A0D8J1Q2	2	2	2	5.1	5.1	5.1	51.495	475	0.00028385	2.9486	>tr|A0A0D8J1Q2|A0A0D8J1Q2_9FIRM ABC transporter substrate-binding protein OS=Ruminococcaceae bacterium 585-1 GN=TQ39_04780 PE=4 SV=1	0	0	0	13375000	0	27791000	0	0	0	0	0	0	0	0	0	0	0	0	0	0	0	0	0	20730000	0	0	0
R6APQ2	1	1	1	3.7	3.7	3.7	47.69	461	0.0074106	1.3869	>tr|R6APQ2|R6APQ2_9FIRM Permease GntP family OS=Dialister sp. CAG:486 GN=BN678_00529 PE=4 SV=1	0	0	0	0	0	0	7586200	0	0	0	0	0	0	0	0	0	0	0	0	0	0	0	0	0	0	0	0
A0A0D8J3I2	2	1	1	5.2	2.8	2.8	45.858	426	0	17.067	>tr|A0A0D8J3I2|A0A0D8J3I2_9FIRM Enolase OS=Ruminococcaceae bacterium 585-1 GN=eno PE=3 SV=1	0	77192000	0	0	0	0	0	0	0	0	0	0	0	0	0	0	0	0	0	0	0	0	0	0	0	0	0
A0A0D8J6R0	7	1	1	29.7	4.5	4.5	23.14	202	0.0011206	2.3591	>tr|A0A0D8J6R0|A0A0D8J6R0_9BACT 30S ribosomal protein S4 OS=Draconibacterium sediminis GN=rpsD PE=3 SV=1	0	0	0	0	0	0	0	0	30470000	0	0	0	0	0	0	0	0	0	0	0	0	0	0	0	0	0	0
A0A0D8J6V1	5	2	0	41.9	26.6	0	13.881	124	0	17.743	>tr|A0A0D8J6V1|A0A0D8J6V1_9BACT 30S ribosomal protein S12 OS=Draconibacterium sediminis GN=rpsL PE=3 SV=1	90522000	37771000	97349000	0	81047000	53408000	78221000	74947000	99513000	66469000	69296000	69174000	69406000	64971000	76800000	79723000	71659000	42603000	87225000	93057000	97337000	77034000	89916000	96228000	134250000	141500000	104950000
A0A0D8JC96	2	1	1	2.8	1.6	1.6	119.42	1088	0.0095904	1.2469	>tr|A0A0D8JC96|A0A0D8JC96_9BACT TonB-dependent receptor OS=Draconibacterium sediminis GN=LH29_02170 PE=4 SV=1	0	0	0	5771000	0	0	0	0	0	0	0	0	0	0	0	0	0	0	0	0	0	0	0	0	0	0	0
A0A0D8JDY1	1	1	1	1.5	1.5	1.5	69.971	619	0.0074128	1.3879	>tr|A0A0D8JDY1|A0A0D8JDY1_9BACT Carbohydrate-binding protein OS=Draconibacterium sediminis GN=LH29_06915 PE=4 SV=1	0	0	0	0	0	0	0	18309000	0	0	0	0	0	0	0	0	0	0	0	0	0	0	0	0	0	0	0
A0A0D8JF32	3	3	2	5.1	5.1	3.6	73.896	644	0	5.2547	>tr|A0A0D8JF32|A0A0D8JF32_9BACT Glycan metabolism protein RagB OS=Draconibacterium sediminis GN=LH29_07115 PE=4 SV=1	52510000	0	0	53585000	18945000	0	13825000	12905000	13592000	26360000	26292000	0	23281000	11007000	0	16630000	13044000	0	37105000	32364000	0	21510000	0	32070000	0	0	9610200
A0A0D8JF85	1	1	1	3.8	3.8	3.8	32.557	287	0.0027105	1.863	>tr|A0A0D8JF85|A0A0D8JF85_9BACT Chromosome partitioning protein ParB OS=Draconibacterium sediminis GN=LH29_03275 PE=3 SV=1	0	0	0	0	0	0	0	15194000	0	0	0	0	0	0	0	0	0	0	0	0	0	0	0	0	0	0	0
A0A0D8JGP6	1	1	1	1.7	1.7	1.7	64.009	583	0.0027203	1.8711	>tr|A0A0D8JGP6|A0A0D8JGP6_9BACT NADH:ubiquinone oxidoreductase OS=Draconibacterium sediminis GN=LH29_06285 PE=4 SV=1	0	0	30197000	0	0	0	0	0	0	0	0	0	0	0	0	0	0	0	0	0	0	0	0	0	0	0	0
A0A0D8LH42	1	1	1	5.8	5.8	5.8	15.671	154	0.0037798	1.636	>tr|A0A0D8LH42|A0A0D8LH42_PHODD MSHA biogenesis protein MshA OS=Photobacterium damselae subsp. damselae GN=UB36_13380 PE=4 SV=1	0	0	0	0	0	0	0	33763000	0	0	0	0	0	0	0	0	0	0	0	0	0	0	0	0	0	0	0
A0A0D8P8P8	5	4	4	16.8	16.8	16.8	21.462	196	0	75.446	>tr|A0A0D8P8P8|A0A0D8P8P8_RAOPL 30S ribosomal protein S2 (Fragment) OS=Raoultella planticola GN=UA70_18800 PE=3 SV=1	89158000	55302000	26596000	153320000	113900000	38047000	240580000	224430000	70571000	54299000	0	43101000	90632000	0	127090000	63777000	19290000	71714000	42305000	0	37409000	33355000	24392000	0	91594000	41480000	0
A0A0D9ALD9	1	1	1	1.9	1.9	1.9	68.042	617	0.0092122	1.2589	>tr|A0A0D9ALD9|A0A0D9ALD9_PSEST Peptidylprolyl isomerase OS=Pseudomonas stutzeri GN=UF78_11570 PE=4 SV=1	0	0	0	0	0	0	0	0	0	0	0	0	8666900	0	0	0	0	0	0	0	0	0	0	0	0	0	0
A0A0D9NCI3	3	2	2	8	5	5	39.44	361	0	6.4658	>tr|A0A0D9NCI3|A0A0D9NCI3_PREIN 2-ketoisovalerate ferredoxin reductase OS=Prevotella intermedia ZT GN=M573_124011 PE=4 SV=1	0	35408000	24818000	0	17754000	45077000	0	0	10642000	0	31651000	33192000	32768000	64963000	47076000	22716000	0	34341000	26641000	31321000	0	88944000	30170000	56638000	55216000	29740000	0
A0A0D9NEN9	3	2	2	22.7	12.4	12.4	20.298	185	0	5.7812	>tr|A0A0D9NEN9|A0A0D9NEN9_PREIN 30S ribosomal protein S16 OS=Prevotella intermedia ZT GN=rpsP PE=3 SV=1	0	0	0	50408000	0	0	0	0	0	133670000	0	0	72823000	48757000	81297000	52248000	75946000	72449000	51782000	77214000	46621000	163440000	86834000	0	85156000	62160000	70326000
A0A0E0T1G9	2	2	2	25.7	25.7	25.7	11.752	105	0	4.7808	>tr|A0A0E0T1G9|A0A0E0T1G9_DESVR 30S ribosomal protein S10 OS=Desulfovibrio vulgaris (strain RCH1) GN=rpsJ PE=3 SV=1	0	48879000	0	0	71173000	0	0	0	17431000	0	0	0	54729000	68038000	57343000	71403000	81077000	42406000	54552000	0	46584000	76227000	62787000	56830000	82598000	59445000	71715000
A0A0E0YZF9	2	2	2	21.3	21.3	21.3	12.433	122	0	6.2396	>tr|A0A0E0YZF9|A0A0E0YZF9_9ENTR 50S ribosomal protein L7/L12 OS=Edwardsiella piscicida C07-087 GN=rplL PE=3 SV=1	25650000	0	0	29172000	0	22773000	24996000	0	0	0	0	0	0	0	0	0	0	0	0	0	0	0	0	0	50585000	0	0
A0A0E1BXR1	3	1	1	9.6	4.1	4.1	43.405	394	0.0011928	2.0827	>tr|A0A0E1BXR1|A0A0E1BXR1_BORHE Elongation factor Tu OS=Borrelia hermsii MTW GN=tuf PE=3 SV=1	0	0	0	0	0	0	0	0	0	0	0	0	0	0	0	0	0	0	0	0	0	0	0	0	0	0	13723000
A0A0E1UFP7	1	1	1	1.9	1.9	1.9	60.742	516	0.0011397	2.4009	>tr|A0A0E1UFP7|A0A0E1UFP7_BORBG Uncharacterized protein OS=Borrelia burgdorferi 64b GN=BBU64B_0212 PE=4 SV=1	0	0	109630000	0	0	0	0	0	0	0	0	0	0	0	0	0	0	0	0	0	0	0	0	0	0	0	0
A0A0E2CHK5	2	1	1	5.5	2.5	2.5	47.361	434	0	5.6528	>tr|A0A0E2CHK5|A0A0E2CHK5_9LEPT O-acetylhomoserine aminocarboxypropyltransferase OS=Leptospira kirschneri serovar Valbuzzi str. 200702274 GN=LEP1GSC122_3313 PE=3 SV=1	0	0	0	0	0	0	0	210650000	0	0	0	0	0	0	0	0	0	0	0	0	0	0	0	0	0	0	0
A0A0F0CDJ2	4	2	2	16.1	7.6	7.6	13.334	118	0	4.0766	>tr|A0A0F0CDJ2|A0A0F0CDJ2_9CLOT 50S ribosomal protein L20 OS=Clostridium sp. FS41 GN=rplT PE=3 SV=1	0	37008000	69153000	46012000	0	0	137650000	66793000	106330000	154490000	100330000	170580000	145400000	203130000	103180000	175520000	167240000	323430000	96785000	77404000	85159000	121460000	113940000	129640000	261520000	201080000	213670000
A0A0E2LIL5	4	4	1	22.8	22.8	7.9	11.471	101	0.00031486	3.3041	>tr|A0A0E2LIL5|A0A0E2LIL5_9GAMM 50S ribosomal protein L20 OS=Aeromonas veronii Hm21 GN=rplT PE=3 SV=1	490290000	813920000	1014000000	878730000	1145200000	1197800000	1231100000	1043800000	574000000	699250000	70157000	323720000	504920000	145350000	284530000	387200000	186240000	666240000	252690000	260000000	179080000	271350000	264940000	57752000	541530000	421360000	90962000
A0A0E2LLU8	9	5	1	17.3	13.6	2.4	57.179	544	0	16.887	>tr|A0A0E2LLU8|A0A0E2LLU8_9GAMM 60 kDa chaperonin OS=Aeromonas veronii Hm21 GN=groEL PE=3 SV=1	32282000	0	32366000	42682000	0	46192000	365480000	363010000	130760000	57369000	0	38399000	126830000	17487000	157540000	114700000	37098000	190010000	13935000	0	33412000	38916000	27534000	0	98661000	107670000	0
A0A0E2ZE34	1	1	1	7	7	7	15.86	142	0.0022706	1.9825	>tr|A0A0E2ZE34|A0A0E2ZE34_9GAMM 50S ribosomal protein L13 OS=Francisella philomiragia GN=rplM PE=3 SV=1	0	0	0	0	0	0	0	0	0	0	0	0	0	0	0	0	0	0	0	0	0	0	0	0	0	14078000	0
A0A0E3C2H2	2	2	2	14.8	14.8	14.8	12.742	122	0	95.336	>tr|A0A0E3C2H2|A0A0E3C2H2_XYLFS 50S ribosomal protein L7/L12 OS=Xylella fastidiosa GN=rplL PE=3 SV=1	31221000	35517000	40459000	86223000	12349000	62405000	25437000	60016000	72038000	250140000	115050000	143790000	47067000	209160000	33818000	259650000	336970000	67451000	32681000	65016000	33869000	25519000	122530000	71342000	118420000	74698000	352160000
A0A0E3GQZ6	2	1	1	4.9	2.5	2.5	39.697	365	1	-2	>tr|A0A0E3GQZ6|A0A0E3GQZ6_CLOSL ABC transporter (Substrate-binding protein) OS=Clostridium scatologenes GN=CSCA_2311 PE=4 SV=1	0	0	0	0	0	0	0	0	0	0	0	0	0	0	0	0	0	0	16013000	0	0	0	0	0	0	0	0
A0A0E3M839	10	1	0	28.5	2.5	0	43.534	397	1	-2	>tr|A0A0E3M839|A0A0E3M839_CLOSL Elongation factor Tu OS=Clostridium scatologenes GN=tuf PE=3 SV=1	0	0	0	0	0	0	0	0	31652000	0	0	0	0	0	0	0	0	0	0	0	0	0	0	0	0	0	0
A0A0E3M9S4	1	1	1	8.8	8.8	8.8	13.184	114	0.0071732	1.3964	>tr|A0A0E3M9S4|A0A0E3M9S4_CLOSL 50S ribosomal protein L19 OS=Clostridium scatologenes GN=rplS PE=3 SV=1	0	0	0	0	0	0	0	16965000	0	0	0	0	0	0	0	0	0	0	0	0	0	0	0	0	0	0	0
A0A0E3M9U1	5	1	1	29.5	10.9	10.9	17.76	156	0	16.686	>tr|A0A0E3M9U1|A0A0E3M9U1_CLOSL 30S ribosomal protein S7 OS=Clostridium scatologenes GN=rpsG PE=3 SV=1	0	0	0	0	0	0	34658000	0	0	0	0	0	0	0	0	0	0	0	0	0	0	0	0	0	0	0	0
A0A0E3MA89	7	2	0	6.6	2.1	0	127.36	1167	0.0003125	3.273	>tr|A0A0E3MA89|A0A0E3MA89_CLOSL Pyruvate-flavodoxin oxidoreductase OS=Clostridium scatologenes GN=CSCA_3215 PE=3 SV=1	14325000	0	0	0	0	0	13924000	0	0	26859000	0	0	18971000	0	0	32913000	0	0	0	15779000	0	0	12969000	0	0	0	0
A0A0E3UW84	4	3	3	25.6	15.2	15.2	14.019	125	0	13.07	>tr|A0A0E3UW84|A0A0E3UW84_9BACT 30S ribosomal protein S13 OS=Pontibacter korlensis GN=rpsM PE=3 SV=1	217060000	217560000	203170000	253680000	275150000	283510000	255760000	0	159850000	84404000	79816000	100050000	107810000	119600000	109180000	132430000	158940000	93299000	114020000	101110000	129820000	113310000	69177000	0	183580000	143170000	154760000
A0A0E3VRL3	2	2	2	2.4	2.4	2.4	102.99	881	0	4.3078	>tr|A0A0E3VRL3|A0A0E3VRL3_TANFO Putative 4-alpha-glucanotransferase OS=Tannerella forsythia KS16 GN=TFKS16_2155 PE=4 SV=1	22924000	0	11823000	0	0	0	26741000	12604000	0	19477000	20766000	14882000	21971000	23728000	16789000	19895000	20139000	13314000	26861000	0	18848000	0	19918000	16316000	19972000	11965000	14776000
A0A0E3YT70	1	1	1	17.2	17.2	17.2	10.276	87	0.0067588	1.4365	>tr|A0A0E3YT70|A0A0E3YT70_9BACT 30S ribosomal protein S15 OS=Verrucomicrobia bacterium IMCC26134 GN=rpsO PE=3 SV=1	0	0	0	0	0	0	0	0	0	0	0	0	0	0	0	10811000	0	0	0	0	0	0	0	0	0	0	0
A0A0E3ZB09	3	2	1	17.2	10.7	10.7	12.704	122	0	50.738	>tr|A0A0E3ZB09|A0A0E3ZB09_9FUSO 50S ribosomal protein L7/L12 OS=Sneathia amnii GN=rplL PE=3 SV=1	130110000	276600000	381510000	236050000	305240000	312580000	237250000	267760000	271390000	101350000	77803000	283110000	202810000	176860000	307110000	103740000	120350000	244030000	135810000	55643000	86359000	263700000	67988000	101200000	252460000	0	203560000
A0A0E3ZR22	4	1	1	22.7	5.7	5.7	24.083	229	0.0011343	2.3886	>tr|A0A0E3ZR22|A0A0E3ZR22_PASMD 50S ribosomal protein L1 OS=Pasteurella multocida subsp. multocida OH4807 GN=rplA PE=3 SV=1	0	0	0	0	0	0	0	10888000	0	0	0	0	0	0	0	0	0	0	0	0	0	0	0	0	0	0	0
A0A0E3ZYG9	3	1	1	19.6	8.4	8.4	16.114	143	0.00031746	3.3404	>tr|A0A0E3ZYG9|A0A0E3ZYG9_9BACT 50S ribosomal protein L16 OS=Spirosoma radiotolerans GN=rplP PE=3 SV=1	30126000	36149000	0	0	0	0	0	0	61259000	0	0	0	0	0	0	0	0	0	0	0	0	0	0	0	0	64103000	0
A0A0E3ZZS2	11	1	1	6.8	0.9	0.9	160.99	1449	1	-2	>tr|A0A0E3ZZS2|A0A0E3ZZS2_9BACT DNA-directed RNA polymerase subunit beta OS=Spirosoma radiotolerans GN=rpoC PE=3 SV=1	0	0	0	0	0	0	4938300	0	0	0	0	0	0	0	0	0	0	0	0	0	0	0	0	0	0	0	0
A0A0E3ZZS7	6	1	1	15.2	4.8	4.8	43.27	395	1	-2	>tr|A0A0E3ZZS7|A0A0E3ZZS7_9BACT Elongation factor Tu OS=Spirosoma radiotolerans GN=tuf PE=3 SV=1	0	0	0	0	0	0	0	1727500	0	0	0	0	0	0	0	0	0	0	0	0	0	0	0	0	0	0	0
A0A0E4BH86	6	1	1	7.1	0.7	0.7	119.44	1073	1	-2	>tr|A0A0E4BH86|A0A0E4BH86_TANFO Carbamoyl-phosphate synthase (glutamine-hydrolyzing) OS=Tannerella forsythia KS16 GN=TFKS16_1885 PE=3 SV=1	0	25837000	0	0	0	0	0	0	0	0	0	0	0	0	0	0	0	0	0	0	0	0	0	0	0	0	0
A0A0E4BHU0	1	1	1	7	7	7	14.279	128	0.0011121	2.3388	>tr|A0A0E4BHU0|A0A0E4BHU0_TANFO 30S ribosomal protein S9 OS=Tannerella forsythia KS16 GN=rpsI PE=3 SV=1	0	0	0	0	0	0	0	0	23778000	0	0	0	0	0	0	0	0	0	0	0	0	0	0	0	0	0	0
A0A0E4FPF1	11	1	1	23.8	4.2	4.2	31.982	286	0.0011371	2.3948	>tr|A0A0E4FPF1|A0A0E4FPF1_TANFO 30S ribosomal protein S2 OS=Tannerella forsythia KS16 GN=rpsB PE=3 SV=1	0	0	0	0	0	0	0	22924000	0	0	0	0	0	0	0	0	0	0	0	0	0	0	0	0	0	0	0
A0A0E4G2T2	2	2	2	15.7	15.7	15.7	13.165	115	0.00031348	3.2877	>tr|A0A0E4G2T2|A0A0E4G2T2_9ENTR 50S ribosomal protein L19 OS=Candidatus Hamiltonella defensa (Bemisia tabaci) GN=rplS PE=3 SV=1	187320000	0	0	0	113590000	0	195470000	0	0	143310000	0	233900000	382860000	878050000	277860000	0	0	0	0	0	0	0	0	0	725530000	0	0
A0A0E4H4D5	1	1	1	2	2	2	55.955	509	0	17.723	>tr|A0A0E4H4D5|A0A0E4H4D5_9STRE ATPase OS=Streptococcus sp. FF10 GN=BN1356_01565 PE=4 SV=1	0	0	0	0	0	0	0	0	5083000	0	0	0	0	0	0	0	0	0	0	0	0	0	0	0	0	0	0
A0A0E9B5V1	3	1	1	11.6	3.6	3.6	39.11	363	0.00030931	3.2412	>tr|A0A0E9B5V1|A0A0E9B5V1_PANAN Outer membrane protein A OS=Pantoea ananas GN=ompA PE=3 SV=1	0	0	0	0	0	0	7974900	0	0	0	0	0	0	0	0	0	0	0	0	0	0	0	0	0	0	0	0
A0A0E9DU39	1	1	1	26	26	26	5.4424	50	0.0029663	1.7835	>tr|A0A0E9DU39|A0A0E9DU39_CHLTH Uncharacterised protein OS=Chlamydia trachomatis GN=ERS133246_01259 PE=4 SV=1	0	0	41230000	0	0	0	0	0	0	0	0	0	0	0	0	0	0	0	0	0	0	0	0	0	0	0	0
A0A0E9E0A5	2	1	1	16.5	10.2	10.2	13.112	127	0.0030832	1.7347	>tr|A0A0E9E0A5|A0A0E9E0A5_CHLTH 50S ribosomal protein L7/L12 OS=Chlamydia trachomatis GN=rplL_2 PE=3 SV=1	0	0	0	0	0	0	0	0	0	0	0	0	0	0	0	0	0	0	0	0	0	0	0	0	0	0	6414700
A0A0E9ELN8	5	2	0	60.2	36.1	0	9.4987	83	0	82.482	>tr|A0A0E9ELN8|A0A0E9ELN8_CHLTH 50S ribosomal protein L31 type B OS=Chlamydia trachomatis GN=rpmE_3 PE=3 SV=1	181890000	108790000	117660000	110200000	144790000	154830000	121740000	227050000	229090000	136750000	170980000	288340000	168920000	132270000	427970000	195180000	191280000	292880000	284940000	139870000	256500000	331260000	93101000	314130000	255860000	154790000	218760000
A0A0E9F938	2	2	2	6.2	6.2	6.2	39.9	372	0	4.0025	>tr|A0A0E9F938|A0A0E9F938_CHLTH Probable efflux pump periplasmic linker ttgA OS=Chlamydia trachomatis GN=ttgA PE=3 SV=1	115250000	0	0	129530000	0	121740000	100700000	0	0	123790000	0	89253000	134180000	89140000	89983000	96423000	93763000	0	124540000	97403000	37938000	62041000	103840000	0	0	93854000	0
A0A0E9F955	2	2	1	8.1	8.1	3.7	30.047	273	0.0015592	2.036	>tr|A0A0E9F955|A0A0E9F955_CHLTH Transport protein TonB OS=Chlamydia trachomatis GN=ERS095036_12334 PE=4 SV=1	44064000	0	47939000	33733000	0	57198000	34421000	0	61533000	35123000	0	55057000	35314000	36911000	75095000	47057000	25621000	54751000	0	52877000	49378000	39477000	48638000	58115000	37039000	61211000	55147000
A0A0E9FK21	1	1	1	13.2	13.2	13.2	10.229	91	0.00049579	2.5719	>tr|A0A0E9FK21|A0A0E9FK21_CHLTH Peptidyl-prolyl cis-trans isomerase OS=Chlamydia trachomatis GN=fklB_2 PE=4 SV=1	0	0	0	0	0	0	0	40698000	0	0	0	0	0	0	0	0	0	0	0	0	0	0	0	0	0	0	0
A0A0E9FNU0	2	2	2	21.5	21.5	21.5	18.416	163	0	14.24	>tr|A0A0E9FNU0|A0A0E9FNU0_CHLTH EIIAB-Man OS=Chlamydia trachomatis GN=manX_2 PE=4 SV=1	0	0	0	0	0	0	0	0	81783000	0	25668000	0	0	22603000	0	48413000	36577000	21963000	0	106310000	37198000	0	47006000	0	63655000	131900000	25270000
A0A0E9FR39	7	2	1	20.4	7.1	2.7	36.12	338	0.00031666	3.3291	>tr|A0A0E9FR39|A0A0E9FR39_CHLTH Glyceraldehyde-3-phosphate dehydrogenase OS=Chlamydia trachomatis GN=gap PE=3 SV=1	225110000	0	76302000	273340000	0	60135000	0	47150000	0	146260000	164270000	54148000	101450000	291430000	30810000	146850000	208420000	0	289350000	606850000	149680000	117610000	350760000	0	154880000	447240000	151890000
A0A0E9FSJ0	3	3	3	7.6	7.6	7.6	57.113	526	0.0011502	2.4229	>tr|A0A0E9FSJ0|A0A0E9FSJ0_CHLTH Glucose-6-phosphate isomerase OS=Chlamydia trachomatis GN=pgi_1 PE=3 SV=1	0	0	77939000	0	0	0	80260000	0	0	0	0	0	0	0	0	67499000	0	0	0	0	0	0	403660000	0	0	117990000	49773000
B7CEB6	4	2	0	21.5	9.1	0	13.718	121	0	9.5713	>tr|B7CEB6|B7CEB6_9FIRM 30S ribosomal protein S13 OS=Holdemanella biformis DSM 3989 GN=rpsM PE=3 SV=1	0	221030000	0	278400000	0	0	260860000	166580000	225530000	138140000	106780000	203750000	170220000	163990000	226940000	140770000	150610000	266940000	0	108160000	147800000	179840000	0	199670000	0	0	246070000
A0A0E9G0N8	3	2	1	19.4	13.7	7.3	14.013	124	0.0069475	1.4117	>tr|A0A0E9G0N8|A0A0E9G0N8_CHLTH 30S ribosomal protein S13 OS=Chlamydia trachomatis GN=rpsM_1 PE=3 SV=1	0	0	0	62344000	0	0	0	0	0	0	0	0	0	0	0	0	202220000	0	54359000	0	0	0	0	0	0	132850000	0
A0A0E9G4C8	1	1	1	2.5	2.5	2.5	42.573	361	0.0025627	1.8981	>tr|A0A0E9G4C8|A0A0E9G4C8_CHLTH Uncharacterised protein OS=Chlamydia trachomatis GN=ERS133250_00979 PE=4 SV=1	0	0	0	0	0	0	0	0	77769000	0	0	0	0	0	0	0	0	0	0	0	0	0	0	0	0	0	0
A0A0E9GHF3	1	1	1	10.7	10.7	10.7	13.479	122	0.0086459	1.293	>tr|A0A0E9GHF3|A0A0E9GHF3_CHLTH UPF0109 protein nab1_2 OS=Chlamydia trachomatis GN=nab1_2 PE=3 SV=1	0	0	0	0	0	0	0	0	0	0	0	0	0	0	0	0	0	6381300	0	0	0	0	0	0	0	0	0
A0A0E9K0Z9	1	1	1	3.6	3.6	3.6	28.724	253	0.0073913	1.3764	>tr|A0A0E9K0Z9|A0A0E9K0Z9_9RHIZ Uncharacterized protein OS=Methylobacterium sp. ME121 GN=ME121_0250 PE=4 SV=1	0	0	0	0	0	0	0	7679800	0	0	0	0	0	0	0	0	0	0	0	0	0	0	0	0	0	0	0
A0A0E9KGK7	2	2	2	10.3	10.3	10.3	18.03	156	0.0097476	1.1905	>tr|A0A0E9KGK7|A0A0E9KGK7_9RHIZ 30S ribosomal protein S7 OS=Methylobacterium sp. ME121 GN=rpsG PE=3 SV=1	238740000	0	284560000	196340000	195920000	0	492320000	0	324980000	127140000	0	173610000	107190000	0	133330000	188810000	0	146200000	0	0	0	200510000	0	0	290620000	0	0
A0A0E9LUU0	1	1	1	1.8	1.8	1.8	82.985	737	0.0011792	2.4733	>tr|A0A0E9LUU0|A0A0E9LUU0_9BACT Beta-glucosidase OS=Geofilum rubicundum JCM 15548 GN=JCM15548_11006 PE=4 SV=1	0	0	10624000	0	0	0	0	0	0	0	0	0	0	0	0	0	0	0	0	0	0	0	0	0	0	0	0
A0A0E9LVF6	1	1	1	1.9	1.9	1.9	88.807	783	0.0015736	2.0606	>tr|A0A0E9LVF6|A0A0E9LVF6_9BACT TonB-dependent receptor OS=Geofilum rubicundum JCM 15548 GN=JCM15548_1990 PE=4 SV=1	0	0	0	0	0	0	0	0	0	0	0	0	0	0	0	0	0	0	0	10610000	0	0	0	0	0	0	0
A0A0E9LYM5	1	1	1	4.1	4.1	4.1	31.099	291	0.0097389	1.214	>tr|A0A0E9LYM5|A0A0E9LYM5_9BACT UPF0365 protein JCM15548_12643 OS=Geofilum rubicundum JCM 15548 GN=JCM15548_12643 PE=3 SV=1	0	0	0	0	0	0	0	9822100	0	0	0	0	0	0	0	0	0	0	0	0	0	0	0	0	0	0	0
A0A0E9LYQ8	1	1	1	19.2	19.2	19.2	6.1382	52	0.00031606	3.3212	>tr|A0A0E9LYQ8|A0A0E9LYQ8_9BACT Translation initiation factor 1 OS=Geofilum rubicundum JCM 15548 GN=JCM15548_12242 PE=3 SV=1	0	0	0	0	0	0	17255000	0	0	0	0	0	0	0	0	0	0	0	0	0	0	0	0	0	0	0	0
A0A0E9M0C3	1	1	1	1.8	1.8	1.8	123.28	1091	0.00026178	2.7276	>tr|A0A0E9M0C3|A0A0E9M0C3_9BACT TonB-dependent receptor OS=Geofilum rubicundum JCM 15548 GN=JCM15548_13145 PE=4 SV=1	0	0	0	0	0	0	0	0	0	0	0	0	0	0	0	0	0	0	0	0	0	0	0	0	0	12264000	0
A0A0E9M0J2	1	1	1	1.2	1.2	1.2	120.15	1069	0.0037156	1.6949	>tr|A0A0E9M0J2|A0A0E9M0J2_9BACT Type I restriction-modification system, restriction subunit R OS=Geofilum rubicundum JCM 15548 GN=JCM15548_13704 PE=4 SV=1	0	0	0	10212000	0	0	34586000	9264200	0	0	0	0	0	0	0	0	0	0	0	0	0	0	0	0	5209700	0	0
A0A0E9M2K9	3	1	1	7.8	5	5	41.353	357	0.0047348	1.5257	>tr|A0A0E9M2K9|A0A0E9M2K9_9BACT Aspartate--ammonia ligase OS=Geofilum rubicundum JCM 15548 GN=asnA PE=3 SV=1	0	0	0	0	0	0	0	19508000	0	0	0	0	0	0	0	0	0	0	0	0	0	0	0	0	0	0	0
A0A0F0A5Q0	4	1	1	22.6	9	9	14.633	133	0.0010513	2.2058	>tr|A0A0F0A5Q0|A0A0F0A5Q0_9FLAO 30S ribosomal protein S8 OS=Vitellibacter vladivostokensis GN=rpsH PE=3 SV=1	0	0	0	0	0	0	0	0	0	0	0	0	0	0	0	0	0	0	0	0	0	0	0	0	0	23286000	0
A0A0F0C4H9	1	1	1	3	3	3	34.55	304	0.0063368	1.4432	>tr|A0A0F0C4H9|A0A0F0C4H9_9CLOT HTH-type transcriptional regulator CynR OS=Clostridium sp. FS41 GN=cynR_19 PE=4 SV=1	0	0	0	0	0	0	13506000	0	0	0	0	0	0	0	0	0	0	0	0	0	0	0	0	0	0	0	0
A0A0F0C745	2	2	1	5.1	5.1	2.7	39.841	370	0.0010271	2.1556	>tr|A0A0F0C745|A0A0F0C745_9CLOT Putative 2-aminoethylphosphonate-binding periplasmic protein OS=Clostridium sp. FS41 GN=phnS PE=4 SV=1	0	0	0	47257000	0	0	29263000	50575000	0	0	20213000	0	0	0	0	0	19770000	0	0	0	9278500	0	0	0	0	0	0
A0A0F0C8A2	10	3	1	18.1	4.8	2	57.36	540	0.00027732	2.8784	>tr|A0A0F0C8A2|A0A0F0C8A2_9CLOT 60 kDa chaperonin OS=Clostridium sp. FS41 GN=groL PE=3 SV=1	0	0	0	0	0	0	0	0	0	0	0	48571000	47083000	40044000	51550000	42782000	0	187750000	0	35525000	0	0	36980000	37146000	61247000	43502000	0
A0A0F0CAE3	9	1	0	25.2	2.5	0	44.057	397	1	-2	>tr|A0A0F0CAE3|A0A0F0CAE3_9CLOT Elongation factor Tu OS=Clostridium sp. FS41 GN=tuf PE=3 SV=1	0	0	0	0	0	0	0	0	0	0	0	0	0	0	0	0	0	0	0	0	0	0	0	0	0	0	0
A0A0F0CAZ7	7	4	0	23.3	12.2	0	30.652	287	0	39.521	>tr|A0A0F0CAZ7|A0A0F0CAZ7_9CLOT Fructose-bisphosphate aldolase OS=Clostridium sp. FS41 GN=fba_1 PE=3 SV=1	28998000	37066000	61594000	24055000	31930000	59723000	45858000	119230000	140430000	16008000	80398000	86997000	22829000	54092000	73530000	30288000	74857000	103510000	27635000	74515000	23592000	13443000	46307000	26356000	24567000	62071000	46164000
A0A0F0CCC5	2	2	2	3.3	3.3	3.3	35.365	334	0	5.3582	>tr|A0A0F0CCC5|A0A0F0CCC5_9CLOT Acryloyl-CoA reductase electron transfer subunit beta OS=Clostridium sp. FS41 GN=acrA_3 PE=4 SV=1	54039000	0	72787000	38061000	0	0	46874000	60792000	71274000	33560000	32634000	61379000	18846000	26091000	33895000	40679000	30799000	44528000	29333000	59822000	33710000	14440000	29272000	15771000	17360000	53123000	31573000
A0A0F0CD01	3	3	3	9.7	9.7	9.7	33.365	300	0	4.1568	>tr|A0A0F0CD01|A0A0F0CD01_9CLOT Uncharacterized protein OS=Clostridium sp. FS41 GN=CLFS41_29230 PE=4 SV=1	29563000	0	0	0	0	41823000	0	0	0	0	27632000	27678000	28335000	0	25212000	28134000	28239000	29911000	0	35513000	24912000	27562000	88049000	22693000	36168000	160030000	25661000
R7HDH2	1	1	1	12.6	12.6	12.6	9.1487	87	0.0010884	2.2803	>tr|R7HDH2|R7HDH2_9FIRM 30S ribosomal protein S20 OS=Eubacterium sp. CAG:38 GN=rpsT PE=3 SV=1	0	34682000	23473000	0	29266000	0	0	0	0	24033000	23238000	51656000	24534000	26616000	38193000	31792000	0	317600000	19398000	0	16248000	0	28571000	16860000	28000000	34363000	27401000
A0A0F0CGC3	1	1	1	1.7	1.7	1.7	74.752	656	0.00029308	3.0562	>tr|A0A0F0CGC3|A0A0F0CGC3_9CLOT Fructose-1,6-bisphosphatase class 3 OS=Clostridium sp. FS41 GN=fbp_1 PE=3 SV=1	0	0	0	0	0	0	0	5655000	0	0	0	0	0	0	0	0	0	0	0	0	0	0	0	0	0	0	0
C4Z0Z6	1	1	1	4.1	4.1	4.1	31.172	291	0.0024413	1.965	>tr|C4Z0Z6|C4Z0Z6_EUBE2 2-hydroxy-3-oxopropionate reductase OS=Eubacterium eligens (strain ATCC 27750 / VPI C15-48) GN=EUBELI_01262 PE=4 SV=1	0	0	0	0	0	0	0	0	10698000	0	0	0	0	0	0	0	0	0	0	0	0	0	0	0	0	0	0
A0A0F0DUI4	8	3	0	21.6	8.5	0	40.199	366	0	20.677	>tr|A0A0F0DUI4|A0A0F0DUI4_9PSED Elongation factor Tu (Fragment) OS=Pseudomonas sp. 21 GN=tuf PE=4 SV=1	455910000	170850000	0	916640000	340210000	219230000	1961900000	1164300000	1115800000	666140000	291650000	915160000	895520000	355810000	643900000	1138000000	806640000	562370000	681290000	319510000	0	338860000	524740000	390900000	859080000	944580000	607510000
A0A0F0ENL6	1	1	1	4.8	4.8	4.8	24.433	208	0.0017288	2.0082	>tr|A0A0F0ENL6|A0A0F0ENL6_9PSED Uncharacterized protein (Fragment) OS=Pseudomonas sp. 2(2015) GN=UB48_26935 PE=3 SV=1	0	0	0	0	0	0	0	23550000	0	0	0	0	0	0	0	0	0	0	0	0	0	0	0	0	0	0	0
A0A0F0HEL2	3	2	2	20.6	15.1	15.1	14.341	126	0.0044572	1.5564	>tr|A0A0F0HEL2|A0A0F0HEL2_NOCAE 30S ribosomal protein S13 OS=Lechevalieria aerocolonigenes GN=rpsM PE=3 SV=1	0	1074900000	1038600000	0	0	0	0	864600000	1041700000	0	0	0	0	0	0	0	0	0	0	0	0	0	0	0	1025600000	0	0
A0A0F0LRJ1	1	1	1	5.7	5.7	5.7	27.073	245	0.0034037	1.7179	>tr|A0A0F0LRJ1|A0A0F0LRJ1_9MICO Putative transcriptional regulatory protein TcrX OS=Microbacterium ginsengisoli GN=tcrX_2 PE=4 SV=1	0	0	0	0	0	0	0	0	0	0	0	0	0	0	0	0	0	0	0	0	0	0	0	0	0	39935000	0
A0A0F0LZ84	1	1	1	3.5	3.5	3.5	31.482	285	0.0017364	2.0162	>tr|A0A0F0LZ84|A0A0F0LZ84_9MICO Uncharacterized protein OS=Microbacterium ginsengisoli GN=RR49_00392 PE=4 SV=1	0	0	0	0	0	0	0	41271000	0	0	0	0	0	0	0	0	0	0	0	0	0	0	0	0	0	0	0
A0A0F2J0F7	2	2	2	6.6	6.6	6.6	41.357	363	0.00025478	2.6306	>tr|A0A0F2J0F7|A0A0F2J0F7_9BACT Toxic anion resistance family protein OS=Candidatus Magnetoovum chiemensis GN=MCHI_003219 PE=4 SV=1	0	0	0	0	26572000	33518000	0	0	0	0	0	0	0	0	0	0	30078000	0	0	0	0	16101000	33792000	26520000	0	103600000	0
A0A0F2J5Y2	4	1	1	10.3	2.5	2.5	43.722	399	0.00029674	3.1155	>tr|A0A0F2J5Y2|A0A0F2J5Y2_9BACT Elongation factor Tu OS=Candidatus Magnetoovum chiemensis GN=tuf PE=3 SV=1	0	0	0	0	0	0	0	8070500	0	0	0	0	0	0	0	0	0	0	0	0	0	0	0	0	0	0	0
A0A0F2J9Z2	2	2	2	9.8	9.8	9.8	16.166	153	0.0047356	1.5258	>tr|A0A0F2J9Z2|A0A0F2J9Z2_9FIRM 6,7-dimethyl-8-ribityllumazine synthase OS=Desulfosporosinus sp. I2 GN=ribH PE=3 SV=1	91209000	97343000	81631000	73510000	96696000	0	64197000	69155000	69209000	89568000	132450000	143880000	77135000	76476000	99105000	87562000	75131000	108070000	82329000	115160000	99762000	60116000	73837000	84714000	47531000	71217000	84160000
A0A0F2N3U1	6	3	0	17.5	11.1	0	35.459	315	0.0010941	2.2968	>tr|A0A0F2N3U1|A0A0F2N3U1_9FIRM DNA-directed RNA polymerase subunit alpha OS=Peptococcaceae bacterium BRH_c4a GN=rpoA PE=3 SV=1	34237000	0	0	32503000	0	0	24996000	0	0	0	0	0	0	13651000	0	0	0	0	0	10589000	13234000	0	0	0	0	13247000	0
A0A0F2N6C1	4	1	1	28.5	9.8	9.8	14.251	123	0.0010163	2.1349	>tr|A0A0F2N6C1|A0A0F2N6C1_9FIRM 30S ribosomal protein S13 OS=Peptococcaceae bacterium BRH_c4a GN=rpsM PE=3 SV=1	0	0	0	0	0	0	0	10742000	0	0	0	0	0	0	0	0	0	0	0	0	0	0	0	0	0	0	0
W4RR88	1	1	1	6.6	6.6	6.6	15.928	137	0.0087561	1.2866	>tr|W4RR88|W4RR88_9BACI Heat shock protein GrpE OS=Bacillus boroniphilus JCM 21738 GN=JCM21738_3287 PE=3 SV=1	0	0	0	0	0	0	18943000	0	0	0	0	0	0	0	0	0	0	0	0	0	0	0	0	0	0	0	0
A0A0F2NEF4	1	1	1	5.4	5.4	5.4	20.96	184	0.0012143	2.1247	>tr|A0A0F2NEF4|A0A0F2NEF4_9DELT Ribosome-recycling factor OS=Desulfobulbaceae bacterium BRH_c16a GN=frr PE=3 SV=1	0	0	0	0	0	0	0	61338000	0	0	0	0	0	0	0	0	0	0	0	0	0	0	0	0	0	0	0
A0A0F2NF92	2	1	1	5.3	2.9	2.9	55.802	510	0.0010261	2.1525	>tr|A0A0F2NF92|A0A0F2NF92_9FIRM Methylmalonyl-CoA carboxyltransferase OS=Peptococcaceae bacterium BRH_c4a GN=VR68_09820 PE=4 SV=1	0	0	0	0	0	0	0	17963000	0	0	0	0	0	0	0	0	0	0	0	0	0	0	0	0	0	0	0
A0A0F2NIR8	6	3	2	36.1	22.4	15	16.614	147	0	14.651	>tr|A0A0F2NIR8|A0A0F2NIR8_9FIRM 30S ribosomal protein S7 OS=Peptococcaceae bacterium BRH_c4a GN=rpsG PE=3 SV=1	50500000	46751000	59880000	43418000	32159000	47429000	0	32245000	92244000	44234000	0	40450000	41644000	38617000	34446000	63081000	0	87827000	0	0	45773000	0	0	36547000	56113000	50734000	45161000
X7ZF84	1	1	1	7	7	7	14.486	129	0	19.246	>tr|X7ZF84|X7ZF84_MYCXE Nucleoside diphosphate kinase OS=Mycobacterium xenopi 3993 GN=ndk PE=3 SV=1	0	43906000	0	0	0	0	0	0	0	0	0	0	0	0	0	0	0	0	0	0	0	0	0	0	0	0	0
A0A0F2NSA4	4	2	1	9	5.8	2.7	45.907	412	0	6.0354	>tr|A0A0F2NSA4|A0A0F2NSA4_9FLAO ATP-dependent Clp protease ATP-binding subunit ClpX OS=Flavobacteriales bacterium BRH_c54 GN=clpX PE=3 SV=1	55622000	0	54315000	62210000	60888000	56981000	0	63074000	56262000	0	54394000	61001000	56300000	64736000	71336000	49662000	0	0	0	0	0	72839000	70883000	53600000	48931000	50589000	53000000
A0A0F2NTB7	3	1	0	22.1	8.3	0	15.47	145	0.00049322	2.5628	>tr|A0A0F2NTB7|A0A0F2NTB7_9FLAO 50S ribosomal protein L11 OS=Flavobacteriales bacterium BRH_c54 GN=rplK PE=3 SV=1	0	0	0	0	0	0	0	43379000	0	0	0	0	0	0	0	0	0	0	0	0	0	0	0	0	0	0	0
A0A0F2NUG2	6	1	0	14.2	3.2	0	54.029	500	0.0087744	1.2906	>tr|A0A0F2NUG2|A0A0F2NUG2_9FLAO ATP synthase subunit beta OS=Flavobacteriales bacterium BRH_c54 GN=atpD PE=3 SV=1	0	18193000	0	0	0	0	0	0	0	0	0	0	0	0	0	0	0	0	0	0	0	0	0	0	0	0	0
A0A0F2NVV1	2	1	1	15.9	9.5	9.5	12.853	126	0	22.557	>tr|A0A0F2NVV1|A0A0F2NVV1_9FLAO 50S ribosomal protein L7/L12 OS=Flavobacteriales bacterium BRH_c54 GN=rplL PE=3 SV=1	0	0	0	0	0	0	0	0	0	0	0	0	0	0	0	0	0	0	0	0	0	0	0	0	0	7039500	0
A0A0F2NY97	4	1	1	3.8	1.1	1.1	143.54	1275	0.0081116	1.3379	>tr|A0A0F2NY97|A0A0F2NY97_9FLAO DNA-directed RNA polymerase subunit beta OS=Flavobacteriales bacterium BRH_c54 GN=rpoB PE=3 SV=1	0	0	0	0	0	0	0	0	6709600	0	0	0	0	0	0	0	0	0	0	0	0	0	0	0	0	0	0
A0A0F2PK79	1	1	1	0.8	0.8	0.8	129.2	1156	0	5.3797	>tr|A0A0F2PK79|A0A0F2PK79_9FIRM ATP-dependent helicase/deoxyribonuclease subunit B OS=Peptococcaceae bacterium BRH_c8a GN=addB PE=3 SV=1	0	0	0	0	0	0	0	15880000	0	0	0	0	0	0	0	0	0	0	0	0	0	0	0	0	0	0	0
A0A0F2PXU4	3	1	0	9.9	4.5	0	36.358	334	0.0010797	2.2601	>tr|A0A0F2PXU4|A0A0F2PXU4_9CLOT Glyceraldehyde-3-phosphate dehydrogenase OS=Clostridiaceae bacterium BRH_c20a GN=VR72_20345 PE=3 SV=1	0	0	0	0	0	0	0	16059000	0	0	0	0	0	0	0	0	0	0	0	0	0	0	0	0	0	0	0
A0A0F2QB48	5	1	0	16.6	4.3	0	30.305	277	0.00027108	2.8192	>tr|A0A0F2QB48|A0A0F2QB48_9CLOT 50S ribosomal protein L2 OS=Clostridiaceae bacterium BRH_c20a GN=rplB PE=3 SV=1	28134000	0	0	28794000	0	0	41958000	0	17638000	0	18568000	0	0	20043000	25821000	0	0	0	0	0	29097000	31141000	0	0	0	0	20901000
A0A0F2QK61	6	1	0	19.2	4	0	42.73	396	0.0010582	2.2187	>tr|A0A0F2QK61|A0A0F2QK61_9RHOB Elongation factor Tu OS=Hyphomonadaceae bacterium BRH_c29 GN=tuf PE=3 SV=1	0	0	0	0	0	0	0	0	0	0	0	0	0	0	0	0	0	0	0	0	0	13380000	0	0	15593000	0	0
A0A0F2R1S2	1	1	1	2.4	2.4	2.4	45.27	425	0.0083017	1.3122	>tr|A0A0F2R1S2|A0A0F2R1S2_9DELT Enolase OS=Desulfatitalea sp. BRH_c12 GN=eno PE=3 SV=1	0	0	39697000	0	0	0	0	0	0	0	0	0	0	0	0	0	0	0	0	0	0	0	0	0	0	0	0
A0A0F2S9E8	3	1	1	39.6	12.1	12.1	9.2619	91	1	-2	>tr|A0A0F2S9E8|A0A0F2S9E8_9FIRM Carboxysome structural protein EutM OS=Peptococcaceae bacterium BRH_c23 GN=VR66_23320 PE=4 SV=1	0	0	0	0	0	0	0	0	0	0	0	0	0	0	0	0	0	0	0	0	0	0	0	0	0	0	0
A0A0F3GHA9	4	3	2	19	11.9	4.4	24.107	226	0	310.48	>tr|A0A0F3GHA9|A0A0F3GHA9_PSEPS Uncharacterized protein (Fragment) OS=Pseudomonas pseudoalcaligenes GN=N619_00015 PE=4 SV=1	946760000	1635700000	1178200000	1221600000	2027800000	1206400000	1027800000	2367200000	933660000	5971700000	2263000000	3576000000	4587100000	4158500000	3646000000	5077700000	2627700000	8396700000	2807100000	1733600000	1343000000	2274200000	1656700000	1164000000	3202800000	1436200000	1688000000
A0A0F3GKM3	1	1	1	22.5	22.5	22.5	8.1729	71	0.0010324	2.1743	>tr|A0A0F3GKM3|A0A0F3GKM3_PSEPS Uncharacterized protein (Fragment) OS=Pseudomonas pseudoalcaligenes GN=N619_00090 PE=4 SV=1	35722000	29675000	0	23015000	0	0	19313000	0	18757000	0	27337000	37426000	0	22145000	0	0	26520000	26172000	0	0	66325000	28831000	0	23243000	30413000	0	33233000
A0A0F3KFS2	1	1	1	4.2	4.2	4.2	58.188	568	0	5.7926	>tr|A0A0F3KFS2|A0A0F3KFS2_9GAMM Acetyltransferase component of pyruvate dehydrogenase complex OS=Luteibacter yeojuensis GN=VI08_15580 PE=3 SV=1	22849000	44669000	29231000	0	30358000	0	29639000	33059000	34647000	0	54010000	34965000	19446000	62682000	0	17888000	0	34586000	48706000	0	38636000	0	0	64120000	0	0	66390000
A0A0F3KSN1	8	2	0	23.5	7.6	0	43.173	396	0.0011848	2.4832	>tr|A0A0F3KSN1|A0A0F3KSN1_9GAMM Elongation factor Tu OS=Luteibacter yeojuensis GN=tuf PE=3 SV=1	29226000	0	21976000	54102000	0	0	164480000	105640000	46457000	30573000	0	37566000	28352000	40129000	63806000	42125000	0	69481000	0	0	51413000	0	45155000	0	34089000	73057000	82789000
A0A0F3NDK9	2	2	2	3.8	3.8	3.8	55.292	505	0.00025246	2.6082	>tr|A0A0F3NDK9|A0A0F3NDK9_ANAPH Propionyl-CoA carboxylase, beta subunit OS=Anaplasma phagocytophilum str. NCH-1 GN=pccB PE=4 SV=1	0	0	0	42599000	0	34451000	40503000	37824000	0	0	0	0	0	45493000	0	0	0	48970000	38067000	0	0	0	56436000	45259000	0	96997000	0
A0A0F3NS22	2	2	2	5	5	5	54.986	500	0.00027755	2.8828	>tr|A0A0F3NS22|A0A0F3NS22_ORITS Putative traG protein OS=Orientia tsutsugamushi str. TA763 GN=OTSTA763_2579 PE=4 SV=1	0	0	0	0	0	0	0	0	0	0	0	0	0	0	0	33336000	0	0	0	0	0	0	0	0	0	0	0
A0A0F4LM42	2	1	1	13.7	13.7	13.7	10.587	95	0.0086471	1.2936	>tr|A0A0F4LM42|A0A0F4LM42_9LACO DNA-binding protein II HB OS=Lactobacillus apis GN=JF72_14870 PE=3 SV=1	0	0	0	0	0	0	0	5254000	0	0	0	0	0	0	0	0	0	0	0	0	0	0	0	0	0	0	0
A0A0F4PM73	7	1	0	19.5	3.8	0	42.968	390	0.0010769	2.253	>tr|A0A0F4PM73|A0A0F4PM73_9GAMM Elongation factor Tu (Fragment) OS=Pseudoalteromonas ruthenica GN=tuf PE=3 SV=1	18514000	0	0	20757000	0	0	35244000	27521000	90027000	0	0	0	0	0	0	14120000	0	0	0	0	0	0	0	0	0	0	0
A0A0F4QMK5	2	2	1	16.3	16.3	9.8	12.36	123	0	22.994	>tr|A0A0F4QMK5|A0A0F4QMK5_9GAMM 50S ribosomal protein L7/L12 OS=Marinomonas sp. S3726 GN=rplL PE=3 SV=1	0	0	0	0	0	487900000	0	515270000	0	434210000	337750000	0	249330000	389410000	0	278730000	0	0	268180000	395260000	262240000	165160000	305800000	218320000	296590000	0	201620000
A0A0F4RN11	2	2	2	40.3	40.3	40.3	8.5206	72	0	22.117	>tr|A0A0F4RN11|A0A0F4RN11_9RHOB Actin, cytoplasmic 2 (Fragment) OS=Ruegeria mobilis GN=TW79_22930 PE=4 SV=1	227550000	91671000	82282000	160370000	71224000	59097000	157330000	57843000	100970000	63359000	104460000	116000000	59480000	87090000	72341000	122200000	132880000	96477000	86947000	71314000	301620000	74880000	84430000	152500000	108810000	169370000	194990000
A0A0F4RN69	1	1	1	4.6	4.6	4.6	40.868	391	0.0010555	2.215	>tr|A0A0F4RN69|A0A0F4RN69_9RHOB Phosphoglycerate kinase OS=Loktanella sp. S4079 GN=pgk PE=3 SV=1	0	0	9172100	0	0	0	0	0	0	0	0	0	0	0	0	0	0	0	0	0	0	0	0	0	0	0	0
A0A0F4RNZ0	2	2	2	41	41	41	8.5569	78	0	5.1719	>tr|A0A0F4RNZ0|A0A0F4RNZ0_9RHOB Actin, cytoplasmic 2 (Fragment) OS=Ruegeria mobilis GN=TW79_22940 PE=4 SV=1	0	0	18053000	0	0	0	0	0	0	0	0	24499000	0	0	0	0	17839000	0	0	0	0	0	0	0	0	31090000	0
A0A0F5AM99	3	2	2	7.7	5.6	5.6	55.021	517	0	4.2671	>tr|A0A0F5AM99|A0A0F5AM99_9GAMM NAD(P) transhydrogenase subunit alpha OS=Salinivibrio sp. KP-1 GN=pntA PE=3 SV=1	0	0	0	0	14465000	0	0	0	0	0	0	0	0	0	0	0	0	0	0	0	0	0	0	0	0	0	0
A0A0F5DA68	3	3	2	17.8	17.8	11.5	16.985	157	0	14.561	>tr|A0A0F5DA68|A0A0F5DA68_CORDP 30S ribosomal protein S16 OS=Corynebacterium diphtheriae GN=rpsP PE=3 SV=1	0	0	351650000	140470000	237910000	237690000	173050000	214520000	238840000	482140000	175640000	159600000	268760000	170800000	162780000	365430000	297780000	255200000	174640000	100910000	81058000	194840000	112910000	152700000	291430000	204860000	201850000
A0A0F5EWV7	2	1	1	3.6	2.4	2.4	68.261	632	0	22.431	>tr|A0A0F5EWV7|A0A0F5EWV7_AVIPA Chaperone protein DnaK OS=Avibacterium paragallinarum GN=dnaK PE=2 SV=1	0	0	0	0	0	0	0	53517000	0	0	0	0	0	0	0	0	0	0	0	0	0	0	0	0	0	0	0
A0A0F5FJ61	1	1	1	6.5	6.5	6.5	20.466	184	0.00829	1.3083	>tr|A0A0F5FJ61|A0A0F5FJ61_9RHIZ Membrane protein OS=Devosia chinhatensis GN=VE26_01885 PE=4 SV=1	0	0	0	0	0	0	16426000	0	0	0	0	0	0	0	0	0	0	0	0	0	0	0	0	0	0	0	0
A0A0F5FMF9	3	2	2	13	9.2	9.2	21.197	185	0.0046024	1.5489	>tr|A0A0F5FMF9|A0A0F5FMF9_9RHIZ 50S ribosomal protein L5 OS=Devosia chinhatensis GN=rplE PE=3 SV=1	0	0	30447000	0	0	29447000	41962000	31538000	39839000	77207000	52601000	0	65889000	54727000	44716000	193930000	59317000	0	48569000	68146000	0	45664000	61169000	56682000	93392000	0	131710000
A0A0F5FMH9	1	1	1	8.7	8.7	8.7	12.739	126	0.0026843	1.8419	>tr|A0A0F5FMH9|A0A0F5FMH9_9RHIZ 50S ribosomal protein L7/L12 OS=Devosia chinhatensis GN=rplL PE=3 SV=1	0	0	0	0	0	0	0	0	74590000	0	0	0	0	0	0	0	0	0	0	0	0	0	0	0	0	0	0
R6UL49	1	1	1	3	3	3	66.678	604	0.00032531	3.4492	>tr|R6UL49|R6UL49_9CLOT GTP-binding protein TypA OS=Clostridium sp. CAG:465 GN=BN667_01073 PE=4 SV=1	0	0	0	0	0	0	0	26866000	0	0	0	0	0	0	0	0	0	0	0	0	0	0	0	0	0	0	0
A0A0F5HRG2	5	1	1	27.6	10.9	10.9	17.859	156	0.0067385	1.4323	>tr|A0A0F5HRG2|A0A0F5HRG2_9BACI 30S ribosomal protein S7 OS=Bacillus thermotolerans GN=rpsG PE=3 SV=1	0	0	0	0	0	0	0	0	0	0	0	0	8868600	0	0	0	0	0	0	0	0	0	0	0	0	0	0
A0A0F5I046	1	1	1	3	3	3	64.75	591	0.0058051	1.4571	>tr|A0A0F5I046|A0A0F5I046_9BACI 2-oxoglutarate oxidoreductase, alpha subunit OS=Bacillus thermotolerans GN=QY97_01144 PE=4 SV=1	0	0	0	0	0	0	58504000	63654000	81202000	0	0	0	0	0	55296000	0	178440000	46346000	0	0	0	0	0	102400000	0	69983000	107680000
A0A0F5I0M8	1	1	1	4.3	4.3	4.3	35.566	327	0.0022732	1.9847	>tr|A0A0F5I0M8|A0A0F5I0M8_9BACI Ornithine cyclodeaminase OS=Bacillus thermotolerans GN=QY97_01741 PE=4 SV=1	0	13810000	0	0	0	0	0	0	0	0	0	0	0	0	0	0	0	0	0	0	0	0	0	0	0	0	0
A0A0F5IJ63	3	3	3	17	17	17	19.701	182	0	6.3163	>tr|A0A0F5IJ63|A0A0F5IJ63_9PORP 30S ribosomal protein S16 OS=Parabacteroides gordonii MS-1 GN=rpsP PE=3 SV=1	0	0	0	0	0	0	0	0	0	0	0	18129000	0	0	24877000	0	0	20312000	0	0	0	0	0	0	0	0	0
A0A0F5IM20	3	1	1	4.6	1.1	1.1	81.905	743	1	-2	>tr|A0A0F5IM20|A0A0F5IM20_9PORP Polyribonucleotide nucleotidyltransferase OS=Parabacteroides sp. HGS0025 GN=pnp PE=3 SV=1	0	0	0	0	0	0	0	0	5786100	0	0	0	0	0	0	0	0	0	0	0	0	0	0	0	0	0	0
A0A0F5IM33	1	1	1	5.2	5.2	5.2	34.93	310	0.005946	1.4543	>tr|A0A0F5IM33|A0A0F5IM33_9PORP Uncharacterized protein OS=Parabacteroides sp. HGS0025 GN=HMPREF1212_04038 PE=4 SV=1	0	0	0	0	0	0	0	26250000	0	0	0	0	0	0	0	0	0	0	0	0	0	0	0	0	0	0	0
A0A0F5IP50	2	1	1	2.2	1.2	1.2	125.94	1146	0.0091034	1.2672	>tr|A0A0F5IP50|A0A0F5IP50_9PORP SusC/RagA family TonB-linked outer membrane protein OS=Parabacteroides gordonii MS-1 GN=HMPREF1536_04993 PE=4 SV=1	0	0	0	0	0	0	0	5083500	0	0	0	0	0	0	0	0	0	0	0	0	0	0	0	0	0	0	0
A0A0F5ITD4	4	1	0	13	3.7	0	48.584	437	0.0070254	1.4303	>tr|A0A0F5ITD4|A0A0F5ITD4_9PORP Nucleotide sugar dehydrogenase OS=Parabacteroides goldsteinii DSM 19448 = WAL 12034 GN=HMPREF1535_03977 PE=3 SV=1	0	0	0	0	0	0	0	8184400	0	0	0	0	0	0	0	0	0	0	0	0	0	0	0	0	0	0	0
A0A0F5ITV9	1	1	1	9.8	9.8	9.8	14.67	132	0.0030901	1.7374	>tr|A0A0F5ITV9|A0A0F5ITV9_9PORP Uncharacterized protein OS=Parabacteroides goldsteinii DSM 19448 = WAL 12034 GN=HMPREF1535_03800 PE=4 SV=1	0	0	0	0	0	0	0	0	0	0	0	0	0	0	0	0	0	0	0	0	0	0	0	0	0	13400000	0
A7ADN3	2	1	0	2.4	1.3	0	109.82	1004	0.0025897	1.9269	>tr|A7ADN3|A7ADN3_9PORP Export membrane protein SecD OS=Parabacteroides merdae ATCC 43184 GN=secD PE=3 SV=1	0	0	0	0	0	0	0	19815000	0	0	0	0	0	0	0	0	0	0	0	0	0	0	0	0	0	0	0
A0A0F5J7K7	3	2	2	8.9	5.8	5.8	39.435	361	0.00028794	2.9953	>tr|A0A0F5J7K7|A0A0F5J7K7_9PORP Uncharacterized protein OS=Parabacteroides goldsteinii DSM 19448 = WAL 12034 GN=HMPREF1535_03271 PE=4 SV=1	75372000	56870000	99159000	70790000	60381000	83128000	0	148610000	171010000	62545000	78289000	85073000	47045000	74748000	99276000	92435000	103180000	143330000	26682000	107050000	63784000	34408000	84105000	54058000	48216000	0	76605000
A0A0F5JAF3	2	1	1	7.8	4.5	4.5	27.274	245	0.001554	2.0282	>tr|A0A0F5JAF3|A0A0F5JAF3_9PORP 30S ribosomal protein S3 OS=Parabacteroides goldsteinii DSM 19448 = WAL 12034 GN=rpsC PE=3 SV=1	18870000	0	0	0	0	0	0	0	0	0	0	0	0	0	0	0	0	0	0	0	0	0	0	0	0	0	0
A7AK58	1	1	1	13.9	13.9	13.9	13.365	115	0.0059415	1.4539	>tr|A7AK58|A7AK58_9PORP 50S ribosomal protein L19 OS=Parabacteroides merdae ATCC 43184 GN=rplS PE=3 SV=1	0	0	19479000	0	0	0	0	0	0	0	0	0	0	0	0	0	0	0	0	0	0	0	0	0	0	0	0
A0A0F5JAT0	2	1	1	14.9	6.8	6.8	15.687	148	0.0080126	1.3469	>tr|A0A0F5JAT0|A0A0F5JAT0_9PORP 50S ribosomal protein L15 OS=Parabacteroides goldsteinii DSM 19448 = WAL 12034 GN=rplO PE=3 SV=1	0	0	0	0	0	0	0	4650300	0	0	0	0	0	0	0	0	0	0	0	0	0	0	0	0	0	0	0
A0A0F5JD37	6	2	1	47.6	33.3	16.7	9.6539	84	0	34.791	>tr|A0A0F5JD37|A0A0F5JD37_9PORP 50S ribosomal protein L31 type B OS=Parabacteroides gordonii MS-1 GN=rpmE2 PE=3 SV=1	48351000	14065000	29878000	30409000	28948000	0	45715000	36841000	52767000	66219000	96479000	67786000	69836000	68716000	70539000	123110000	134690000	79538000	80072000	69651000	64242000	87597000	82785000	74598000	134570000	98258000	79017000
A0A0F5JDD9	3	2	2	5.1	3.6	3.6	56.439	506	0.0079	1.3546	>tr|A0A0F5JDD9|A0A0F5JDD9_9PORP GMP synthase [glutamine-hydrolyzing] OS=Parabacteroides gordonii MS-1 GN=guaA PE=3 SV=1	0	0	0	0	0	0	0	0	0	0	0	0	0	0	0	0	0	0	0	0	0	0	0	0	20299000	0	0
A0A0F5JGB9	2	1	0	4.2	2.2	0	62.444	551	0.0044579	1.5567	>tr|A0A0F5JGB9|A0A0F5JGB9_9PORP Uncharacterized protein OS=Parabacteroides goldsteinii DSM 19448 = WAL 12034 GN=HMPREF1535_01466 PE=4 SV=1	0	0	0	0	0	0	0	0	5947400	0	0	0	0	0	0	0	0	0	0	0	0	0	0	0	0	0	0
I9I1N3	3	2	1	2.4	1.3	1.3	106.09	958	0	4.0229	>tr|I9I1N3|I9I1N3_9BACE SusC/RagA family TonB-linked outer membrane protein OS=Bacteroides salyersiae CL02T12C01 GN=HMPREF1071_01510 PE=4 SV=1	0	0	0	0	0	0	0	0	0	0	55360000	0	0	0	0	0	46502000	39022000	47462000	0	46938000	0	0	0	0	48041000	0
D5BKY3	1	1	1	1.1	1.1	1.1	115.27	1036	0.0024227	1.9437	>tr|D5BKY3|D5BKY3_ZUNPS TonB-dependent Receptor Plug domain protein OS=Zunongwangia profunda (strain DSM 18752 / CCTCC AB 206139 / SM-A87) GN=ZPR_1547 PE=4 SV=1	0	0	0	0	0	0	0	31488000	0	0	0	0	0	0	0	0	0	0	0	0	0	0	0	0	0	0	0
A0A0F5JMD5	10	2	2	21.5	6.9	6.9	59.059	535	0	6.2276	>tr|A0A0F5JMD5|A0A0F5JMD5_9PORP Phosphoenolpyruvate carboxykinase [ATP] OS=Parabacteroides gordonii MS-1 GN=pckA PE=3 SV=1	0	0	0	0	0	0	42354000	31069000	19522000	9937000	0	0	0	0	15004000	18701000	0	14242000	0	0	0	0	0	0	0	19056000	0
A0A0F5K1J1	4	3	3	3.8	3	3	107.82	1010	0.0031115	1.7587	>tr|A0A0F5K1J1|A0A0F5K1J1_9BURK Translation initiation factor IF-2 OS=Paraburkholderia andropogonis GN=infB PE=3 SV=1	0	0	0	0	0	0	0	0	0	160670000	0	0	0	0	0	0	198400000	215500000	0	0	208160000	0	0	0	160640000	0	517950000
A0A0F5K4J1	1	1	1	12	12	12	9.6939	92	0	3.9284	>tr|A0A0F5K4J1|A0A0F5K4J1_9BURK DNA-binding protein OS=Paraburkholderia andropogonis GN=WM40_06120 PE=3 SV=1	0	0	0	0	0	0	0	0	42061000	0	0	0	0	0	0	0	0	0	0	0	0	0	0	0	0	0	0
A0A0F5KTK2	2	2	2	5.3	5.3	5.3	42.336	394	0	5.8558	>tr|A0A0F5KTK2|A0A0F5KTK2_9BACI Phosphoglycerate kinase OS=Bacillus sp. TH008 GN=pgk PE=3 SV=1	79679000	0	0	66695000	72164000	61414000	0	56290000	59474000	59712000	76565000	70348000	63352000	65166000	58758000	0	67907000	80482000	69858000	0	96846000	60995000	0	73356000	0	58063000	0
A0A0F5MZV6	1	1	1	2.6	2.6	2.6	40.532	381	0.0080183	1.3486	>tr|A0A0F5MZV6|A0A0F5MZV6_9MYCO ABC transporter ATP-binding protein OS=Mycobacterium arupense GN=WR43_09030 PE=3 SV=1	0	0	0	0	0	0	0	8473500	0	0	0	0	0	0	0	0	0	0	0	0	0	0	0	0	0	0	0
A0A0F5R762	2	1	1	8.7	5.1	5.1	30.306	276	0.0044686	1.5603	>tr|A0A0F5R762|A0A0F5R762_9BACL 50S ribosomal protein L2 OS=Paenibacillus sp. D9 GN=rplB PE=3 SV=1	0	0	0	0	0	0	0	0	0	0	0	0	0	0	0	0	0	0	15252000	0	0	0	0	0	0	0	0
A0A0F5ZRY3	1	1	1	2.1	2.1	2.1	52.958	485	0.0017341	2.0133	>tr|A0A0F5ZRY3|A0A0F5ZRY3_9GAMM Trk system potassium uptake protein OS=Grimontia sp. AD028 GN=RN22_20750 PE=3 SV=1	0	14856000	0	0	0	0	0	0	0	0	0	0	0	0	0	0	0	0	0	0	0	0	0	0	0	0	0
A0A0F6L3H8	1	1	1	12.1	12.1	12.1	10.6	99	0.00048685	2.5358	>tr|A0A0F6L3H8|A0A0F6L3H8_BURPE Uncharacterized protein OS=Burkholderia pseudomallei MSHR4000 GN=X980_5090 PE=4 SV=1	0	0	0	0	0	0	0	0	55568000	0	0	0	0	0	0	0	0	0	0	0	0	0	0	0	0	0	0
A0A0F6U6S4	2	2	2	10.6	10.6	10.6	19.065	179	0	3.8721	>tr|A0A0F6U6S4|A0A0F6U6S4_MICAE Cytochrome b6-f complex iron-sulfur subunit OS=Microcystis aeruginosa NIES-2549 GN=petC PE=3 SV=1	0	0	0	0	103310000	0	0	0	0	0	0	0	0	0	0	0	0	0	0	0	0	0	0	0	0	0	0
A0A0F6VZB3	4	1	1	3.5	1.2	1.2	97.02	888	0	10.022	>tr|A0A0F6VZB3|A0A0F6VZB3_9DELT Pyruvate,phosphate dikinase OS=Sandaracinus amylolyticus GN=DB32_000604 PE=4 SV=1	0	0	0	0	0	0	0	39070000	0	0	0	0	0	0	0	0	0	0	0	0	0	0	0	0	0	0	0
A0A0F6W1K8	1	1	1	2.5	2.5	2.5	47.337	448	0.0044459	1.5508	>tr|A0A0F6W1K8|A0A0F6W1K8_9DELT Copper sensory histidine kinase CpxA OS=Sandaracinus amylolyticus GN=DB32_002057 PE=4 SV=1	0	0	0	0	0	0	16018000	0	0	0	0	0	0	0	0	0	0	0	0	0	0	0	0	0	0	0	0
A0A0F6YH64	1	1	1	8.6	8.6	8.6	13.246	128	0.0071911	1.4008	>tr|A0A0F6YH64|A0A0F6YH64_9DELT 50S ribosomal protein L7/L12 OS=Sandaracinus amylolyticus GN=rplL PE=3 SV=1	0	0	0	116530000	0	0	0	0	0	0	0	0	0	0	0	0	0	0	0	0	0	0	0	0	0	0	0
A0A0F7EEM4	2	1	1	7.2	4.9	4.9	37.678	347	0	91.428	>tr|A0A0F7EEM4|A0A0F7EEM4_BRELA Glyceraldehyde-3-phosphate dehydrogenase OS=Brevibacillus laterosporus GN=EX87_01670 PE=3 SV=1	0	0	0	0	0	0	0	0	0	0	0	0	0	61004000	0	0	0	0	0	0	0	0	0	0	0	0	0
A0A0F7NC88	1	1	1	8.5	8.5	8.5	17.971	165	0.0010607	2.2229	>tr|A0A0F7NC88|A0A0F7NC88_9ACTN 30S ribosomal protein S9 OS=Streptomyces sp. CNQ-509 GN=rpsI PE=3 SV=1	0	0	0	0	0	0	0	7235100	0	0	0	0	0	0	0	0	0	0	0	0	0	0	0	0	0	0	0
A0A0F9Z2A3	1	1	1	7.7	7.7	7.7	19.267	182	0.0010732	2.2432	>tr|A0A0F9Z2A3|A0A0F9Z2A3_9BACT Cell division protein FtsZ OS=Candidatus Peregrinibacteria bacterium GW2011_GWF2_33_10 GN=ftsZ PE=3 SV=1	0	0	0	0	0	0	0	14952000	0	0	0	0	0	0	0	0	0	0	0	0	0	0	0	0	0	0	0
A0A0F9ZYI6	4	1	1	2.5	0.9	0.9	145.96	1295	0.0082888	1.3083	>tr|A0A0F9ZYI6|A0A0F9ZYI6_9BACT DNA-directed RNA polymerase subunit OS=candidate division WS6 bacterium GW2011_GWC1_33_20 GN=rpoC PE=3 SV=1	0	0	0	0	0	0	0	18779000	0	0	0	0	0	0	0	0	0	0	0	0	0	0	0	0	0	0	0
A0A0G0AQY1	1	1	1	4.6	4.6	4.6	26.636	239	0.0094715	1.2512	>tr|A0A0G0AQY1|A0A0G0AQY1_9BACT Probable transcriptional regulatory protein UR12_C0012G0008 OS=candidate division TM6 bacterium GW2011_GWF2_30_66 GN=UR12_C0012G0008 PE=3 SV=1	0	0	0	0	0	0	0	15440000	0	0	0	0	0	0	0	0	0	0	0	0	0	0	0	0	0	0	0
A0A0G0AUI8	1	1	1	7.7	7.7	7.7	16.24	142	0.0010695	2.2354	>tr|A0A0G0AUI8|A0A0G0AUI8_9BACT 50S ribosomal protein L19 OS=Candidatus Nomurabacteria bacterium GW2011_GWF1_31_48 GN=UR19_C0003G0161 PE=3 SV=1	0	0	0	0	0	0	0	95829000	0	0	0	0	0	0	0	0	0	0	0	0	0	0	0	0	0	0	0
A0A0G0BP31	1	1	1	4.4	4.4	4.4	20.472	180	0.0096533	1.2279	>tr|A0A0G0BP31|A0A0G0BP31_9BACT 50S ribosomal protein L5 OS=Candidatus Moranbacteria bacterium GW2011_GWE2_35_2- GN=rplE PE=3 SV=1	0	0	0	0	0	0	0	40649000	0	0	0	0	0	0	0	0	0	0	0	0	0	0	0	0	0	0	0
A0A0G0CPD6	1	1	1	3.5	3.5	3.5	47.388	425	0.0026862	1.8435	>tr|A0A0G0CPD6|A0A0G0CPD6_9BACT Enolase OS=candidate division WS6 bacterium GW2011_GWF1_35_23 GN=eno PE=3 SV=1	0	0	0	0	0	0	0	45687000	0	0	0	0	0	0	0	0	0	0	0	0	0	0	0	0	0	0	0
A0A0G0DD27	5	2	2	7.7	3.9	3.9	53.531	509	0.0090847	1.2627	>tr|A0A0G0DD27|A0A0G0DD27_9BACT 60 kDa chaperonin OS=Parcubacteria group bacterium GW2011_GWA2_36_10 GN=groL PE=3 SV=1	32866000	0	0	0	0	0	0	0	0	0	0	0	0	0	0	0	0	0	0	0	0	0	0	0	0	0	0
A0A0G0EMI6	1	1	1	2.2	2.2	2.2	57.073	493	1	-2	>tr|A0A0G0EMI6|A0A0G0EMI6_9BACT Lysine--tRNA ligase OS=Parcubacteria group bacterium GW2011_GWC1_35_21 GN=UR72_C0002G0046 PE=3 SV=1	0	0	0	0	0	8684600	0	0	0	0	0	0	0	0	0	0	0	0	0	0	0	0	0	0	0	0	0
A0A0G0FR38	4	2	2	9.6	5.2	5.2	57.749	541	0.00027115	2.82	>tr|A0A0G0FR38|A0A0G0FR38_9BACT 60 kDa chaperonin OS=Parcubacteria group bacterium GW2011_GWA2_37_10 GN=groL PE=3 SV=1	18121000	0	0	18321000	0	0	18550000	14149000	13920000	24307000	25330000	25979000	24390000	19824000	28546000	22481000	26543000	34911000	22084000	0	0	21574000	14696000	21114000	29197000	22679000	25869000
A0A0G0FYS5	1	1	1	3.3	3.3	3.3	48.983	427	0.0020928	1.9893	>tr|A0A0G0FYS5|A0A0G0FYS5_9BACT Aspartyl-tRNA synthetase, archaeal type OS=Candidatus Wolfebacteria bacterium GW2011_GWC1_37_10 GN=US36_C0006G0016 PE=4 SV=1	0	0	0	0	25427000	0	0	0	0	0	0	0	0	0	0	0	0	0	0	0	0	0	0	0	0	0	0
A0A0G0GV90	2	1	1	15.8	9.2	9.2	12.623	120	0.0030796	1.7318	>tr|A0A0G0GV90|A0A0G0GV90_9BACT 50S ribosomal protein L7/L12 OS=Candidatus Nomurabacteria bacterium GW2011_GWB1_37_5 GN=rplL PE=3 SV=1	0	0	0	0	0	0	2908800	0	0	0	0	0	0	0	0	0	0	0	0	0	0	0	0	0	0	0	0
A0A0G0I5J6	2	2	2	3.2	3.2	3.2	69.516	621	0.0092058	1.2564	>tr|A0A0G0I5J6|A0A0G0I5J6_9BACT Uncharacterized protein OS=candidate division TM6 bacterium GW2011_GWF2_38_10 GN=US69_C0002G0102 PE=4 SV=1	274740000	381110000	0	0	0	0	0	252560000	0	218360000	0	143300000	0	0	0	0	0	0	458080000	526050000	0	0	533000000	0	0	272610000	0
A0A0G0IVT4	1	1	1	3.9	3.9	3.9	31.834	285	0.0011723	2.4579	>tr|A0A0G0IVT4|A0A0G0IVT4_9BACT Uncharacterized protein OS=candidate division TM6 bacterium GW2011_GWA2_36_9 GN=US32_C0002G0091 PE=4 SV=1	0	0	0	0	0	0	0	0	7727300	0	0	0	0	0	0	0	0	0	0	0	0	0	0	0	0	0	0
A0A0G0J088	1	1	1	4.1	4.1	4.1	25.438	222	0.0011099	2.3299	>tr|A0A0G0J088|A0A0G0J088_9BACT 30S ribosomal protein S4 OS=Parcubacteria group bacterium GW2011_GWA2_38_13b GN=rpsD PE=3 SV=1	0	0	0	0	0	0	0	0	69372000	0	0	0	0	0	0	0	0	0	0	0	0	0	0	0	0	0	0
A0A0G0JNC9	6	3	3	3.9	2.3	2.3	139.15	1240	0.0024285	1.9525	>tr|A0A0G0JNC9|A0A0G0JNC9_9BACT DNA-directed RNA polymerase subunit OS=Candidatus Levybacteria bacterium GW2011_GWC2_37_7 GN=US55_C0007G0013 PE=3 SV=1	113940000	0	0	115550000	0	0	0	99970000	0	0	0	0	53153000	0	0	0	53924000	0	0	160740000	0	0	715050000	0	0	91586000	0
A0A0G0JRA8	3	2	1	7.9	6.2	2.8	42.448	390	0.0011077	2.3241	>tr|A0A0G0JRA8|A0A0G0JRA8_9BACT Elongation factor Tu OS=Candidatus Shapirobacteria bacterium GW2011_GWE2_38_30 GN=tuf PE=3 SV=1	0	0	0	109800000	0	0	184960000	0	0	0	0	0	0	0	124320000	0	0	104720000	0	28654000	0	0	0	0	0	0	0
A0A0G0JXE2	4	1	1	12.4	3.5	3.5	43.109	396	0	4.5742	>tr|A0A0G0JXE2|A0A0G0JXE2_9BACT Elongation factor Tu OS=candidate division TM6 bacterium GW2011_GWF2_37_49 GN=tuf PE=3 SV=1	16025000	0	0	0	0	0	0	0	0	0	0	0	0	0	0	0	0	0	0	0	0	0	0	0	0	0	0
A0A0G0K5A8	4	1	0	8.5	2.7	0	48.846	445	0.00049566	2.5719	>tr|A0A0G0K5A8|A0A0G0K5A8_9BACT Glutamate dehydrogenase OS=Candidatus Falkowbacteria bacterium GW2011_GWE1_38_31 GN=US91_C0004G0090 PE=3 SV=1	0	0	0	0	0	0	0	0	493670000	0	0	0	0	0	0	0	0	0	0	0	0	0	0	0	0	0	0
A0A0G0KAH5	1	1	1	8.2	8.2	8.2	13.23	122	0.0079137	1.3577	>tr|A0A0G0KAH5|A0A0G0KAH5_9BACT 50S ribosomal protein L14 OS=Candidatus Daviesbacteria bacterium GW2011_GWF2_38_6 GN=rplN PE=3 SV=1	0	0	0	0	0	0	0	14675000	0	0	0	0	0	0	0	0	0	0	0	0	0	0	0	0	0	0	0
A0A0G0L5X4	3	1	1	7.6	4	4	43.144	397	0.0069547	1.4135	>tr|A0A0G0L5X4|A0A0G0L5X4_9BACT Elongation factor Tu OS=Parcubacteria group bacterium GW2011_GWB1_38_8 GN=tuf PE=3 SV=1	0	0	0	0	0	0	0	0	59443000	0	0	0	0	0	0	0	0	0	0	0	0	0	0	0	0	0	0
A0A0G0L9N2	1	1	1	5.6	5.6	5.6	19.288	180	0	8.0373	>tr|A0A0G0L9N2|A0A0G0L9N2_9BACT 50S ribosomal protein L6 OS=Candidatus Woesebacteria bacterium GW2011_GWB1_38_8b GN=rplF PE=3 SV=1	0	0	0	23143000	0	0	0	0	0	0	0	0	0	0	0	0	0	0	0	0	0	0	0	0	0	0	0
A0A0G0LIH6	6	2	2	16	11.5	11.5	43.471	399	0.00026476	2.7588	>tr|A0A0G0LIH6|A0A0G0LIH6_9BACT Elongation factor Tu OS=Candidatus Woesebacteria bacterium GW2011_GWB1_38_8b GN=tuf PE=3 SV=1	0	0	0	0	0	0	0	0	0	0	0	0	0	0	0	0	0	0	0	0	0	0	0	0	0	0	13439000
A0A0G0N049	4	2	2	7.1	4.5	4.5	76.847	692	0	55.934	>tr|A0A0G0N049|A0A0G0N049_9BACT Elongation factor G OS=Parcubacteria group bacterium GW2011_GWC2_38_7 GN=fusA PE=3 SV=1	181940000	0	149670000	212450000	111000000	108440000	213900000	213430000	217400000	118460000	121360000	159840000	111940000	245620000	208240000	129780000	89036000	140340000	185620000	170300000	192380000	415260000	242120000	194640000	227390000	164160000	131550000
A0A0G0N671	1	1	1	10.3	10.3	10.3	10.094	87	0.0011497	2.4217	>tr|A0A0G0N671|A0A0G0N671_9BACT 30S ribosomal protein S15 OS=Candidatus Peregrinibacteria bacterium GW2011_GWF2_39_17 GN=rpsO PE=3 SV=1	0	0	0	0	0	0	0	42257000	0	0	0	0	0	0	0	0	0	0	0	0	0	0	0	0	0	0	0
A0A0G0PF06	1	1	1	7.1	7.1	7.1	20.264	182	0.00026553	2.7668	>tr|A0A0G0PF06|A0A0G0PF06_9BACT LemA-like protein OS=Parcubacteria group bacterium GW2011_GWF2_38_8 GN=UT09_C0009G0020 PE=4 SV=1	0	0	0	0	0	0	0	0	16915000	0	0	0	0	0	0	0	0	0	0	0	0	0	0	0	0	0	0
A0A0G0Q491	2	1	1	4.6	2.8	2.8	42.99	393	0.0096944	1.2072	>tr|A0A0G0Q491|A0A0G0Q491_9BACT Elongation factor Tu OS=Candidatus Levybacteria bacterium GW2011_GWA1_39_11 GN=tuf PE=3 SV=1	0	0	0	0	0	0	0	0	14896000	0	0	0	0	0	0	0	0	0	0	0	0	0	0	0	0	0	0
A0A0G0R2I7	2	1	1	4.3	2.5	2.5	43.564	398	0.0080554	1.3262	>tr|A0A0G0R2I7|A0A0G0R2I7_9BACT Elongation factor Tu OS=Parcubacteria group bacterium GW2011_GWB1_40_14 GN=tuf PE=3 SV=1	0	0	0	0	0	0	0	0	5845400	0	0	0	0	0	0	0	0	0	0	0	0	0	0	0	0	0	0
A0A0G0S166	1	1	1	2.6	2.6	2.6	51.653	469	0.0011962	2.5015	>tr|A0A0G0S166|A0A0G0S166_9BACT Pyruvate kinase OS=Candidatus Moranbacteria bacterium GW2011_GWA2_39_41 GN=UT50_C0032G0006 PE=3 SV=1	0	35071000	0	0	0	0	0	0	0	0	0	0	0	0	0	0	0	0	0	0	0	0	0	0	0	0	0
A0A0G0T4K0	6	1	1	10	2.3	2.3	42.308	391	1	-2	>tr|A0A0G0T4K0|A0A0G0T4K0_9BACT 60 kDa chaperonin (Fragment) OS=Candidatus Falkowbacteria bacterium GW2011_GWF2_39_8 GN=UT64_C0024G0001 PE=3 SV=1	0	0	0	0	0	0	0	93098000	0	0	0	0	0	0	0	0	0	0	0	0	0	0	0	0	0	0	0
A0A0G0VBX5	3	1	1	3.6	1.1	1.1	119.99	1069	0.0011587	2.4389	>tr|A0A0G0VBX5|A0A0G0VBX5_9BACT DNA-directed RNA polymerase subunit beta OS=Parcubacteria group bacterium GW2011_GWC2_40_31 GN=rpoB PE=3 SV=1	0	0	0	0	0	0	0	0	0	0	0	0	0	44084000	0	0	0	0	0	0	0	0	0	0	0	0	0
A0A0G0Y0H2	1	1	1	5	5	5	46.602	441	0.0097601	1.2201	>tr|A0A0G0Y0H2|A0A0G0Y0H2_9BACT Repair protein radA protein OS=Candidatus Curtissbacteria bacterium GW2011_GWA2_41_24 GN=UU56_C0026G0006 PE=4 SV=1	0	0	0	0	0	0	0	7943900	0	0	0	0	0	0	0	0	0	0	0	0	0	0	0	0	0	0	0
A0A0G0Z2A7	1	1	1	1.6	1.6	1.6	68.628	621	0.0098066	1.2011	>tr|A0A0G0Z2A7|A0A0G0Z2A7_9BACT ATP-dependent zinc metalloprotease FtsH OS=Candidatus Collierbacteria bacterium GW2011_GWA2_42_17 GN=ftsH PE=3 SV=1	0	0	0	0	0	0	0	0	19747000	0	0	0	0	0	0	0	0	0	0	0	0	0	0	0	0	0	0
A0A0G0ZUU8	1	1	1	7.2	7.2	7.2	15.596	138	0.0095524	1.2347	>tr|A0A0G0ZUU8|A0A0G0ZUU8_9BACT 50S ribosomal protein L19 OS=Candidatus Magasanikbacteria bacterium GW2011_GWC2_42_27 GN=UV18_C0006G0052 PE=3 SV=1	0	0	0	0	0	0	0	11653000	0	0	0	0	0	0	0	0	0	0	0	0	0	0	0	0	0	0	0
A0A0G1ATD1	2	1	1	15.7	9	9	15.394	134	0.00030395	3.1864	>tr|A0A0G1ATD1|A0A0G1ATD1_9BACT 50S ribosomal protein L16 OS=Parcubacteria group bacterium GW2011_GWA2_42_14 GN=rplP PE=3 SV=1	0	0	0	0	0	0	0	50469000	0	0	0	0	0	0	0	0	0	0	0	0	0	0	0	0	0	0	0
A0A0G1BSZ3	2	1	1	5.8	4.1	4.1	43.393	394	0.00026846	2.7944	>tr|A0A0G1BSZ3|A0A0G1BSZ3_9BACT Elongation factor Tu OS=Candidatus Gottesmanbacteria bacterium GW2011_GWC2_42_8 GN=tuf PE=3 SV=1	0	0	0	0	0	0	0	0	0	0	0	0	0	0	0	0	0	4337000	0	0	0	0	0	0	0	0	0
A0A0G1D395	1	1	1	9	9	9	12.831	111	0.0011011	2.3128	>tr|A0A0G1D395|A0A0G1D395_9BACT 30S ribosomal protein S10 OS=Parcubacteria group bacterium GW2011_GWC1_43_12 GN=rpsJ PE=3 SV=1	0	0	0	0	0	0	0	0	0	0	0	0	0	0	0	0	0	0	0	0	0	0	0	0	14112000	0	0
A0A0G1DHR5	7	1	1	2.8	0.4	0.4	258.95	2322	0.0091173	1.2724	>tr|A0A0G1DHR5|A0A0G1DHR5_9BACT DNA-directed RNA polymerase subunit beta OS=Candidatus Woesebacteria bacterium GW2011_GWB1_43_14 GN=UV74_C0013G0532 PE=3 SV=1	0	22740000	0	0	0	0	0	0	0	0	0	0	0	0	0	0	0	0	0	0	0	0	0	0	0	0	0
A0A0G1EPP9	3	1	1	4.6	3.1	3.1	58.44	547	0.0061962	1.4442	>tr|A0A0G1EPP9|A0A0G1EPP9_9BACT 60 kDa chaperonin OS=Candidatus Gottesmanbacteria bacterium GW2011_GWB1_43_11 GN=groL PE=3 SV=1	0	0	0	0	0	0	0	0	0	0	0	0	0	0	0	0	0	0	0	0	0	0	0	0	0	23164000	0
A0A0G1EWS3	1	1	1	3.3	3.3	3.3	27.634	240	0.0096638	1.2285	>tr|A0A0G1EWS3|A0A0G1EWS3_9BACT Acylneuraminate cytidylyltransferase OS=Candidatus Gottesmanbacteria bacterium GW2011_GWB1_43_11 GN=UV61_C0002G0182 PE=4 SV=1	0	0	0	0	0	0	0	120300000	0	0	0	0	0	0	0	0	0	0	0	0	0	0	0	0	0	0	0
A0A0G1FEU3	2	1	1	5.8	3.5	3.5	46.072	428	0.0036454	1.6598	>tr|A0A0G1FEU3|A0A0G1FEU3_9BACT Enolase OS=Parcubacteria group bacterium GW2011_GWB1_43_8 GN=eno PE=3 SV=1	0	0	0	0	0	0	31278000	0	0	0	0	0	0	0	0	0	0	0	0	0	0	0	0	0	0	0	0
A0A0G1HTH0	1	1	1	7.2	7.2	7.2	15.215	138	0.009735	1.2134	>tr|A0A0G1HTH0|A0A0G1HTH0_9BACT 50S ribosomal protein L16 OS=Parcubacteria group bacterium GW2011_GWF2_44_17 GN=UW40_C0014G0013 PE=3 SV=1	131470000	0	0	119180000	0	0	175410000	0	107980000	84527000	138600000	120140000	102070000	134070000	0	0	138100000	0	0	105050000	156930000	48808000	0	141640000	0	0	163940000
A0A0G1JVB3	4	1	0	22.2	8.1	0	14.392	135	0.0026944	1.8506	>tr|A0A0G1JVB3|A0A0G1JVB3_9BACT 50S ribosomal protein L7/L12 OS=Parcubacteria group bacterium GW2011_GWB1_44_7 GN=rplL PE=3 SV=1	0	0	0	0	0	0	0	13191000	0	0	0	0	0	0	0	0	0	0	0	0	0	0	0	0	0	0	0
A0A0G1KYF1	2	1	1	19.8	12.6	12.6	12.52	111	0.0097627	1.2202	>tr|A0A0G1KYF1|A0A0G1KYF1_9BACT 30S ribosomal protein S19 OS=Candidatus Moranbacteria bacterium GW2011_GWC2_45_10 GN=rpsS PE=3 SV=1	0	0	0	0	0	0	0	18279000	0	0	0	0	0	0	0	0	0	0	0	0	0	0	0	0	0	0	0
A0A0G1L3B1	1	1	1	9.2	9.2	9.2	12.55	109	0.0087403	1.2826	>tr|A0A0G1L3B1|A0A0G1L3B1_9BACT 30S ribosomal protein S10 OS=Candidatus Yanofskybacteria bacterium GW2011_GWB1_45_11 GN=rpsJ PE=3 SV=1	0	0	0	0	0	0	0	3101300	0	0	0	0	0	0	0	0	0	0	0	0	0	0	0	0	0	0	0
A0A0G1LN37	4	1	1	6.1	2.8	2.8	57.75	543	1	-2	>tr|A0A0G1LN37|A0A0G1LN37_9BACT 60 kDa chaperonin OS=Microgenomates group bacterium GW2011_GWB1_45_17 GN=groL PE=3 SV=1	0	0	0	0	0	0	10142000	0	0	0	0	0	0	0	0	0	0	0	0	0	0	0	0	0	0	0	0
A0A0G1N009	2	1	1	6.9	6.9	6.9	24.315	231	0.00025714	2.6536	>tr|A0A0G1N009|A0A0G1N009_9BACT Triosephosphate isomerase OS=Candidatus Magasanikbacteria bacterium GW2011_GWC2_45_8 GN=tpiA PE=3 SV=1	18702000	0	19699000	0	14515000	9727100	0	0	0	48217000	0	0	0	0	0	0	9955600	13449000	0	0	0	0	48386000	0	36611000	29138000	11137000
A0A0G1N463	1	1	1	9.1	9.1	9.1	12.694	110	0.0024377	1.9616	>tr|A0A0G1N463|A0A0G1N463_9BACT 30S ribosomal protein S10 OS=Parcubacteria group bacterium GW2011_GWB1_45_9 GN=rpsJ PE=3 SV=1	0	0	0	0	0	0	0	13031000	0	0	0	0	0	0	0	0	0	0	0	0	0	0	0	0	0	0	0
A0A0G1PHQ4	4	1	0	8.7	2.8	0	55.483	504	0.00026731	2.783	>tr|A0A0G1PHQ4|A0A0G1PHQ4_9BACT ATP synthase subunit alpha OS=Candidatus Uhrbacteria bacterium GW2011_GWF2_46_218 GN=atpA PE=3 SV=1	0	0	0	39702000	0	0	49946000	0	38970000	0	0	0	0	33660000	0	0	0	38103000	30585000	0	0	43704000	0	33506000	56813000	0	63486000
A0A0G1Q3G4	1	1	1	6.4	6.4	6.4	21.093	188	0.00025368	2.6193	>tr|A0A0G1Q3G4|A0A0G1Q3G4_9BACT Nucleoside diphosphate kinase OS=Candidatus Woesebacteria bacterium GW2011_GWA1_45_8 GN=UX19_C0004G0007 PE=4 SV=1	44298000	39468000	46467000	49092000	53356000	69105000	43521000	59419000	44871000	0	29370000	0	32394000	40639000	39200000	27420000	0	42151000	50831000	27807000	33385000	65352000	0	31178000	61553000	28418000	25978000
A0A0G1QSN0	3	2	2	19.4	19.4	19.4	12.998	124	0	14.453	>tr|A0A0G1QSN0|A0A0G1QSN0_9BACT 50S ribosomal protein L7/L12 OS=Parcubacteria group bacterium GW2011_GWF2_46_8 GN=rplL PE=3 SV=1	0	37045000	161560000	0	27873000	202460000	0	81249000	172430000	0	15470000	57308000	0	21579000	35024000	0	45845000	28395000	0	22407000	30011000	0	14343000	31318000	12047000	30022000	83282000
A0A0G1UCT0	1	1	1	3.9	3.9	3.9	24.644	255	0.0012146	2.1247	>tr|A0A0G1UCT0|A0A0G1UCT0_9BACT Uncharacterized protein OS=Parcubacteria group bacterium GW2011_GWA1_47_11 GN=UX77_C0010G0001 PE=4 SV=1	0	0	0	0	0	0	0	0	24923000	0	0	0	0	0	0	0	0	0	0	0	0	0	0	0	0	0	0
A0A0G1UM75	3	2	2	2.1	1.2	1.2	91.099	815	0.00026911	2.8003	>tr|A0A0G1UM75|A0A0G1UM75_9BACT Putative ATP-dependent protease Clp (Chain B) OS=Candidatus Amesbacteria bacterium GW2011_GWB1_48_13 GN=UY28_C0057G0003 PE=3 SV=1	28432000	52722000	33312000	41795000	30253000	36462000	63714000	33617000	46768000	41151000	41426000	46487000	67254000	36806000	56044000	79954000	53954000	59736000	36573000	47071000	34775000	40713000	44821000	34044000	70453000	107160000	67619000
A0A0G1V5F6	6	1	1	9.7	2.9	2.9	58.442	547	1	-2	>tr|A0A0G1V5F6|A0A0G1V5F6_9BACT 60 kDa chaperonin OS=Parcubacteria group bacterium GW2011_GWA2_48_9 GN=groL PE=3 SV=1	0	0	0	0	0	0	0	0	0	0	0	0	0	0	0	0	0	0	0	0	0	0	0	0	14329000	0	0
A0A0G1X2I5	1	1	1	6.3	6.3	6.3	17.268	158	0.0015588	2.036	>tr|A0A0G1X2I5|A0A0G1X2I5_9BACT 30S ribosomal protein S10 OS=Parcubacteria group bacterium GW2011_GWF2_52_12 GN=rpsJ PE=3 SV=1	0	0	0	0	0	0	0	31573000	0	0	0	0	0	0	0	0	0	0	0	0	0	0	0	0	0	0	0
A0A0G1XEU8	3	1	1	12.2	5.7	5.7	29.042	262	0.0011442	2.4125	>tr|A0A0G1XEU8|A0A0G1XEU8_9BACT 50S ribosomal protein L2 OS=Parcubacteria group bacterium GW2011_GWA2_52_8 GN=rplB PE=3 SV=1	0	0	0	0	0	0	0	0	21218000	0	0	0	0	0	0	17786000	23269000	14070000	0	0	29085000	13121000	0	19821000	22078000	0	28581000
A0A0G2HKS8	1	1	1	0.9	0.9	0.9	191.37	1707	0.0010365	2.1815	>tr|A0A0G2HKS8|A0A0G2HKS8_9SYNE DNA helicase OS=Candidatus Synechococcus spongiarum SP3 GN=TE42_06020 PE=4 SV=1	0	0	0	0	0	0	9393700	0	0	0	0	0	0	0	0	0	0	0	0	0	0	0	0	0	0	0	0
A0A0G2HLT5	3	1	1	21.8	10.9	10.9	17.458	156	0.0011919	2.0816	>tr|A0A0G2HLT5|A0A0G2HLT5_9SYNE 30S ribosomal protein S7 OS=Candidatus Synechococcus spongiarum SP3 GN=rpsG PE=3 SV=1	0	0	0	0	0	0	0	14149000	0	0	0	0	0	0	0	0	0	0	0	0	0	0	0	0	0	0	0
A0A0G2Z6I4	1	1	1	3.8	3.8	3.8	26.991	239	0	5.4653	>tr|A0A0G2Z6I4|A0A0G2Z6I4_9BACT Biotin--acetyl-CoA-carboxylase ligase OS=Kosmotoga pacifica GN=IX53_04595 PE=4 SV=1	0	132700000	0	0	190680000	0	0	206820000	0	0	0	0	0	0	0	0	0	0	0	0	0	0	0	0	0	0	0
A0A0G3CP99	5	1	1	26.8	11.7	11.7	20.23	179	0.00032041	3.384	>tr|A0A0G3CP99|A0A0G3CP99_9ENTR 50S ribosomal protein L5 OS=Pragia fontium GN=rplE PE=3 SV=1	0	0	0	0	0	0	0	10008000	0	0	0	0	0	0	0	0	0	0	0	0	0	0	0	0	0	0	0
A0A0G3EGA3	1	1	1	3.8	3.8	3.8	33.985	312	0.0097035	1.2091	>tr|A0A0G3EGA3|A0A0G3EGA3_9BACT Ribose-phosphate pyrophosphokinase OS=Verrucomicrobia bacterium L21-Fru-AB GN=prs PE=3 SV=1	0	0	0	3819300	0	0	0	0	0	0	0	0	0	0	0	0	0	0	0	0	0	0	0	0	0	0	0
A0A0G3G620	1	1	1	12.4	12.4	12.4	13.782	129	0.0059217	1.4496	>tr|A0A0G3G620|A0A0G3G620_9GAMM 30S ribosomal protein S11 OS=Thioalkalivibrio versutus GN=rpsK PE=3 SV=1	0	33751000	0	0	0	0	0	0	0	0	0	0	0	0	0	0	0	0	0	0	0	0	0	0	0	0	0
A0A0G3GSA0	5	1	0	10.7	2.2	0	48.681	447	1	-2	>tr|A0A0G3GSA0|A0A0G3GSA0_9CORY Glutamate dehydrogenase OS=Corynebacterium epidermidicanis GN=gdh PE=3 SV=1	0	0	0	0	0	0	0	0	0	0	0	0	0	0	0	0	0	0	0	0	0	0	0	0	0	0	9705800
A0A0G3I9G3	1	1	1	2.7	2.7	2.7	39.487	366	0.0036993	1.6895	>tr|A0A0G3I9G3|A0A0G3I9G3_LIBAF Phosphate acyltransferase OS=Candidatus Liberibacter africanus PTSAPSY GN=plsX PE=3 SV=1	0	0	0	0	0	0	0	0	17315000	0	0	0	0	0	0	0	0	0	0	0	0	0	0	0	0	0	0
A0A0G3WLB1	1	1	1	7.1	7.1	7.1	15.642	141	0.0079125	1.3577	>tr|A0A0G3WLB1|A0A0G3WLB1_9BACT 50S ribosomal protein L13 OS=Endomicrobium proavitum GN=rplM PE=3 SV=1	0	0	0	0	0	0	0	4807500	0	0	0	0	0	0	0	0	0	0	0	0	0	0	0	0	0	0	0
A0A0G3XK68	2	2	1	17.6	17.6	8.8	12.636	125	0.0010265	2.1528	>tr|A0A0G3XK68|A0A0G3XK68_9SPHN 50S ribosomal protein L7/L12 OS=Croceicoccus naphthovorans GN=rplL PE=3 SV=1	218580000	0	0	324180000	162210000	0	0	0	0	149710000	0	170970000	122340000	136250000	0	112900000	0	0	0	170070000	0	0	148360000	0	0	0	0
A0A0G8B112	4	2	1	5	3.6	1.9	68.827	646	0.0011874	2.4912	>tr|A0A0G8B112|A0A0G8B112_9SYNE Chaperone protein DnaK OS=Candidatus Synechococcus spongiarum 142 GN=dnaK PE=2 SV=1	0	0	0	0	87818000	63618000	0	0	0	0	0	0	0	0	36947000	0	0	0	0	0	0	0	0	0	0	0	0
A0A0G8CIV9	1	1	1	2.8	2.8	2.8	33.174	284	0.0095472	1.2335	>tr|A0A0G8CIV9|A0A0G8CIV9_BACCE Uncharacterized protein OS=Bacillus cereus GN=B4147_4016 PE=4 SV=1	223280000	242910000	375000000	339540000	329340000	641100000	156810000	166850000	183630000	712640000	201270000	147680000	915890000	189680000	196220000	328700000	134350000	160630000	153450000	127590000	75068000	326670000	158330000	77203000	295320000	83296000	75223000
A0A0G9GU79	3	1	1	4.7	1.3	1.3	76.002	679	1	-2	>tr|A0A0G9GU79|A0A0G9GU79_LACPN Formate acetyltransferase (Fragment) OS=Lactobacillus plantarum GN=WP50_09805 PE=4 SV=1	0	0	0	0	0	0	0	7603300	0	0	0	0	0	0	0	0	0	0	0	0	0	0	0	0	0	0	0
A0A0G9I4S3	2	1	1	10	6.1	6.1	20.151	180	0.0031228	1.7659	>tr|A0A0G9I4S3|A0A0G9I4S3_9XANT 50S ribosomal protein L5 OS=Xanthomonas hyacinthi DSM 19077 GN=rplE PE=3 SV=1	0	0	0	0	0	0	0	0	26048000	0	0	0	0	0	0	0	0	0	0	0	0	0	0	0	0	0	0
A0A0G9L5Y6	3	1	1	23.5	7.6	7.6	13.622	119	1	-2	>tr|A0A0G9L5Y6|A0A0G9L5Y6_9CLOT 50S ribosomal protein L20 OS=Clostridium sp. C8 GN=rplT PE=3 SV=1	0	0	0	0	0	0	0	0	0	0	0	0	0	0	0	0	0	0	0	0	0	0	0	0	0	0	0
A0A0G9LDE5	1	1	1	3.5	3.5	3.5	42.874	373	0.0071848	1.3996	>tr|A0A0G9LDE5|A0A0G9LDE5_9CLOT Phosphoesterase OS=Clostridium sp. C8 GN=AAT22_03425 PE=4 SV=1	0	0	35639000	0	0	0	0	0	0	0	0	0	0	0	0	0	0	0	0	0	0	0	0	0	0	0	0
A0A0G9LEQ1	3	1	1	12.6	6.5	6.5	30.305	277	0.00031546	3.3125	>tr|A0A0G9LEQ1|A0A0G9LEQ1_9CLOT 50S ribosomal protein L2 OS=Clostridium sp. C8 GN=rplB PE=3 SV=1	0	0	0	0	0	0	14370000	0	0	0	0	0	0	0	0	0	0	0	0	0	0	0	0	0	0	0	0
A0A0G9LM12	1	1	1	16.7	16.7	16.7	8.1965	72	0.0030885	1.7373	>tr|A0A0G9LM12|A0A0G9LM12_9CLOT Translation initiation factor IF-1 OS=Clostridium sp. C8 GN=infA PE=3 SV=1	0	0	0	0	0	0	0	0	10595000	0	0	0	0	0	0	0	0	0	0	0	0	0	0	0	0	0	0
A0A0G9MMI3	1	1	1	5.1	5.1	5.1	24.584	217	0.0022573	1.972	>tr|A0A0G9MMI3|A0A0G9MMI3_9SPHN Guanylate kinase OS=Erythrobacter gangjinensis GN=gmk PE=3 SV=1	0	0	64307000	0	0	0	0	0	0	0	0	0	0	0	0	0	0	0	0	0	0	0	0	0	0	0	0
A0A0H0SC21	3	1	0	15.9	5	0	24.295	220	0	19.452	>tr|A0A0H0SC21|A0A0H0SC21_9BACL 30S ribosomal protein S3 OS=Brevibacillus formosus GN=rpsC PE=3 SV=1	0	0	0	0	0	0	0	0	0	0	0	0	0	0	0	0	0	0	0	0	0	0	0	0	0	0	26091000
A0A0H1BTM2	1	1	1	5	5	5	18.019	159	0.0097403	1.215	>tr|A0A0H1BTM2|A0A0H1BTM2_PSEDT Uncharacterized protein OS=Pseudomonas sp. (strain TJI-51) GN=G1E_33325 PE=4 SV=1	0	0	0	0	0	0	0	404580000	0	0	0	0	0	0	0	0	0	0	0	0	0	0	0	0	0	0	0
A0A0H2LW04	1	1	1	4	4	4	31.546	299	0.00030193	3.1708	>tr|A0A0H2LW04|A0A0H2LW04_VARPD Metallo-beta-lactamase superfamily protein OS=Variovorax paradoxus GN=VPARA_62050 PE=4 SV=1	0	0	0	0	0	0	0	39429000	0	0	0	0	0	0	0	0	0	0	0	0	0	0	0	0	0	0	0
A0A0H2MAA0	6	1	0	5.6	1.2	0	96.89	886	0.0036382	1.6547	>tr|A0A0H2MAA0|A0A0H2MAA0_9PROT Pyruvate phosphate dikinase OS=Kiloniella spongiae GN=WH96_19180 PE=4 SV=1	0	6937000	0	0	0	0	0	0	0	0	0	0	0	0	0	0	0	0	0	0	0	0	0	0	0	0	0
A0A0H2Q735	3	3	2	6.7	6.7	5.1	54.76	493	0	3.9001	>tr|A0A0H2Q735|A0A0H2Q735_9ENTR EvpB family type VI secretion protein OS=Moellerella wisconsensis GN=VK86_15180 PE=4 SV=1	22100000	0	0	26314000	0	0	70545000	86516000	19430000	0	0	12898000	15620000	0	12214000	0	0	0	0	0	15746000	0	0	0	0	0	0
A0A0H2Q990	4	1	1	13	3.8	3.8	48.425	446	1	-2	>tr|A0A0H2Q990|A0A0H2Q990_9ENTR Glutamate dehydrogenase OS=Moellerella wisconsensis GN=VK86_14950 PE=3 SV=1	0	0	0	0	0	0	0	0	0	0	0	0	0	0	0	0	0	0	32383000	0	0	0	0	0	0	0	0
A0A0H3GDV0	2	1	1	2.6	1.3	1.3	97.415	879	0	5.4923	>tr|A0A0H3GDV0|A0A0H3GDV0_LISM4 Pyruvate, phosphate dikinase OS=Listeria monocytogenes serotype 1/2a (strain 10403S) GN=LMRG_01014 PE=4 SV=1	0	0	0	0	0	0	0	34817000	0	0	0	0	0	0	0	0	0	0	0	0	0	0	0	0	0	0	0
A0A0H3HJL7	1	1	1	4.1	4.1	4.1	35.13	315	0.0050094	1.5112	>tr|A0A0H3HJL7|A0A0H3HJL7_KLEOK ABC transporter, quaternary amine uptake transporter (QAT) family, ATP-binding protein OS=Klebsiella oxytoca (strain ATCC 8724 / DSM 4798 / JCM 20051 / NBRC 3318 / NRRL B-199 / KCTC 1686) GN=KOX_25600 PE=4 SV=1	0	0	0	0	0	0	0	0	0	0	0	0	0	0	0	0	0	0	0	0	0	0	0	0	0	0	0
A0A0H3J500	2	1	1	1.3	0.7	0.7	223.53	1957	0.0029767	1.7873	>tr|A0A0H3J500|A0A0H3J500_CLOPA Amino acid adenylation domain protein OS=Clostridium pasteurianum DSM 525 = ATCC 6013 GN=lgrC PE=3 SV=1	0	0	0	0	0	0	0	0	0	0	0	0	0	0	0	0	0	0	0	0	0	0	0	0	0	0	0
A0A0H3J903	3	2	2	20.2	11.7	11.7	10.65	94	0.0048796	1.52	>tr|A0A0H3J903|A0A0H3J903_CLOPA 30S ribosomal protein S19 OS=Clostridium pasteurianum DSM 525 = ATCC 6013 GN=rpsS PE=3 SV=1	0	0	0	0	0	0	0	0	0	0	27558000	0	0	21167000	0	37601000	46171000	0	0	0	0	0	0	18933000	16832000	0	0
A0A0H3PGP4	1	1	1	1.4	1.4	1.4	75.858	656	0.0069568	1.4137	>tr|A0A0H3PGP4|A0A0H3PGP4_HAEI3 Cytochrome c nitrite reductase OS=Haemophilus influenzae (strain NTHi 3655) GN=nrfA PE=4 SV=1	0	0	0	0	0	0	0	0	174100000	0	0	0	0	0	0	0	0	0	0	0	0	0	0	0	0	0	0
A0A0H3U7Q6	1	1	1	10.5	10.5	10.5	25.79	228	0.0029793	1.7903	>tr|A0A0H3U7Q6|A0A0H3U7Q6_9BACT Uncharacterized protein OS=uncultured bacterium fosmid pJB71G8 PE=3 SV=1	0	22258000	0	0	0	0	0	0	0	0	0	0	0	0	0	0	0	0	0	0	0	0	0	0	0	0	0
A0A0H3U8F4	6	2	2	21.4	12.8	12.8	20.906	187	0.00027189	2.8257	>tr|A0A0H3U8F4|A0A0H3U8F4_9BACT Uncharacterized protein OS=uncultured bacterium fosmid pJB154B8_contig II PE=4 SV=1	0	0	0	0	0	0	0	0	0	0	0	0	37011000	35671000	29474000	31595000	0	29908000	24626000	0	30401000	21882000	0	0	26020000	26255000	0
A0A0H3UA90	1	1	1	4.8	4.8	4.8	28.416	249	0.00106	2.2206	>tr|A0A0H3UA90|A0A0H3UA90_9BACT Putative uroporphyrinogen-III synthase OS=uncultured bacterium fosmid pJB135F11 PE=4 SV=1	0	0	0	0	0	0	3300800	0	0	0	0	0	0	0	0	0	0	0	0	0	0	0	0	0	0	0	0
A0A0H3UAA4	3	2	2	20.8	13.1	13.1	20.091	183	0	4.8988	>tr|A0A0H3UAA4|A0A0H3UAA4_9BACT Uncharacterized protein OS=uncultured bacterium fosmid pJB17E7_contig I PE=4 SV=1	0	28285000	73845000	17253000	30181000	30808000	21795000	28664000	32257000	0	0	20782000	0	0	20420000	14312000	16402000	18470000	0	35048000	0	17365000	24320000	0	16850000	22020000	0
A0A0H3UAI6	6	2	0	27.2	7.9	0	31.549	290	0	4.1811	>tr|A0A0H3UAI6|A0A0H3UAI6_9BACT Pyridoxal 5-phosphate synthase subunit PdxS OS=uncultured bacterium fosmid pJB69A5 GN=pdxS PE=3 SV=1	0	0	0	0	43356000	0	0	43910000	46026000	26720000	36987000	36536000	36508000	32304000	34635000	40252000	32123000	31175000	0	0	44362000	0	31340000	36948000	41878000	36082000	44715000
A0A0H3UAJ6	1	1	1	4.6	4.6	4.6	29.587	280	0	8.5305	>tr|A0A0H3UAJ6|A0A0H3UAJ6_9BACT Putative motA/TolQ/ExbB proton channel OS=uncultured bacterium fosmid pJB71G8 PE=3 SV=1	37606000	189260000	236140000	66113000	0	197930000	0	132520000	192020000	35861000	21085000	30304000	20282000	17413000	39997000	31911000	13448000	0	28090000	0	0	0	37441000	0	0	63818000	0
A0A0H3XKG2	1	1	1	3.5	3.5	3.5	35.386	317	0.00049273	2.5607	>tr|A0A0H3XKG2|A0A0H3XKG2_9MOLU DNA-directed RNA polymerase subunit alpha OS=Spiroplasma eriocheiris CCTCC M 207170 GN=rpoA PE=3 SV=1	0	0	0	0	0	0	0	35357000	0	0	0	0	0	0	0	0	0	0	0	0	0	0	0	0	0	0	0
A0A0H4H324	4	3	3	37.4	28.6	28.6	10.259	91	0	9.7938	>tr|A0A0H4H324|A0A0H4H324_HAEDC 30S ribosomal protein S19 OS=Haemophilus ducreyi GN=rpsS PE=3 SV=1	70314000	284160000	116920000	207760000	332240000	114520000	461450000	490720000	178880000	99966000	6698100	79600000	107290000	14230000	109460000	166480000	23593000	218270000	28147000	17876000	107200000	73571000	33598000	9231700	220320000	134310000	16834000
A0A0H4HZQ5	1	1	1	3.5	3.5	3.5	45.301	431	0.00268	1.8382	>tr|A0A0H4HZQ5|A0A0H4HZQ5_9ALTE Enolase OS=Marinobacter psychrophilus GN=eno PE=3 SV=1	0	0	0	0	0	0	11852000	0	0	0	0	0	0	0	0	0	0	0	0	0	0	0	0	0	0	0	0
A0A0H4KEW2	4	1	0	38.7	8	0	15.123	137	0.0011553	2.4349	>tr|A0A0H4KEW2|A0A0H4KEW2_9BACI 30S ribosomal protein S12 OS=Bacillus endophyticus GN=rpsL PE=3 SV=1	0	0	0	0	0	0	0	0	80403000	0	0	0	0	0	0	0	0	0	0	0	0	0	0	0	0	0	0
A0A0R1KFL5	1	1	1	9.1	9.1	9.1	14.771	132	0.0039248	1.6239	>tr|A0A0R1KFL5|A0A0R1KFL5_9LACO 30S ribosomal protein S8 OS=Lactobacillus nodensis DSM 19682 = JCM 14932 = NBRC 107160 GN=rpsH PE=3 SV=1	0	0	0	0	0	0	0	0	27722000	0	0	0	0	0	0	0	0	0	0	0	0	0	0	0	0	0	0
A0A0H4LTY0	1	1	1	14.1	14.1	14.1	8.0438	71	0	14.666	>tr|A0A0H4LTY0|A0A0H4LTY0_9LACO DNA-binding protein OS=Lactobacillus farciminis GN=ABB44_11075 PE=4 SV=1	0	0	0	0	0	0	0	161840000	0	0	0	0	0	0	0	0	0	0	0	0	0	0	0	0	0	0	0
A0A0H4PBX1	3	2	1	13.4	9.7	5.4	20.657	186	0.00028893	3.0111	>tr|A0A0H4PBX1|A0A0H4PBX1_9BACT 50S ribosomal protein L5 OS=Cyclobacterium amurskyense GN=rplE PE=3 SV=1	0	0	0	0	0	0	0	0	0	0	31421000	27329000	0	28256000	22710000	0	38366000	22104000	0	0	0	0	0	32007000	0	0	32745000
A0A0H4RAU9	1	1	1	1.9	1.9	1.9	72.288	625	0	14.461	>tr|A0A0H4RAU9|A0A0H4RAU9_BACME Chaperone protein HtpG OS=Bacillus megaterium Q3 GN=htpG PE=3 SV=1	0	0	69006000	0	0	0	0	0	0	0	0	0	0	0	0	0	0	0	0	0	0	0	0	0	0	0	0
A0A0H4SZN8	3	1	1	11.4	4.8	4.8	25.251	228	0.0029866	1.7979	>tr|A0A0H4SZN8|A0A0H4SZN8_9PROT 50S ribosomal protein L5 OS=uncultured beta proteobacterium Rifle_16ft_4_minimus_10522 GN=rplE PE=3 SV=1	0	0	0	0	13059000	0	0	0	0	0	0	0	0	0	0	0	0	0	0	0	0	0	0	0	0	0	0
A0A0H4T0K0	5	2	2	13.7	4.3	4.3	30.72	278	0	6.1561	>tr|A0A0H4T0K0|A0A0H4T0K0_9CHLR 50S ribosomal protein L2 OS=uncultured Chloroflexi bacterium Rifle_16ft_4_minimus_13751 GN=rplB PE=3 SV=1	259280000	0	190580000	259910000	109300000	137780000	66055000	88118000	0	124480000	194390000	169120000	162290000	80784000	185740000	84437000	145970000	64626000	257420000	167420000	156210000	205080000	213130000	259690000	189810000	41867000	90704000
A0A0H4T4E4	2	1	0	14.6	9.2	0	14.141	130	0.001079	2.2593	>tr|A0A0H4T4E4|A0A0H4T4E4_9PROT 30S ribosomal protein S8 OS=uncultured proteobacterium Rifle_16ft_4_minimus_1560 GN=rpsH PE=3 SV=1	0	0	0	0	0	0	0	10420000	0	0	0	0	0	0	0	0	0	0	0	0	0	0	0	0	0	0	0
A0A0H4T7K9	3	1	1	13	6.5	6.5	28.924	261	0	3.8156	>tr|A0A0H4T7K9|A0A0H4T7K9_9BACT 50S ribosomal protein L2 OS=uncultured Acidobacteria bacterium Rifle_16ft_4_minimus_38548 GN=rplB PE=3 SV=1	0	0	0	0	0	0	0	0	15228000	0	0	0	0	0	0	0	0	0	0	0	0	0	0	0	0	0	0
A0A0H4TBY0	5	2	2	14.2	6.4	6.4	43.14	393	0	33.263	>tr|A0A0H4TBY0|A0A0H4TBY0_9BACT Elongation factor Tu OS=uncultured Microgenomates bacterium Rifle_16ft_4_minimus_28007 GN=tufA PE=3 SV=1	28063000	0	0	44388000	25184000	0	224030000	370830000	30355000	0	0	30458000	43509000	11685000	201870000	42952000	17178000	56910000	19366000	0	27080000	15023000	17749000	0	31487000	37661000	0
A0A0H4TDY2	2	1	1	5.8	4	4	43.889	399	0.0029988	1.8094	>tr|A0A0H4TDY2|A0A0H4TDY2_9BACT Elongation factor Tu (Fragment) OS=uncultured bacterium Rifle_16ft_4_minimus_752 GN=tufB PE=3 SV=1	0	0	0	0	0	0	0	0	18340000	0	0	0	0	0	0	0	0	0	0	0	0	0	0	0	0	0	0
A0A0H4TEZ7	1	1	1	5.5	5.5	5.5	19.922	182	0.006056	1.4466	>tr|A0A0H4TEZ7|A0A0H4TEZ7_9CHLR 50S ribosomal protein L6 OS=uncultured Chloroflexi bacterium Rifle_16ft_4_minimus_24332 GN=rplF PE=3 SV=1	0	0	0	0	0	0	0	0	0	0	0	0	0	0	0	0	0	0	0	0	0	10392000	0	0	0	0	0
A0A0H4VH56	6	1	0	12.6	5.1	0	28.484	253	0.0011395	2.3985	>tr|A0A0H4VH56|A0A0H4VH56_9BACT 30S ribosomal protein S2 OS=Rufibacter sp. DG31D GN=rpsB PE=3 SV=1	0	0	0	0	0	0	0	23265000	0	0	0	0	0	0	0	0	0	0	0	0	0	0	0	0	0	0	0
A0A0H4W3Z1	2	2	2	0.7	0.7	0.7	259.5	2501	0.0074074	1.3859	>tr|A0A0H4W3Z1|A0A0H4W3Z1_9BORD Filamentous hemagglutinin OS=Bordetella hinzii GN=fhaB_1 PE=4 SV=1	0	34615000	31284000	37400000	0	0	52239000	46258000	37892000	28058000	50291000	32281000	30653000	44144000	38555000	36868000	41985000	36693000	0	0	32500000	0	33403000	0	0	33393000	0
A0A0L1M2R9	1	1	1	3.6	3.6	3.6	26.011	250	0.0025622	1.8981	>tr|A0A0L1M2R9|A0A0L1M2R9_9MICC Uncharacterized protein OS=Arthrobacter sp. ZBG10 GN=ACU18_01080 PE=4 SV=1	0	0	0	0	0	0	0	26804000	0	0	0	0	0	0	0	0	0	0	0	0	0	0	0	0	0	0	0
A0A0H4WUA5	5	1	1	2.8	0.6	0.6	156.13	1401	0.0097495	1.2177	>tr|A0A0H4WUA5|A0A0H4WUA5_9DELT DNA-directed RNA polymerase subunit beta OS=Myxococcus hansupus GN=rpoC PE=3 SV=1	0	17937000	0	0	0	0	0	0	0	0	0	0	0	0	0	0	0	0	0	0	0	0	0	0	0	0	0
A0A0H5A8R6	1	1	1	10.1	10.1	10.1	11.057	99	0.0015585	2.036	>tr|A0A0H5A8R6|A0A0H5A8R6_9PSED XRE family transcriptional regulator OS=Pseudomonas trivialis GN=AA957_14930 PE=4 SV=1	428160000	0	0	0	319710000	373050000	0	0	0	0	0	0	0	0	0	0	0	0	0	0	0	0	0	0	0	0	0
A0A0H5AYS5	4	1	1	46.2	20.5	20.5	8.4744	78	0.0017274	2.0063	>tr|A0A0H5AYS5|A0A0H5AYS5_PREIN Acyl carrier protein OS=Prevotella intermedia GN=acpP PE=3 SV=1	0	0	0	0	0	0	0	11265000	0	0	0	0	0	0	0	0	0	0	0	0	0	0	0	0	0	0	0
A0A0H5AZI5	5	1	0	29.9	5.2	0	17.373	154	1	-2	>tr|A0A0H5AZI5|A0A0H5AZI5_PREIN 50S ribosomal protein L13 OS=Prevotella intermedia GN=rplM PE=3 SV=1	0	0	0	0	0	0	0	45237000	0	0	0	0	0	0	0	0	0	0	0	0	0	0	0	0	0	0	0
A0A0H5AZJ6	3	1	1	6.8	2.9	2.9	61.075	547	0.0063291	1.4421	>tr|A0A0H5AZJ6|A0A0H5AZJ6_PREIN SusD, outer membrane protein OS=Prevotella intermedia GN=PI172_0508 PE=4 SV=1	0	0	0	0	0	0	0	12742000	0	0	0	0	0	0	0	0	0	0	0	0	0	0	0	0	0	0	0
A0A0H5B2Q1	12	1	1	41.5	4.8	4.8	26.948	248	0.0081828	1.3192	>tr|A0A0H5B2Q1|A0A0H5B2Q1_PREIN 30S ribosomal protein S2 OS=Prevotella intermedia GN=rpsB PE=3 SV=1	0	0	0	0	0	0	0	19896000	0	0	0	0	0	0	0	0	0	0	0	0	0	0	0	0	0	0	0
A0A0H5B2R3	10	1	1	50	7.9	7.9	14.125	126	0	5.1145	>tr|A0A0H5B2R3|A0A0H5B2R3_PREIN 30S ribosomal protein S13 OS=Prevotella intermedia GN=rpsM PE=3 SV=1	0	0	0	0	0	0	0	693100000	0	0	0	0	0	0	0	0	0	0	0	0	0	0	0	0	0	0	0
A0A0H5B2T2	9	1	0	32.7	6.5	0	29.76	275	0	139.71	>tr|A0A0H5B2T2|A0A0H5B2T2_PREIN 50S ribosomal protein L2 OS=Prevotella intermedia GN=rplB PE=3 SV=1	145680000	48124000	94948000	149300000	100030000	97803000	61787000	65791000	69662000	37822000	76226000	81844000	94222000	83203000	144010000	36564000	68143000	49551000	156990000	149910000	120020000	156720000	182590000	177770000	102680000	45231000	46838000
A0A0H5B2Y2	2	2	1	3.6	3.6	1.6	51.376	449	0.0031077	1.7551	>tr|A0A0H5B2Y2|A0A0H5B2Y2_PREIN Survival protein SurA OS=Prevotella intermedia GN=PI172_0582 PE=4 SV=1	55028000	0	0	0	0	0	0	0	0	54568000	0	63027000	59754000	0	75300000	0	75340000	83584000	0	59826000	0	0	0	48068000	56224000	71642000	0
A0A0H5B3R7	5	2	2	18	6.6	6.6	35.712	316	0.0010282	2.1595	>tr|A0A0H5B3R7|A0A0H5B3R7_PREIN Putative stomatin/prohibitin-family membrane protease subunit YbbK OS=Prevotella intermedia GN=PI172_0852 PE=4 SV=1	0	0	0	0	0	0	0	20948000	0	0	0	0	0	0	0	0	0	0	0	0	0	0	0	0	0	0	0
A0A0H5B4Z7	5	1	0	56.6	15.7	0	9.5128	83	0.00026089	2.7137	>tr|A0A0H5B4Z7|A0A0H5B4Z7_PREIN 50S ribosomal protein L31 type B OS=Prevotella intermedia GN=rpmE PE=3 SV=1	0	0	0	0	564990000	18272000	0	507080000	0	18634000	20125000	0	30233000	0	0	0	19864000	74726000	22730000	40800000	18618000	0	109500000	32327000	0	0	0
A0A0H5B622	4	1	1	22.9	7.4	7.4	20.912	188	0.0019161	2.0002	>tr|A0A0H5B622|A0A0H5B622_PREIN 50S ribosomal protein L6 OS=Prevotella intermedia GN=rplF PE=3 SV=1	0	0	0	0	0	0	0	0	10481000	0	0	0	0	0	0	0	0	0	0	0	0	0	0	0	0	0	0
A0A0H5B884	4	3	3	24	18	18	11.33	100	0	29.363	>tr|A0A0H5B884|A0A0H5B884_PREIN 30S ribosomal protein S14 OS=Prevotella intermedia GN=rpsN PE=3 SV=1	0	1082300000	0	0	1194200000	0	0	1732500000	0	0	0	0	0	0	267620000	0	0	0	0	0	0	0	0	0	0	0	0
A0A0H5BLP7	7	2	0	22	9.2	0	32.666	305	0.00032248	3.4152	>tr|A0A0H5BLP7|A0A0H5BLP7_PREIN D-3-phosphoglycerate dehydrogenase OS=Prevotella intermedia GN=PI172_1426 PE=3 SV=1	0	0	0	0	0	0	0	20687000	42882000	0	0	0	0	0	0	0	0	0	0	0	0	0	0	0	0	18087000	0
A0A0H5BM84	1	1	1	15.2	15.2	15.2	11.379	105	0.00026254	2.7367	>tr|A0A0H5BM84|A0A0H5BM84_PREIN 50S ribosomal protein L24 OS=Prevotella intermedia GN=rplX PE=3 SV=1	0	93857000	0	0	112540000	0	0	175390000	0	0	0	0	0	0	0	0	0	0	0	0	0	0	0	0	0	0	0
A0A0H5BM95	3	2	1	25	14.5	9.9	18.956	172	0	14.297	>tr|A0A0H5BM95|A0A0H5BM95_PREIN LSU ribosomal protein L10p OS=Prevotella intermedia GN=PI172_1716 PE=3 SV=1	100410000	80312000	61619000	71926000	80973000	96019000	51069000	103460000	89188000	79470000	66966000	0	62096000	60396000	102560000	64098000	121050000	142360000	208240000	0	99438000	217710000	27307000	217520000	194170000	40195000	67235000
A0A0H5BM96	18	3	0	46.5	6.8	0	43.916	396	0	188.17	>tr|A0A0H5BM96|A0A0H5BM96_PREIN Elongation factor Tu OS=Prevotella intermedia GN=tuf PE=3 SV=1	754900000	514750000	528820000	1558200000	1444800000	772320000	820210000	2770300000	1354000000	1862300000	813750000	945100000	1636000000	1590800000	1981700000	1097300000	929460000	1246500000	2609700000	1023600000	1124200000	2586700000	1634100000	1599100000	1949400000	1223500000	799640000
A0A0H5BWM5	2	2	2	14.9	14.9	14.9	8.3109	67	0	4.4557	>tr|A0A0H5BWM5|A0A0H5BWM5_9ENTR 50S ribosomal protein L28 OS=Candidatus Westeberhardia cardiocondylae GN=rpmB PE=3 SV=1	77721000	341730000	0	280780000	149670000	0	174030000	69293000	0	0	0	0	61488000	0	55438000	36445000	0	60667000	0	29039000	0	0	37065000	0	0	0	0
A0A0H5DPG1	5	1	1	8.9	3.1	3.1	58.284	540	0.0096061	1.2499	>tr|A0A0H5DPG1|A0A0H5DPG1_9CHLA 60 kDa chaperonin OS=Estrella lausannensis GN=groL2 PE=3 SV=1	0	0	0	0	0	0	0	10842000	0	0	0	0	0	0	0	0	0	0	0	0	0	0	0	0	0	0	0
A0A0H5SFD0	5	1	0	9.4	1.7	0	65.11	586	1	-2	>tr|A0A0H5SFD0|A0A0H5SFD0_9FIRM V-type ATP synthase alpha chain OS=Herbinix hemicellulosilytica GN=atpA PE=3 SV=1	0	0	0	0	0	0	0	0	0	0	0	0	0	0	0	0	0	0	3269600	0	0	0	0	0	0	0	0
A0A0H5SHA1	4	3	3	10.3	8.4	8.4	52.004	474	0	14.912	>tr|A0A0H5SHA1|A0A0H5SHA1_9FIRM Putative secreted protein OS=Herbinix hemicellulosilytica GN=HHT355_0973 PE=4 SV=1	0	0	0	0	0	0	0	0	0	0	0	57448000	43216000	0	0	36845000	0	0	0	0	0	61883000	41420000	0	0	36141000	34265000
A0A0H5SHK5	2	2	1	6.8	6.8	3.9	34.187	310	0	4.6376	>tr|A0A0H5SHK5|A0A0H5SHK5_9FIRM Elongation factor Ts OS=Herbinix hemicellulosilytica GN=tsf PE=3 SV=1	54780000	63721000	80648000	88122000	49422000	92891000	115270000	45934000	140740000	56305000	55797000	67356000	38573000	81740000	43522000	66985000	58807000	90507000	75983000	189600000	59400000	19856000	138920000	113260000	51592000	154320000	150170000
A0A0H5SIA2	5	3	3	33.6	20.5	20.5	13.918	122	0.001062	2.225	>tr|A0A0H5SIA2|A0A0H5SIA2_9FIRM 30S ribosomal protein S13 OS=Herbinix hemicellulosilytica GN=rpsM PE=3 SV=1	0	0	0	32399000	0	0	0	0	0	0	0	0	0	0	0	0	0	0	0	0	0	0	0	0	0	0	0
A0A0H5SIC0	4	1	1	16.5	3.5	3.5	29.357	260	0.0037711	1.6322	>tr|A0A0H5SIC0|A0A0H5SIC0_9FIRM 30S ribosomal protein S2 OS=Herbinix hemicellulosilytica GN=rpsB PE=3 SV=1	0	0	0	0	0	0	0	0	0	0	0	0	0	0	0	0	0	0	0	0	0	0	0	0	8165800	0	0
A0A0H5SJG4	6	1	1	27.3	7.1	7.1	22.57	198	0.0011886	2.0747	>tr|A0A0H5SJG4|A0A0H5SJG4_9FIRM 30S ribosomal protein S4 OS=Herbinix hemicellulosilytica GN=rpsD PE=3 SV=1	24838000	0	0	22451000	19299000	0	33633000	66260000	24268000	13882000	32221000	0	0	23398000	0	0	36794000	16377000	0	35414000	0	0	0	0	0	33926000	54922000
A0A0H5SK50	8	2	1	28.7	8.8	4.8	43.736	397	0	7.6644	>tr|A0A0H5SK50|A0A0H5SK50_9FIRM Elongation factor Tu OS=Herbinix hemicellulosilytica GN=tuf PE=3 SV=1	20735000	0	19167000	22166000	0	12229000	52620000	14762000	53124000	17199000	14327000	16616000	8508900	43683000	27722000	23678000	32117000	28007000	0	12933000	21679000	16942000	36022000	21029000	19810000	39071000	37147000
A0A0H5YMH1	1	1	1	2.6	2.6	2.6	39.62	350	0.0097633	1.1952	>tr|A0A0H5YMH1|A0A0H5YMH1_VIBCL Type I restriction enzyme, S subunit OS=Vibrio cholerae GN=ERS013165_02656 PE=4 SV=1	0	352700000	0	0	0	0	0	0	0	0	0	0	0	0	0	0	0	0	0	0	0	0	0	0	0	0	0
A0A0I9XIM1	1	1	1	3.7	3.7	3.7	34.541	325	0.0011307	2.3832	>tr|A0A0I9XIM1|A0A0I9XIM1_9MYCO Uncharacterized protein OS=Mycobacterium heraklionense GN=ABW16_19150 PE=4 SV=1	0	0	0	0	0	0	0	0	41489000	0	0	0	0	0	0	0	0	0	0	0	0	0	0	0	0	0	0
A0A0J0DFA3	1	1	1	1	1	1	105.08	935	0.0069373	1.4109	>tr|A0A0J0DFA3|A0A0J0DFA3_9ENTR 2-oxoglutarate dehydrogenase OS=Enterobacter sp. GN03164 GN=ABR39_11675 PE=4 SV=1	0	155980000	0	0	0	0	0	0	0	0	0	0	0	0	0	0	0	0	0	0	0	0	0	0	0	0	0
A0A0J0TSE3	2	1	1	19.8	13.8	13.8	12.746	116	0.0015665	2.0448	>tr|A0A0J0TSE3|A0A0J0TSE3_CLOSO 50S ribosomal protein L6 (Fragment) OS=Paeniclostridium sordellii 8483 GN=rplF PE=3 SV=1	29385000	0	0	33949000	0	0	40818000	0	18914000	0	0	0	0	0	0	0	0	0	0	0	0	0	0	0	8268600	0	0
A0A0J0YFQ3	1	1	1	5.9	5.9	5.9	20.045	187	0	10.075	>tr|A0A0J0YFQ3|A0A0J0YFQ3_9FLAO 30S ribosomal protein S16 OS=Flavobacterium sp. ABG GN=rpsP PE=3 SV=1	0	0	0	0	0	0	8633000	0	0	0	0	0	0	0	0	0	0	0	0	0	0	0	0	0	0	0	0
A0A0J0YKV1	3	1	1	29.8	10.5	10.5	13.196	114	0.00072692	2.5288	>tr|A0A0J0YKV1|A0A0J0YKV1_9FLAO 50S ribosomal protein L20 OS=Flavobacterium sp. ABG GN=rplT PE=3 SV=1	0	0	0	0	0	0	0	6445200	0	0	0	0	0	0	0	0	0	0	0	0	0	0	0	0	0	0	0
A0A0J0YQM3	2	1	1	2.9	1.8	1.8	85.15	760	0.00372	1.6972	>tr|A0A0J0YQM3|A0A0J0YQM3_9NEIS Pyruvate formate-lyase OS=Neisseria sp. KH1503 GN=PL75_08440 PE=4 SV=1	0	0	0	0	0	0	35921000	0	0	0	0	0	0	0	0	0	0	0	0	0	0	0	0	0	0	0	0
A0A0J0YTQ7	6	1	0	12.3	3.1	0	48.759	446	0.0073785	1.373	>tr|A0A0J0YTQ7|A0A0J0YTQ7_9NEIS Glutamate dehydrogenase OS=Neisseria sp. KH1503 GN=PL75_02785 PE=3 SV=1	0	0	0	0	0	0	0	0	0	0	0	0	0	0	0	0	0	0	0	0	0	0	0	0	11507000	0	0
C0GGA6	2	1	1	18.5	18.5	18.5	7.7019	65	0	4.7769	>tr|C0GGA6|C0GGA6_9FIRM 50S ribosomal protein L29 OS=Dethiobacter alkaliphilus AHT 1 GN=rpmC PE=3 SV=1	60455000	69470000	59161000	58485000	74304000	0	62529000	0	44537000	0	30440000	55691000	22543000	43930000	52255000	49544000	0	0	33851000	23260000	56472000	53892000	14300000	47762000	72612000	33756000	48326000
A0A0J1DNQ2	7	3	0	23	7.1	0	28.362	252	0.0011985	2.507	>tr|A0A0J1DNQ2|A0A0J1DNQ2_9FIRM 30S ribosomal protein S2 OS=Peptococcaceae bacterium 1109 GN=rpsB PE=3 SV=1	173730000	244370000	115000000	174390000	344290000	287500000	200750000	458190000	150790000	237970000	285070000	274800000	198700000	294330000	313920000	171640000	177360000	329690000	860920000	125550000	187040000	811900000	156530000	247150000	665220000	188650000	161150000
A0A0J1F470	1	1	1	2	2	2	63.283	556	0.0025849	1.9184	>tr|A0A0J1F470|A0A0J1F470_9BACL Sugar ABC transporter substrate-binding protein OS=Paenibacillus sp. VT-400 GN=EL84_02300 PE=4 SV=1	0	0	0	0	0	0	0	11387000	0	0	0	0	0	0	0	0	0	0	0	0	0	0	0	0	0	0	0
A0A0J1F989	3	3	2	15.3	15.3	15.3	19.964	177	0	8.1838	>tr|A0A0J1F989|A0A0J1F989_9FIRM Rubrerythrin OS=Peptococcaceae bacterium CEB3 GN=rbr PE=4 SV=1	0	0	0	0	0	0	0	0	0	0	0	0	0	0	0	52878000	0	52203000	0	0	0	0	0	0	51531000	0	61838000
A0A0J1FF05	4	2	1	36.3	22	8.8	9.8723	91	0.0028526	1.8336	>tr|A0A0J1FF05|A0A0J1FF05_9FIRM DNA-binding protein HU OS=Peptococcaceae bacterium CEB3 GN=hup PE=3 SV=1	36370000	34852000	24715000	24978000	23965000	0	40825000	38990000	45959000	0	0	38258000	28423000	0	18505000	0	0	50963000	18451000	27071000	0	15848000	30468000	30751000	25846000	28924000	45792000
A0A0J1FQL2	2	2	2	3.5	3.5	3.5	63.398	549	0.0093419	1.2553	>tr|A0A0J1FQL2|A0A0J1FQL2_9FIRM Transposon gamma-delta resolvase OS=Desulfosporosinus acididurans GN=tnpR_3 PE=4 SV=1	0	0	0	0	0	0	0	0	0	0	0	0	0	0	0	0	0	0	45773000	0	0	0	0	0	0	0	0
A0A0J1FTN4	4	3	3	9	6.4	6.4	55.862	513	0.0011241	2.3677	>tr|A0A0J1FTN4|A0A0J1FTN4_9BURK ATP synthase subunit alpha OS=Paraburkholderia glathei PML1(12) GN=atpA PE=3 SV=1	0	0	0	0	0	0	0	0	0	0	0	0	0	0	0	0	57138000	0	0	0	0	0	0	0	0	0	0
A0A0J1G0R1	8	1	1	37.8	10.9	10.9	17.787	156	0.00026137	2.7222	>tr|A0A0J1G0R1|A0A0J1G0R1_9FIRM 30S ribosomal protein S7 OS=Robinsoniella sp. RHS GN=rpsG PE=3 SV=1	0	49145000	0	0	0	0	0	0	0	0	0	0	0	0	0	0	0	0	0	0	0	0	0	0	0	0	0
A0A0J1G105	7	5	0	27.2	18.9	0	17.824	169	0	8.6443	>tr|A0A0J1G105|A0A0J1G105_9FIRM 30S ribosomal protein S5 OS=Robinsoniella sp. RHS GN=rpsE PE=3 SV=1	291300000	112000000	190220000	226620000	98249000	152220000	310070000	250900000	260450000	154630000	397890000	190330000	118570000	214920000	166160000	238230000	355410000	227990000	274680000	273660000	292990000	153330000	229750000	196960000	268040000	282670000	426970000
A0A0J1G120	4	2	1	65.2	34.8	15.2	7.6187	66	0.00026096	2.7138	>tr|A0A0J1G120|A0A0J1G120_9FIRM 50S ribosomal protein L29 OS=Robinsoniella sp. RHS GN=rpmC PE=3 SV=1	0	0	81051000	0	0	32447000	0	0	0	0	0	15345000	0	0	0	0	12221000	16005000	0	13258000	10861000	0	12616000	0	0	15671000	18443000
A0A0J1GB51	13	1	1	20.8	1.7	1.7	59.311	534	1	-2	>tr|A0A0J1GB51|A0A0J1GB51_9FIRM Phosphoenolpyruvate carboxykinase [ATP] OS=Robinsoniella sp. RHS GN=pckA PE=3 SV=1	0	0	0	0	0	0	0	20567000	0	0	0	0	0	0	0	0	0	0	0	0	0	0	0	0	0	0	0
A0A0J1GE54	4	1	0	23.5	9.1	0	24.662	230	0.0050322	1.517	>tr|A0A0J1GE54|A0A0J1GE54_9FIRM Uncharacterized protein OS=Robinsoniella sp. RHS GN=RHS_0287 PE=4 SV=1	0	0	0	0	0	15409000	0	0	0	0	0	0	0	0	0	0	0	0	0	0	0	0	0	0	0	0	0
F5YMP1	1	1	1	5	5	5	28.562	261	0.0024209	1.9437	>tr|F5YMP1|F5YMP1_TREPZ Dihydropteroate synthase DhpS OS=Treponema primitia (strain ATCC BAA-887 / DSM 12427 / ZAS-2) GN=TREPR_3064 PE=4 SV=1	0	0	0	0	0	0	0	0	0	0	20395000	0	17919000	23563000	16196000	0	0	17703000	0	0	0	0	0	0	0	0	22034000
E8UCC6	1	1	1	16.4	16.4	16.4	7.1722	61	0.00032031	3.3828	>tr|E8UCC6|E8UCC6_TAYEM LSU ribosomal protein L28p OS=Taylorella equigenitalis (strain MCE9) GN=TEQUI_1122 PE=4 SV=1	0	0	0	0	0	0	0	72710000	0	0	0	0	0	0	0	0	0	0	0	0	0	0	0	0	0	0	0
A0A0J1IM93	1	1	1	1.5	1.5	1.5	68.97	598	0.0069516	1.4126	>tr|A0A0J1IM93|A0A0J1IM93_BACCI Uncharacterized protein OS=Bacillus circulans GN=ABW02_08845 PE=4 SV=1	0	0	0	0	0	0	0	45677000	0	0	0	0	0	0	0	0	0	0	0	0	0	0	0	0	0	0	0
A0A0J5GKG3	1	1	1	14.6	14.6	14.6	9.1254	89	0.0025571	1.8933	>tr|A0A0J5GKG3|A0A0J5GKG3_9NEIS Transcriptional regulator HU subunit alpha OS=Vogesella sp. EB GN=ACG97_01025 PE=3 SV=1	0	0	0	0	0	0	0	0	0	0	0	0	0	0	0	0	0	0	0	0	0	30151000	0	0	52564000	0	0
A0A0J5GNJ6	3	1	1	4.9	1.9	1.9	76.756	692	0.00026171	2.7251	>tr|A0A0J5GNJ6|A0A0J5GNJ6_9BACI Elongation factor G OS=Bacillus sp. LL01 GN=fusA PE=3 SV=1	0	0	0	0	0	0	0	13003000	0	0	0	0	0	0	0	0	0	0	0	0	0	0	0	0	0	0	0
A0A0J5GTG4	2	2	2	4.7	4.7	4.7	46.302	428	0.0010672	2.2336	>tr|A0A0J5GTG4|A0A0J5GTG4_9BACI Dihydrolipoyllysine-residue succinyltransferase component of 2-oxoglutarate dehydrogenase complex OS=Bacillus sp. LL01 GN=AB685_16305 PE=3 SV=1	0	0	0	0	0	0	0	0	0	0	0	0	0	0	0	0	19976000	0	0	0	0	0	0	0	0	0	0
A0A0J5S1S4	7	2	0	20.2	6.3	0	43.569	396	0.00026378	2.75	>tr|A0A0J5S1S4|A0A0J5S1S4_9BACI Elongation factor Tu OS=Bacillus marisflavi GN=tuf PE=3 SV=1	96044000	0	86243000	95937000	41835000	0	192890000	45814000	77212000	74537000	44512000	55763000	0	67741000	53644000	155630000	83188000	69184000	76086000	55693000	83566000	53702000	68967000	65570000	84577000	69088000	63897000
A0A0J5YWY6	1	1	1	2.7	2.7	2.7	52.582	483	0.00026028	2.7033	>tr|A0A0J5YWY6|A0A0J5YWY6_BACFI Tellurium resistance protein TerD OS=Bacillus firmus GN=VL14_10555 PE=4 SV=1	0	0	0	0	0	0	10464000	0	0	0	0	0	0	0	0	0	0	0	0	0	0	0	0	0	0	0	0
A0A0J6B4C0	8	1	0	25.8	4.8	0	43.654	399	1	-2	>tr|A0A0J6B4C0|A0A0J6B4C0_9SYNE Elongation factor Tu OS=Synechococcus sp. GFB01 GN=tuf PE=3 SV=1	0	0	0	0	0	0	0	0	0	0	0	0	0	0	0	0	0	0	0	0	0	0	0	0	6432400	0	0
A0A0J6CS74	1	1	1	9.2	9.2	9.2	12.491	120	0.0026838	1.8419	>tr|A0A0J6CS74|A0A0J6CS74_9BACI 50S ribosomal protein L7/L12 OS=Anaerobacillus macyae GN=rplL PE=3 SV=1	0	0	0	0	0	0	0	123450000	0	0	0	0	0	0	0	0	0	0	0	0	0	0	0	0	0	0	0
A0A0J6CXN7	1	1	1	4	4	4	33.721	300	0.00031928	3.3668	>tr|A0A0J6CXN7|A0A0J6CXN7_9BACI Uncharacterized protein OS=Anaerobacillus macyae GN=AB986_00540 PE=4 SV=1	0	0	0	0	0	0	0	17106000	0	0	0	0	0	0	0	0	0	0	0	0	0	0	0	0	0	0	0
A0A0J6FNU2	4	1	1	25.8	10.6	10.6	14.787	132	0.0011052	2.3218	>tr|A0A0J6FNU2|A0A0J6FNU2_9BACI 30S ribosomal protein S8 OS=Anaerobacillus macyae GN=rpsH PE=3 SV=1	0	0	0	0	0	0	0	18056000	0	0	0	0	0	0	0	0	0	0	0	0	0	0	0	0	0	0	0
A0A0J6FXP5	1	1	1	3.7	3.7	3.7	31.661	297	0.00033422	3.5688	>tr|A0A0J6FXP5|A0A0J6FXP5_9XANT LysR family transcriptional regulator OS=Xanthomonas sp. NCPPB1128 GN=ACP93_18325 PE=4 SV=1	970440000	1336700000	865390000	1043800000	1177800000	1597700000	837130000	1213000000	867200000	1052100000	653550000	1070000000	887510000	643230000	1042000000	628620000	998340000	1036200000	1012500000	494180000	1198900000	1301000000	524440000	1096500000	866600000	503000000	1147200000
A0A0J6GB47	2	2	2	4.2	4.2	4.2	55.869	544	0.00025967	2.6947	>tr|A0A0J6GB47|A0A0J6GB47_9PSED Acetyltransferase component of pyruvate dehydrogenase complex OS=Pseudomonas deceptionensis GN=TR67_13055 PE=3 SV=1	0	0	0	0	0	0	0	0	0	0	0	0	0	0	0	0	0	0	36171000	0	49550000	34177000	25948000	110230000	26670000	0	39779000
A0A0J6SUC2	1	1	1	3.5	3.5	3.5	26.313	257	0.0057125	1.4796	>tr|A0A0J6SUC2|A0A0J6SUC2_9RHIZ Short-chain dehydrogenase OS=Methylobacterium aquaticum GN=VP06_05570 PE=3 SV=1	0	0	0	0	0	0	0	32301000	0	0	0	0	0	0	0	0	0	0	0	0	0	0	0	0	0	0	0
A0A0J6WTK6	2	2	2	15.6	15.6	15.6	17.685	154	0.00029542	3.0939	>tr|A0A0J6WTK6|A0A0J6WTK6_9FIRM Uncharacterized protein OS=Megasphaera cerevisiae DSM 20462 GN=AB840_11080 PE=4 SV=1	0	0	0	0	0	0	0	0	15421000	0	0	0	0	0	0	0	0	0	0	0	0	0	0	0	0	0	0
A0A0J6WTT0	2	2	2	20.5	20.5	20.5	10.276	88	0.00033367	3.5636	>tr|A0A0J6WTT0|A0A0J6WTT0_9FIRM 30S ribosomal protein S15 OS=Megasphaera cerevisiae DSM 20462 GN=rpsO PE=3 SV=1	53309000	0	134110000	98128000	86366000	192280000	36908000	118740000	139850000	37109000	32498000	62022000	48018000	44533000	71419000	37562000	43984000	89422000	0	27883000	49840000	112070000	0	41100000	92524000	45656000	42781000
S8AYP9	1	1	1	9.9	9.9	9.9	20.831	191	0.0029591	1.7724	>tr|S8AYP9|S8AYP9_CLOBO 3-hydroxybutyryl-CoA dehydratase OS=Clostridium botulinum CFSAN002367 GN=CFSAN002367_22575 PE=3 SV=1	0	0	0	0	0	0	0	0	33451000	0	0	0	0	0	0	0	0	0	0	0	0	0	0	0	0	0	0
A0A0J6WWI8	6	3	1	15.4	7.8	3.6	49.724	449	0	27.643	>tr|A0A0J6WWI8|A0A0J6WWI8_9FIRM Glutamate dehydrogenase OS=Megasphaera cerevisiae DSM 20462 GN=AB840_09430 PE=3 SV=1	0	0	0	0	0	30521000	0	0	85749000	0	0	0	0	0	0	0	0	0	0	0	0	0	0	0	0	0	0
A0A0J6WWM5	1	1	1	2.3	2.3	2.3	54.528	513	0.0050212	1.5144	>tr|A0A0J6WWM5|A0A0J6WWM5_9FIRM Glycine reductase OS=Megasphaera cerevisiae DSM 20462 GN=AB840_07320 PE=4 SV=1	0	0	0	0	0	0	14403000	0	0	0	0	0	0	0	0	0	0	0	0	0	0	0	0	0	0	0	0
A0A0J6ZKR2	3	1	1	16.9	10.8	10.8	14.197	130	0	7.4007	>tr|A0A0J6ZKR2|A0A0J6ZKR2_9FIRM 30S ribosomal protein S8 OS=Megasphaera cerevisiae DSM 20462 GN=rpsH PE=3 SV=1	0	0	47649000	0	0	46940000	0	0	72516000	0	0	0	0	0	0	0	0	0	0	0	0	0	0	0	0	0	0
A0A0J6ZKT0	5	4	1	35.7	29.5	8	12.825	112	0	15.054	>tr|A0A0J6ZKT0|A0A0J6ZKT0_9FIRM 50S ribosomal protein L17 OS=Megasphaera cerevisiae DSM 20462 GN=rplQ PE=3 SV=1	0	0	258960000	0	0	234110000	0	0	306120000	0	0	0	0	0	0	0	0	0	0	0	0	0	0	0	0	0	0
A0A0J6ZPQ8	2	1	1	2.1	1.3	1.3	128.43	1171	0.0002551	2.6361	>tr|A0A0J6ZPQ8|A0A0J6ZPQ8_9FIRM Pyruvate-flavodoxin oxidoreductase OS=Megasphaera cerevisiae DSM 20462 GN=AB840_05545 PE=3 SV=1	140840000	0	0	128200000	0	0	0	112190000	145810000	0	100590000	0	0	243460000	120460000	235760000	0	89626000	194010000	0	0	170970000	247700000	0	151690000	264130000	109390000
A0A0J7H6K0	1	1	1	5	5	5	20.338	181	0.0011284	2.3755	>tr|A0A0J7H6K0|A0A0J7H6K0_BACCE Alkyl hydroperoxide reductase OS=Bacillus cereus GN=TU58_01965 PE=4 SV=1	0	0	0	0	0	0	0	0	132860000	0	0	0	0	0	0	0	0	0	0	0	0	0	0	0	0	0	0
A0A0J7HX72	2	2	2	19.7	19.7	19.7	8.8936	76	0	22.143	>tr|A0A0J7HX72|A0A0J7HX72_9BACT 30S ribosomal protein S18 OS=haloalkaliphilic bacterium ACht6-1 GN=rpsR PE=3 SV=1	21603000	0	0	14169000	25198000	0	18653000	28320000	0	43711000	25494000	24389000	64170000	68502000	12067000	60628000	67069000	22563000	16172000	55023000	15451000	25779000	55738000	14166000	47418000	119430000	28249000
A0A0J7I3V4	1	1	1	5.9	5.9	5.9	19.921	169	0.0098052	1.2011	>tr|A0A0J7I3V4|A0A0J7I3V4_9FLAO Isopentenyl-diphosphate delta-isomerase OS=Chryseobacterium sp. BLS98 GN=ACM40_15065 PE=3 SV=1	0	0	0	0	0	0	0	3993200	0	0	0	0	0	0	0	0	0	0	0	0	0	0	0	0	0	0	0
A0A0J7JEN9	2	2	2	7.7	7.7	7.7	17.628	156	0	13.898	>tr|A0A0J7JEN9|A0A0J7JEN9_9ALTE ATP synthase subunit b OS=Marinobacter subterrani GN=atpF PE=3 SV=1	0	0	0	0	136380000	0	0	44822000	0	0	0	0	0	0	0	0	0	0	0	0	0	0	0	0	0	0	0
A0A0J7JMY1	1	1	1	6.5	6.5	6.5	20.899	185	0.0011322	2.3846	>tr|A0A0J7JMY1|A0A0J7JMY1_9BURK Elongation factor P OS=Candidatus Burkholderia pumila GN=efp PE=3 SV=1	0	0	0	0	0	0	0	23642000	0	0	0	0	0	0	0	0	0	0	0	0	0	0	0	0	0	0	0
A0A0J7LR73	3	1	1	3.9	1.3	1.3	102.65	924	1	-2	>tr|A0A0J7LR73|A0A0J7LR73_9FLAO Pyruvate phosphate dikinase OS=Chryseobacterium koreense CCUG 49689 GN=ACM44_06705 PE=4 SV=1	0	0	0	0	0	0	0	0	0	0	0	0	0	0	0	0	0	0	0	0	0	0	0	0	9258400	0	0
A0A0J8D4Y5	2	1	0	12.8	8.9	0	19.417	180	0.00025439	2.6261	>tr|A0A0J8D4Y5|A0A0J8D4Y5_CLOCY 50S ribosomal protein L6 OS=Clostridium cylindrosporum DSM 605 GN=rplF PE=3 SV=1	0	0	0	0	0	0	0	0	0	0	0	0	0	0	32940000	0	0	0	0	0	0	56720000	0	36198000	29113000	0	0
A0A0J8D5T2	3	3	2	10.2	10.2	7.3	35.025	315	0.0011945	2.0851	>tr|A0A0J8D5T2|A0A0J8D5T2_CLOCY DNA-directed RNA polymerase subunit alpha OS=Clostridium cylindrosporum DSM 605 GN=rpoA PE=3 SV=1	41739000	0	27901000	43593000	0	0	58490000	0	35401000	23767000	31739000	30848000	0	36132000	39000000	36887000	43435000	0	0	0	45140000	0	0	28079000	0	43287000	51020000
R5CZS8	3	1	1	27.6	10.3	10.3	9.5699	87	0.0012111	2.1189	>tr|R5CZS8|R5CZS8_9FIRM 50S ribosomal protein L27 OS=Firmicutes bacterium CAG:555 GN=rpmA PE=3 SV=1	121510000	0	0	150500000	0	166320000	188630000	112620000	140480000	115460000	109370000	0	195800000	118560000	92941000	0	0	96138000	0	0	0	0	110310000	0	129280000	105990000	0
A0A0J8G0B0	4	1	1	22.7	7.6	7.6	14.473	132	1	-2	>tr|A0A0J8G0B0|A0A0J8G0B0_CLOCY 30S ribosomal protein S8 OS=Clostridium cylindrosporum DSM 605 GN=rpsH PE=3 SV=1	0	0	0	0	0	0	10809000	0	0	0	0	0	0	0	0	0	0	0	0	0	0	0	0	0	0	0	0
A0A0J8YXL1	1	1	1	5.3	5.3	5.3	26.677	247	0.00297	1.7845	>tr|A0A0J8YXL1|A0A0J8YXL1_9FIRM Triosephosphate isomerase OS=Coprobacillus sp. 8_1_38FAA GN=tpiA PE=3 SV=1	0	0	0	0	0	0	0	0	0	0	0	0	0	0	0	0	0	0	0	0	0	0	0	0	0	0	0
A0A0J8YXN4	2	2	2	12.8	12.8	12.8	9.8744	86	0.0011846	2.4822	>tr|A0A0J8YXN4|A0A0J8YXN4_9FIRM 30S ribosomal protein S17 OS=Coprobacillus sp. 8_1_38FAA GN=rpsQ PE=3 SV=1	0	0	0	0	0	0	0	0	0	0	0	29442000	0	0	0	0	0	25674000	0	0	0	0	0	0	0	0	145530000
A0A0J8YZH4	2	2	1	6.2	6.2	2.6	55.132	500	0	4.3302	>tr|A0A0J8YZH4|A0A0J8YZH4_9FIRM Inosine-5-monophosphate dehydrogenase OS=Coprobacillus sp. 8_1_38FAA GN=HMPREF0979_01693 PE=4 SV=1	0	0	0	0	0	0	34591000	0	28751000	0	0	0	0	0	0	0	0	0	21133000	0	0	0	0	0	0	0	0
A0A0J8Z1C9	10	1	1	28.9	2.4	2.4	35.331	332	1	-2	>tr|A0A0J8Z1C9|A0A0J8Z1C9_9FIRM Uncharacterized protein OS=Coprobacillus sp. 8_1_38FAA GN=HMPREF0979_01020 PE=4 SV=1	0	0	0	0	0	0	0	65303000	0	0	0	0	0	0	0	0	0	0	0	0	0	0	0	0	0	0	0
A0A0J8Z330	4	4	4	47.5	47.5	47.5	6.961	59	0	5.0037	>tr|A0A0J8Z330|A0A0J8Z330_9FIRM 30S ribosomal protein S21 OS=Coprobacillus sp. 8_1_38FAA GN=rpsU PE=3 SV=1	0	0	28705000	0	0	32891000	0	0	0	0	38477000	336730000	41183000	0	45077000	35523000	0	258820000	45968000	22230000	72514000	48270000	0	64579000	56626000	27706000	694430000
A0A0J9BMR1	5	3	3	30.8	19.2	19.2	17.706	156	0	42.14	>tr|A0A0J9BMR1|A0A0J9BMR1_9FIRM 30S ribosomal protein S7 OS=Coprobacillus sp. 8_1_38FAA GN=rpsG PE=3 SV=1	0	0	27885000	0	0	0	0	0	0	0	12684000	293030000	0	0	57833000	0	0	137400000	0	19915000	164510000	0	0	103380000	46019000	0	407040000
A0A0J9BN61	2	1	1	17.9	8.9	8.9	12.721	123	0.0058435	1.4683	>tr|A0A0J9BN61|A0A0J9BN61_9FIRM 50S ribosomal protein L7/L12 OS=Coprobacillus sp. 8_1_38FAA GN=rplL PE=3 SV=1	0	0	0	0	0	0	0	0	0	0	0	0	0	0	0	0	0	0	0	142290000	0	0	0	0	0	0	0
A0A0J9D8P9	2	2	1	2.3	2.3	1.1	116.86	1056	0.0071763	1.3969	>tr|A0A0J9D8P9|A0A0J9D8P9_9PORP Uncharacterized protein OS=Parabacteroides sp. D26 GN=HMPREF1000_00769 PE=4 SV=1	0	15260000	17072000	10414000	0	13388000	9526700	8949800	15064000	11012000	12262000	0	0	0	10223000	12262000	0	10915000	0	16412000	15577000	0	13054000	10791000	11298000	23473000	0
A0A0J9DHM0	2	1	0	2.2	1.1	0	111.91	1012	0.008297	1.3114	>tr|A0A0J9DHM0|A0A0J9DHM0_9PORP Uncharacterized protein OS=Parabacteroides sp. D26 GN=HMPREF1000_00250 PE=4 SV=1	0	0	0	0	0	0	0	0	0	0	0	0	0	0	0	0	0	0	0	0	0	0	0	0	0	0	8364600
A0A0J9DIK1	10	3	0	16.8	4.9	0	78.369	715	0	5.7825	>tr|A0A0J9DIK1|A0A0J9DIK1_9PORP Methylmalonyl-CoA mutase large subunit OS=Parabacteroides sp. D26 GN=HMPREF1000_01482 PE=4 SV=1	0	0	22992000	0	0	17039000	20802000	0	0	0	18816000	15041000	15185000	19870000	0	19515000	22834000	20245000	17592000	17972000	0	0	19739000	20344000	0	39239000	0
A0A0J9EZS7	4	1	1	13.5	4.7	4.7	36.872	340	1	-2	>tr|A0A0J9EZS7|A0A0J9EZS7_9CYAN Glyceraldehyde-3-phosphate dehydrogenase OS=Limnoraphis robusta CS-951 GN=WN50_32795 PE=3 SV=1	0	0	0	0	0	0	0	0	0	0	0	0	0	0	0	0	0	0	20438000	0	0	0	0	0	0	0	0
D7IIQ2	2	1	1	4.6	2.1	2.1	85.752	777	0.0028409	1.8262	>tr|D7IIQ2|D7IIQ2_9BACE SusC protein (Fragment) OS=Bacteroides sp. 1_1_14 GN=HMPREF9007_04285 PE=4 SV=1	0	0	0	0	0	0	0	0	0	0	0	0	0	0	0	0	0	0	0	0	0	0	0	0	0	19302000	0
M4PWI6	1	1	1	1.9	1.9	1.9	71.899	645	0.00049751	2.578	>tr|M4PWI6|M4PWI6_9BACT Putative glycosyl hydrolase OS=uncultured bacterium LAB20 PE=4 SV=1	0	0	0	0	0	0	0	0	9750400	0	0	0	0	0	0	0	0	0	0	0	0	0	0	0	0	0	0
A0A0K0TZ16	1	1	1	2.1	2.1	2.1	48.058	473	0.0025436	1.8802	>tr|A0A0K0TZ16|A0A0K0TZ16_9RHIZ NAD(P) transhydrogenase subunit alpha OS=Devosia sp. H5989 GN=XM25_14485 PE=3 SV=1	0	0	0	0	0	0	0	16933000	0	0	0	0	0	0	0	0	0	0	0	0	0	0	0	0	0	0	0
A0A0K0WPL7	1	1	1	2.2	2.2	2.2	51.08	450	0.0085422	1.2994	>tr|A0A0K0WPL7|A0A0K0WPL7_9BACT NADH dehydrogenase, FAD-containing subunit OS=Leptospirillum sp. Group II CF-1 GN=ABH19_11335 PE=4 SV=1	0	0	0	0	0	0	0	5998900	0	0	0	0	0	0	0	0	0	0	0	0	0	0	0	0	0	0	0
A0A0K0XVE5	2	2	2	13.3	13.3	13.3	9.3546	90	0.00025667	2.6491	>tr|A0A0K0XVE5|A0A0K0XVE5_9GAMM Integration host factor, beta subunit OS=Wenzhouxiangella marina GN=WM2015_1266 PE=3 SV=1	181300000	0	0	176570000	530730000	0	181120000	368950000	0	484320000	418360000	286030000	1551800000	888110000	370260000	295270000	265910000	285270000	862870000	0	0	1798500000	522160000	282480000	771650000	352920000	167290000
A0A0K0XVZ7	1	1	1	2.2	2.2	2.2	49.056	447	0.0027164	1.8667	>tr|A0A0K0XVZ7|A0A0K0XVZ7_9GAMM tRNA-2-methylthio-N(6)-dimethylallyladenosine synthase OS=Wenzhouxiangella marina GN=miaB PE=3 SV=1	0	0	0	0	0	0	0	0	0	0	0	0	0	0	0	0	0	0	0	0	0	0	0	0	0	0	23684000
A0A0K1EN63	1	1	1	2.2	2.2	2.2	49.923	463	0	5.4206	>tr|A0A0K1EN63|A0A0K1EN63_CHOCO Fis family transcriptional regulator OS=Chondromyces crocatus GN=fis PE=4 SV=1	0	0	0	0	0	0	0	56221000	0	0	0	0	0	0	0	0	0	0	0	0	0	0	0	0	0	0	0
B9CN95	3	2	1	7.7	5.9	2.9	57.2	546	0	3.8989	>tr|B9CN95|B9CN95_9ACTN 60 kDa chaperonin OS=Atopobium rimae ATCC 49626 GN=groL PE=3 SV=1	0	0	0	0	0	0	0	0	0	0	14295000	0	0	0	0	14605000	0	0	0	0	0	0	0	10171000	0	21978000	0
A0A0K1F3G0	4	1	1	18	3.1	3.1	31.015	289	1	-2	>tr|A0A0K1F3G0|A0A0K1F3G0_9ACTN 3-hydroxybutyryl-CoA dehydrogenase OS=Olsenella sp. oral taxon 807 GN=ADJ70_09905 PE=4 SV=1	0	0	0	0	0	0	0	0	169070000	0	0	0	0	0	0	0	0	0	0	0	0	0	0	0	0	0	0
A0A0K1F4C7	1	1	1	2.1	2.1	2.1	62.788	572	0.0044807	1.5676	>tr|A0A0K1F4C7|A0A0K1F4C7_9ACTN Phosphoglucomutase OS=Olsenella sp. oral taxon 807 GN=ADJ70_12085 PE=3 SV=1	0	0	0	0	0	0	0	6785500	0	0	0	0	0	0	0	0	0	0	0	0	0	0	0	0	0	0	0
A0A0K1F4U1	1	1	1	2.9	2.9	2.9	42.089	379	0.0064671	1.4373	>tr|A0A0K1F4U1|A0A0K1F4U1_9ACTN KlaA protein OS=Olsenella sp. oral taxon 807 GN=ADJ70_12475 PE=4 SV=1	0	0	0	0	0	0	13146000	0	0	0	0	0	0	0	0	0	0	0	0	0	0	0	0	0	0	0	0
A0A0K1F7I4	2	1	1	4.4	2.1	2.1	55.055	520	0.0012104	2.1178	>tr|A0A0K1F7I4|A0A0K1F7I4_9MICO ATPase OS=Arsenicicoccus sp. oral taxon 190 GN=ADJ73_02720 PE=4 SV=1	0	0	0	0	0	0	0	0	0	22317000	0	0	0	0	0	0	0	0	0	0	0	0	0	0	0	0	0
J4V2C8	4	3	1	40	33.8	12.3	13.8	130	0	9.5628	>tr|J4V2C8|J4V2C8_9FIRM 30S ribosomal protein S11 OS=Selenomonas sp. FOBRC9 GN=rpsK PE=3 SV=1	63725000	0	44207000	44573000	42945000	40790000	58803000	54122000	54701000	17538000	44195000	49859000	30757000	39176000	40951000	33356000	42977000	30790000	74204000	86117000	120650000	74376000	55289000	116840000	54595000	59553000	97705000
A0A0K1FFD4	2	2	2	4.6	4.6	4.6	54.073	498	0	4.6808	>tr|A0A0K1FFD4|A0A0K1FFD4_9FIRM Acetyl-CoA hydrolase OS=Selenomonas sp. oral taxon 478 GN=ADJ74_02510 PE=4 SV=1	0	0	0	0	0	0	39239000	39784000	65768000	0	0	0	0	84813000	47150000	33590000	60644000	38017000	0	0	0	47909000	71688000	0	37960000	65892000	0
A0A0K1FFT6	1	1	1	3.4	3.4	3.4	38.832	357	0.0092071	1.2567	>tr|A0A0K1FFT6|A0A0K1FFT6_9FIRM Aldose 1-epimerase OS=Selenomonas sp. oral taxon 478 GN=ADJ74_03325 PE=3 SV=1	0	0	0	0	0	0	0	15961000	0	0	0	0	0	0	0	0	0	0	0	0	0	0	0	0	0	0	0
A0A0K1FG08	12	2	0	37.5	4.3	0	43.364	395	0.0010999	2.3081	>tr|A0A0K1FG08|A0A0K1FG08_9FIRM Elongation factor Tu OS=Selenomonas sp. oral taxon 478 GN=tuf PE=3 SV=1	0	0	0	0	0	0	0	0	0	0	87709000	0	0	0	78708000	0	0	0	83215000	0	114810000	0	74457000	129720000	0	0	120600000
A0A0K1MXP4	4	1	1	38.2	14.7	14.7	11.736	102	0.0067416	1.4324	>tr|A0A0K1MXP4|A0A0K1MXP4_LACPA 30S ribosomal protein S10 OS=Lactobacillus paracasei GN=rpsJ PE=3 SV=1	0	0	0	0	0	0	0	0	0	0	0	21427000	0	0	0	0	0	0	0	0	0	0	0	0	0	0	0
R6VLA4	10	2	1	78.2	18.8	9.9	11.385	101	0	3.7891	>tr|R6VLA4|R6VLA4_9BACT 30S ribosomal protein S10 OS=Prevotella sp. CAG:474 GN=rpsJ PE=3 SV=1	0	28050000	49403000	0	0	58270000	0	30225000	57596000	28697000	0	94333000	38934000	43292000	75012000	28038000	0	74056000	38558000	42485000	39794000	37650000	0	68759000	47457000	53950000	43647000
A0A0K1NJ98	11	3	3	45.6	14.6	14.6	18.155	158	0	8.3496	>tr|A0A0K1NJ98|A0A0K1NJ98_9BACT 30S ribosomal protein S7 OS=Prevotella fusca JCM 17724 GN=rpsG PE=3 SV=1	0	0	0	0	0	27621000	0	0	0	0	0	0	0	0	0	0	0	0	0	0	41044000	0	0	0	0	0	0
A0A0K1NJA5	19	1	1	16.8	2.1	2.1	142.39	1269	0.0010515	2.2061	>tr|A0A0K1NJA5|A0A0K1NJA5_9BACT DNA-directed RNA polymerase subunit beta OS=Prevotella fusca JCM 17724 GN=rpoB PE=3 SV=1	0	0	0	0	0	0	0	0	0	0	0	0	0	0	0	0	0	0	0	0	0	0	0	0	16505000	0	0
A0A0K1NJI2	5	1	1	5.4	1.5	1.5	104.65	959	1	-2	>tr|A0A0K1NJI2|A0A0K1NJI2_9BACT Translation initiation factor IF-2 OS=Prevotella fusca JCM 17724 GN=infB PE=3 SV=1	0	0	0	0	0	0	3348600	0	0	0	0	0	0	0	0	0	0	0	0	0	0	0	0	0	0	0	0
A0A0K1NJJ2	1	1	1	2.6	2.6	2.6	59.906	543	0.00030703	3.219	>tr|A0A0K1NJJ2|A0A0K1NJJ2_9BACT Uncharacterized protein OS=Prevotella fusca JCM 17724 GN=ADJ77_05570 PE=4 SV=1	0	0	0	5460400	0	0	0	0	0	0	0	0	0	0	0	0	0	0	0	0	0	0	0	0	0	0	0
A0A0K1NJS8	7	1	1	44.6	10.8	10.8	15.653	148	0.0070609	1.4043	>tr|A0A0K1NJS8|A0A0K1NJS8_9BACT 50S ribosomal protein L15 OS=Prevotella fusca JCM 17724 GN=rplO PE=3 SV=1	0	0	0	0	0	0	0	0	0	0	0	0	0	0	0	0	0	0	0	0	0	0	0	0	0	3075500	0
A0A0K1NK01	6	1	1	65.4	20.5	20.5	8.4654	78	0.0066126	1.4373	>tr|A0A0K1NK01|A0A0K1NK01_9BACT Acyl carrier protein OS=Prevotella fusca JCM 17724 GN=acpP PE=3 SV=1	0	0	0	0	9356900	0	0	0	0	0	0	0	0	0	0	0	0	0	0	0	0	0	0	0	0	0	0
A0A0K1NKQ3	4	4	4	29.4	29.4	29.4	9.9757	85	0	4.8129	>tr|A0A0K1NKQ3|A0A0K1NKQ3_9BACT 30S ribosomal protein S17 OS=Prevotella fusca JCM 17724 GN=rpsQ PE=3 SV=1	1276500000	144490000	1109800000	1016200000	175640000	1367100000	984240000	670680000	899740000	2668400000	985570000	190250000	2092300000	929820000	172780000	589770000	796260000	171100000	1457900000	770750000	1587400000	2152600000	383120000	284890000	1104700000	654630000	0
A0A0K1NL19	3	1	0	5.5	2.5	0	40.409	363	0.0036581	1.6644	>tr|A0A0K1NL19|A0A0K1NL19_9BACT Aldose 1-epimerase OS=Prevotella fusca JCM 17724 GN=ADJ77_07875 PE=3 SV=1	0	0	0	0	0	0	0	30906000	0	0	0	0	0	0	0	0	0	0	0	0	0	0	0	0	0	0	0
A0A0K1NL97	7	1	0	26.5	6.1	0	20.862	181	0.0025754	1.9119	>tr|A0A0K1NL97|A0A0K1NL97_9BACT Uncharacterized protein OS=Prevotella fusca JCM 17724 GN=ADJ77_06615 PE=4 SV=1	0	0	0	0	0	0	0	0	36113000	0	0	0	0	0	0	0	0	0	0	0	0	0	0	0	0	0	0
A0A0K1NMZ5	9	2	1	63.2	23	12.6	9.7764	87	0	4.5549	>tr|A0A0K1NMZ5|A0A0K1NMZ5_9BACT 50S ribosomal protein L28 OS=Prevotella fusca JCM 17724 GN=rpmB PE=3 SV=1	0	38023000	46779000	49000000	35110000	68801000	49856000	31147000	44616000	58016000	28418000	47088000	73285000	31263000	41927000	43052000	31759000	35886000	126350000	0	30915000	147000000	49280000	62484000	45300000	38106000	31302000
A0A0K1P8C9	1	1	1	3.5	3.5	3.5	47.206	427	0.0070682	1.4077	>tr|A0A0K1P8C9|A0A0K1P8C9_9DELT Serine--tRNA ligase OS=Vulgatibacter incomptus GN=serS PE=3 SV=1	0	0	0	0	0	0	0	0	0	0	0	0	0	0	0	0	0	0	0	0	0	0	0	0	0	0	7995800
A0A0K1PDI8	2	1	0	23.4	14.9	0	10.601	94	0	9.44	>tr|A0A0K1PDI8|A0A0K1PDI8_9DELT 30S ribosomal protein S19 OS=Vulgatibacter incomptus GN=rpsS PE=3 SV=1	0	0	0	0	0	0	0	21181000	0	0	0	0	0	0	0	0	0	0	0	0	0	0	0	0	0	0	0
A0A0K1W267	1	1	1	1.2	1.2	1.2	81.726	734	0.0069774	1.4186	>tr|A0A0K1W267|A0A0K1W267_9MOLU PTS system, sucrose-specific IIC component OS=Spiroplasma litorale GN=scrA PE=4 SV=1	0	0	0	0	0	0	0	1533000	0	0	0	0	0	0	0	0	0	0	0	0	0	0	0	0	0	0	0
A0A0K2BK94	2	2	2	8.6	8.6	8.6	34.363	315	0.0097672	1.196	>tr|A0A0K2BK94|A0A0K2BK94_9GAMM Ribose-phosphate pyrophosphokinase OS=Candidatus Baumannia cicadellinicola GN=prsA PE=3 SV=1	0	0	0	0	0	0	0	44559000	0	0	0	0	0	0	0	0	0	0	0	0	0	0	0	0	0	0	0
A0A0K2BL38	3	2	2	13.5	9	9	17.732	156	0.00030572	3.2051	>tr|A0A0K2BL38|A0A0K2BL38_9GAMM 30S ribosomal protein S7 OS=Candidatus Baumannia cicadellinicola GN=rpsG PE=3 SV=1	35497000	0	0	32541000	0	0	32006000	0	0	49721000	52499000	22119000	36693000	0	23209000	117080000	46239000	32520000	0	46707000	30794000	24245000	0	28980000	55583000	117990000	39160000
U7D638	1	1	1	3.7	3.7	3.7	39.231	356	0.00026998	2.8083	>tr|U7D638|U7D638_9BACT Fructose-bisphosphate aldolase OS=Chitinivibrio alkaliphilus ACht1 GN=CALK_0956 PE=3 SV=1	0	0	0	0	0	0	0	15816000	0	0	0	0	0	0	0	0	0	0	0	0	0	0	0	0	0	0	0
A0A0K2G9N0	3	1	1	16.9	10.8	10.8	14.373	130	0.00026427	2.7543	>tr|A0A0K2G9N0|A0A0K2G9N0_9BACT 30S ribosomal protein S13 OS=Nitrospira moscoviensis GN=rpsM PE=3 SV=1	0	0	0	0	0	0	0	2561200	0	0	0	0	0	0	0	0	0	0	0	0	0	0	0	0	0	0	0
E5WXT5	3	3	3	4.5	4.5	4.5	86.127	752	0.00030684	3.2189	>tr|E5WXT5|E5WXT5_9BACE RelA/SpoT family protein OS=Bacteroides eggerthii 1_2_48FAA GN=HMPREF1016_01446 PE=3 SV=1	32278000	46236000	42214000	33968000	38191000	49103000	22418000	0	22064000	30798000	26478000	19361000	40598000	31200000	27351000	29271000	0	25971000	30309000	28075000	30269000	46399000	26318000	22626000	34042000	26610000	15635000
A0A0K2HT17	4	3	1	30.3	23	9	13.184	122	0.00034235	3.7026	>tr|A0A0K2HT17|A0A0K2HT17_MYCBI 50S ribosomal protein L18 OS=Mycobacterium bovis BCG GN=rplR PE=3 SV=1	0	0	0	0	90658000	0	0	0	0	119360000	0	93122000	88534000	0	100670000	101830000	160020000	180530000	0	0	113760000	94201000	80402000	110850000	135260000	102110000	150360000
A0A0K2JD84	2	2	2	9.1	9.1	9.1	13.853	121	0.0071502	1.3938	>tr|A0A0K2JD84|A0A0K2JD84_9FUSO 30S ribosomal protein S13 OS=Leptotrichia sp. oral taxon 212 GN=rpsM PE=3 SV=1	46948000	0	118720000	54047000	65997000	377820000	0	66036000	79156000	42359000	63450000	98552000	42460000	60638000	287360000	29766000	66595000	449280000	44181000	0	42880000	38279000	0	0	25315000	65740000	88613000
A0A0K2JSR0	3	1	1	5.3	1.4	1.4	68.906	638	0	12.858	>tr|A0A0K2JSR0|A0A0K2JSR0_9GAMM Chaperone protein DnaK OS=Francisella persica ATCC VR-331 GN=dnaK PE=2 SV=1	10912000	17621000	0	25220000	0	0	193550000	89215000	10655000	10520000	0	0	10070000	5002800	61202000	18590000	0	9474700	0	5977800	9203100	4241200	0	0	14027000	11045000	0
A0A0K2LU44	5	5	3	15.7	15.7	9.1	39.226	351	0	101.33	>tr|A0A0K2LU44|A0A0K2LU44_9NOST Photosystem II D2 protein OS=Anabaena sp. wa102 GN=psbD PE=3 SV=1	521000000	588590000	863630000	480390000	644300000	911840000	468630000	792890000	816270000	2926300000	2064900000	2723400000	2515800000	2087400000	1706100000	2756800000	1647900000	2337700000	671020000	869020000	862770000	763180000	835790000	775480000	764880000	715410000	848310000
A0A0K2LZR5	1	1	1	1.2	1.2	1.2	104.85	956	0.0011996	2.5082	>tr|A0A0K2LZR5|A0A0K2LZR5_9NOST Glycine dehydrogenase (decarboxylating) OS=Anabaena sp. wa102 GN=gcvP PE=3 SV=1	0	0	0	0	0	0	0	0	0	0	0	0	0	0	0	0	0	0	0	0	0	0	0	0	20536000	0	0
A0A0K2MDH1	1	1	1	20.7	20.7	20.7	6.9111	58	0	5.652	>tr|A0A0K2MDH1|A0A0K2MDH1_CLOPA 30S ribosomal protein S21 OS=Clostridium pasteurianum NRRL B-598 GN=rpsU PE=3 SV=1	0	0	0	0	0	0	0	0	0	0	0	0	0	0	0	91417000	0	0	0	0	0	0	0	0	0	0	0
A0A0K2MKA9	2	2	2	20.2	20.2	20.2	11.43	104	0	11.38	>tr|A0A0K2MKA9|A0A0K2MKA9_CLOPA 50S ribosomal protein L24 OS=Clostridium pasteurianum NRRL B-598 GN=rplX PE=3 SV=1	19280000	0	0	10531000	0	0	16823000	0	0	163880000	0	0	78164000	0	0	94390000	0	0	0	11110000	0	0	0	0	0	0	0
A0A0K2P9N2	2	2	2	4.2	4.2	4.2	39.288	359	0.00033875	3.6414	>tr|A0A0K2P9N2|A0A0K2P9N2_9ENTR Fructose-bisphosphate aldolase OS=Cronobacter muytjensii ATCC 51329 GN=AFK63_02235 PE=3 SV=1	0	0	0	0	0	0	97033000	20616000	26530000	11656000	0	0	12374000	0	12035000	28141000	0	14800000	0	0	0	0	0	0	12817000	14659000	0
A0A0K2QR99	1	1	1	6.2	6.2	6.2	22.832	209	0.0030933	1.7405	>tr|A0A0K2QR99|A0A0K2QR99_HELPX ATP synthase subunit alpha (Fragment) OS=Helicobacter pylori GN=atpA PE=4 SV=1	0	0	65913000	0	0	0	0	0	0	0	0	0	0	0	0	0	0	0	0	0	0	0	0	0	0	0	0
A0A0K2SND9	2	2	2	13.6	13.6	13.6	13.531	118	0	17.574	>tr|A0A0K2SND9|A0A0K2SND9_9FIRM 50S ribosomal protein L20 OS=Limnochorda pilosa GN=rplT PE=3 SV=1	0	0	0	115200000	0	0	99369000	82448000	84323000	0	0	0	0	0	66926000	0	0	0	0	0	0	0	0	0	88629000	0	0
A0A0K2SP39	1	1	1	5	5	5	33.956	322	0.0011924	2.0821	>tr|A0A0K2SP39|A0A0K2SP39_9FIRM UDP-glucose 4-epimerase OS=Limnochorda pilosa GN=LIP_3056 PE=4 SV=1	0	0	0	0	0	0	0	0	0	0	0	0	0	0	0	0	0	0	0	0	0	0	0	0	5527400	0	0
A0A0K2ZPK0	1	1	1	3.8	3.8	3.8	39.195	364	0.0029648	1.7819	>tr|A0A0K2ZPK0|A0A0K2ZPK0_XANCT OmpA family outer membrane protein OS=Xanthomonas translucens pv. poae GN=XTPLMG728_1379 PE=3 SV=1	0	0	7510600	0	0	0	0	0	0	0	0	0	0	0	0	0	0	0	0	0	0	0	0	0	0	0	0
A0A0K3AQY1	7	1	1	23.8	4.7	4.7	34.975	319	0.006926	1.4086	>tr|A0A0K3AQY1|A0A0K3AQY1_9BACT Elongation factor Tu (Fragment) OS=uncultured bacterium GN=tuf PE=4 SV=1	0	0	0	0	0	0	0	5313100	0	0	0	0	0	0	0	0	0	0	0	0	0	0	0	0	0	0	0
A0A0K3ATS7	5	1	1	17.4	2.8	2.8	35.483	322	0.001102	2.3143	>tr|A0A0K3ATS7|A0A0K3ATS7_9BACT Elongation factor Tu (Fragment) OS=uncultured bacterium GN=tuf PE=4 SV=1	0	0	0	0	0	0	0	44274000	0	0	0	0	0	0	0	0	0	0	0	0	0	0	0	0	0	0	0
A0A0K4QFQ5	2	2	2	4.2	4.2	4.2	42.079	384	0.0037212	1.7	>tr|A0A0K4QFQ5|A0A0K4QFQ5_ECOLX Dihydrolipoyllysine-residue succinyltransferase component of 2-oxoglutarate dehydrogenase complex OS=Escherichia coli GN=sucB_1 PE=3 SV=1	0	0	0	17461000	0	0	16065000	0	0	9798300	0	0	8470900	0	0	11127000	10645000	0	65833000	0	0	50773000	0	0	15571000	0	0
A0A0K6H0R9	1	1	1	0.8	0.8	0.8	118	1060	0.0070128	1.4279	>tr|A0A0K6H0R9|A0A0K6H0R9_9GAMM MTH538 TIR-like domain (DUF1863) OS=Idiomarina woesei GN=Ga0061064_0899 PE=4 SV=1	0	0	0	0	0	0	0	18293000	0	0	0	0	0	0	0	0	0	0	0	0	0	0	0	0	0	0	0
A0A0K6HQW0	1	1	1	19.1	19.1	19.1	10.256	89	0.00591	1.4477	>tr|A0A0K6HQW0|A0A0K6HQW0_9RHOB 30S ribosomal protein S15 OS=Pannonibacter indicus GN=rpsO PE=3 SV=1	0	0	0	0	0	0	11805000	0	0	0	0	0	0	0	0	0	0	0	0	0	0	0	0	0	0	0	0
A0A0K6I3L6	2	2	2	3.3	3.3	3.3	86.413	791	0	8.8272	>tr|A0A0K6I3L6|A0A0K6I3L6_9RHOB 5-methyltetrahydropteroyltriglutamate--homocysteine methyltransferase OS=Pannonibacter indicus GN=metE PE=3 SV=1	0	0	22410000	23837000	0	0	33133000	18207000	0	23886000	0	27486000	0	0	20457000	26474000	0	23233000	0	28813000	61765000	29861000	22838000	45361000	52332000	34687000	66167000
A0A0K6IYJ1	2	1	1	7.8	4.7	4.7	24.114	232	1	-2	>tr|A0A0K6IYJ1|A0A0K6IYJ1_9PROT 50S ribosomal protein L1 OS=Tepidiphilus thermophilus GN=rplA PE=3 SV=1	0	0	0	0	0	0	0	0	31666000	0	0	0	0	0	0	0	0	0	0	0	0	0	0	0	0	0	0
A0A0K6L2X1	1	1	1	8.4	8.4	8.4	12.657	119	0.0037674	1.625	>tr|A0A0K6L2X1|A0A0K6L2X1_BACAM Biotin carboxyl carrier protein of acetyl-CoA carboxylase OS=Bacillus amyloliquefaciens GN=accB PE=4 SV=1	0	0	0	0	0	0	0	0	18261000	0	0	0	0	0	0	0	0	0	0	0	0	0	0	0	0	0	0
A0A0K8J2V9	3	1	1	22.1	13.7	13.7	11.186	95	0.00025707	2.6516	>tr|A0A0K8J2V9|A0A0K8J2V9_9FIRM 30S ribosomal protein S6 OS=Herbinix sp. SD1D GN=rpsF PE=3 SV=1	0	0	0	0	0	0	22287000	0	0	0	0	0	0	0	0	0	0	0	0	0	0	0	0	0	0	0	0
A0A0K8J2Y8	2	1	1	17.1	9.8	9.8	12.788	123	0.00049554	2.5719	>tr|A0A0K8J2Y8|A0A0K8J2Y8_9FIRM 50S ribosomal protein L7/L12 OS=Herbinix sp. SD1D GN=rplL PE=3 SV=1	0	0	0	0	0	0	0	0	8424200	0	0	0	0	0	0	0	0	0	0	0	0	0	0	0	0	0	0
A0A0K8J3A8	3	1	1	16.1	8.7	8.7	17.691	161	0.00026961	2.8066	>tr|A0A0K8J3A8|A0A0K8J3A8_9FIRM 50S ribosomal protein L10 OS=Herbinix sp. SD1D GN=rplJ PE=3 SV=1	0	0	0	0	0	0	0	16172000	0	0	0	0	0	0	0	0	0	0	0	0	0	0	0	0	0	0	0
A0A0K8J3F2	6	1	1	7.2	2.5	2.5	96.845	873	0	13.391	>tr|A0A0K8J3F2|A0A0K8J3F2_9FIRM Pyruvate, phosphate dikinase OS=Herbinix sp. SD1D GN=ppdK PE=4 SV=1	0	0	0	0	0	0	0	0	6946600	0	0	0	0	0	0	0	0	0	0	0	0	0	0	0	0	0	0
A0A0K8J4M3	3	3	1	7.2	7.2	2.2	39.057	359	0.00033289	3.5506	>tr|A0A0K8J4M3|A0A0K8J4M3_9FIRM Multiple sugar-binding periplasmic receptor ChvE OS=Herbinix sp. SD1D GN=chvE PE=4 SV=1	114930000	0	0	144460000	52394000	0	220000000	134250000	204950000	133080000	268630000	135040000	113200000	258150000	172530000	256880000	314150000	149680000	130630000	140900000	110620000	0	157130000	144230000	110560000	178060000	178440000
[truncated: 6,699 more rows]

## Sheet: LFQ of 358 archaeal proteins
Protein IDs	Peptides	Razor + unique peptides	Unique peptides	Sequence coverage [%]	Unique + razor sequence coverage [%]	Unique sequence coverage [%]	Mol. weight [kDa]	Sequence length	Q-value	Score	Fasta header	C_RF_23 (n=2)	C_RF_28 (n=2)	C_RF_59 (n=2)	C_FP_23 (n=2)	C_FP_28 (n=2)	C_FP_59 (n=2)	C_SP_23 (n=2)	C_SP_28 (n=2)	C_SP_59 (n=2)	G_RF_23 (n=2)	G_RF_28 (n=2)	G_RF_59 (n=2)	G_FP_23 (n=2)	G_FP_28 (n=2)	G_FP_59 (n=2)	G_SP_23 (n=2)	G_SP_28 (n=2)	G_SP_59 (n=2)	H_RF_23 (n=2)	H_RF_28 (n=2)	H_RF_59 (n=2)	H_FP_23 (n=2)	H_FP_28 (n=2)	H_FP_59 (n=2)	H_SP_23 (n=2)	H_SP_28 (n=2)	H_SP_59 (n=2)
[truncated: 358 more rows]

[truncated: 3 more sheets: % abundance of 1484 bac. OTUs, % abundance of 626 arc. OTUs, Abbreviations]
