# Supplementary material for: A Structural and Functional Elucidation of the Rumen Microbiome Influenced by Various Diets and Microenvironments
Source: Front Microbiol. 2017 Aug 24;8:1605. doi: 10.3389/fmicb.2017.01605 (PMC5573736; doi:10.3389/fmicb.2017.01605)
Supplement: Table S2 — Percentage abundance of archaeal and bacterial proteins and OTUs at phyla, class, order, and family level. [file Table2.XLSX]

## Sheet: Archaeal LFQ and OTU abundance
		Metaproteomics - Archaea (percentage of LFQ abundance)
Proteins	Diet	Corn silage-based diet									Grass silage-based diet									Hay-based diet
Sample fractions		Rumen Fluid	Rumen Fluid	Rumen Fluid	Liquid Phase	Liquid Phase	Liquid Phase	Solid Phase	Solid Phase	Solid Phase	Rumen Fluid	Rumen Fluid	Rumen Fluid	Liquid Phase	Liquid Phase	Liquid Phase	Solid Phase	Solid Phase	Solid Phase	Rumen Fluid	Rumen Fluid	Rumen Fluid	Liquid Phase	Liquid Phase	Liquid Phase	Solid Phase	Solid Phase	Solid Phase
Cows		23	28	59	23	28	59	23	28	59	23	28	59	23	28	59	23	28	59	23	28	59	23	28	59	23	28	59
Taxonomy	No. of proteins
Crenarchaeota - Thermoprotei	34	5.4864	6.93401	1.58515	2.65677	6.98962	7.83858	2.11403	2.63955	6.20401	5.45852	7.03195	6.43671	8.10781	5.26902	2.34263	9.77688	2.03303	6.79138	3.70652	2.37931	6.62717	3.82284	4.02029	3.26506	5.22824	5.30582	7.70921
Euryarchaeota - Methanobacteriaceae	52	14.8394	14.4564	13.5781	15.494	12.7269	13.8086	13.3975	15.9658	10.4612	12.4512	13.3576	14.9959	12.1241	15.0851	15.1993	12.4199	14.0114	13.4686	17.1267	16.2764	11.7479	16.1644	16.3642	17.1784	13.5969	15.2456	11.9249
Euryarchaeota - Methanosarcinaceae	35	11.9681	7.62584	10.5717	9.11624	9.34481	8.73254	11.6156	7.5104	10.4801	11.4036	11.3186	9.84361	12.6419	10.2456	11.8284	11.9385	11.1959	9.60236	10.3188	5.84695	6.66705	10.0786	6.43023	5.63371	10.012	10.572	8.12257
Euryarchaeota - Methanomicrobia	27	11.1566	9.51434	12.1795	9.29051	7.51371	8.09181	9.47392	10.3974	9.63245	9.80257	12.8648	10.5931	8.8658	10.3739	10.1195	9.42948	13.2857	10.7093	11.5395	7.88716	9.11334	8.86081	8.77205	9.37032	13.824	11.7997	8.80727
Euryarchaeota - Thermococcaceae	19	15.5088	22.5553	18.2131	15.9284	18.313	10.7805	12.5787	15.8362	18.6986	18.0558	11.7903	15.9884	9.37563	12.1714	12.9082	11.4961	14.634	20.02	12.3319	19.6789	17.7769	13.7563	18.4356	13.4697	9.62884	8.25343	11.6109
Euryarchaeota - Methanomassiliicoccaceae	8	3.42314	3.81106	4.3314	4.10422	3.23112	4.89927	4.54445	4.57786	4.36351	2.83988	3.53124	3.56395	3.24517	4.72214	5.11931	3.24763	4.52442	3.70242	3.84832	5.05118	6.28329	3.56985	5.94438	7.72256	4.59148	6.04347	5.53124
Euryarchaeota - Thermoplasmata	36	8.28372	5.92603	8.79919	10.3398	5.7724	10.0691	11.8627	10.8588	6.63795	7.29271	7.578	7.12934	8.21661	11.7038	9.52883	8.59766	9.83715	9.10204	10.6562	6.34563	5.79397	9.89761	7.98884	9.19359	9.85177	10.6196	7.52267
Euryarchaeota	92	10.1661	7.25697	10.0166	9.92551	11.0542	10.5473	10.9227	11.4357	8.66357	11.8283	13.2757	9.04738	12.1643	6.0026	9.90297	9.84916	9.49242	7.51892	8.54034	9.83204	7.8621	9.328	7.49288	7.87922	12.7137	11.3492	14.7416
Thaumarchaeota	17	2.66575	2.82093	3.11913	2.34345	2.58928	3.33745	2.6867	2.79773	2.3214	2.40184	2.55201	2.78146	2.43081	3.09835	2.48866	2.82414	2.55856	2.84459	2.92489	2.39876	3.51379	2.3188	2.63323	3.31067	1.77824	2.83051	2.6669
unclassified Archaea	38	16.502	19.0991	17.6061	20.801	22.465	21.8949	20.8037	17.9806	22.5371	18.4655	16.6997	19.6201	22.8278	21.3282	20.5622	20.4204	18.4274	16.2404	19.0069	24.3037	24.6145	22.2027	21.9183	22.9768	18.7748	17.9808	21.3627
Total	358	100	100	100	100	100	100	100	100	100	100	100	100	100	100	100	100	100	100	100	100	100	100	100	100	100	100	100
		16S rRNA gene sequencing - Archaea (percentage of OTU abundance)
OTUs	Diet	Corn silage-based diet									Grass silage-based diet									Hay-based diet
Sample fractions		Rumen Fluid	Rumen Fluid	Rumen Fluid	Liquid Phase	Liquid Phase	Liquid Phase	Solid Phase	Solid Phase	Solid Phase	Rumen Fluid	Rumen Fluid	Rumen Fluid	Liquid Phase	Liquid Phase	Liquid Phase	Solid Phase	Solid Phase	Solid Phase	Rumen Fluid	Rumen Fluid	Rumen Fluid	Liquid Phase	Liquid Phase	Liquid Phase	Solid Phase	Solid Phase	Solid Phase
Cows		23	28	59	23	28	59	23	28	59	23	28	59	23	28	59	23	28	59	23	28	59	23	28	59	23	28	59
Taxonomy	No. of OTUs
Crenarchaeota - Thermoprotei	0	0	0	0	0	0	0	0	0	0	0	0	0	0	0	0	0	0	0	0	0	0	0	0	0	0	0	0
Euryarchaeota - Methanobacteriaceae	616	97.3718	86.8373	86.8511	95.6936	73.9536	93.9059	99.5122	95.7695	87.3978	95.668	88.9172	72.0798	95.0122	80.9394	89.9586	89.9006	99.2271	96.5297	86.1692	86.434	82.5645	78.1176	81.9024	93.024	99.2529	96.3544	99.7945
Euryarchaeota - Methanosarcinaceae	2	0.0128205	0.434458	0.195281	0	0.163977	0.0402253	0.00482952	0.0103945	0.0286135	0.017328	0.0727934	0.602464	0.0221027	0.132413	0.698758	0.0141548	0.00831082	0	0.0475285	0.11055	5.12169	0.026476	0.104384	0.22134	0.0229872	0.0197772	0.0522357
Euryarchaeota - Methanomicrobia	0	0	0	0	0	0	0	0	0	0	0	0	0	0	0	0	0	0	0	0	0	0	0	0	0	0	0	0
Euryarchaeota - Thermococcaceae	0	0	0	0	0	0	0	0	0	0	0	0	0	0	0	0	0	0	0	0	0	0	0	0	0	0	0	0
Euryarchaeota - Methanomassiliicoccaceae	8	2.61538	12.7283	12.9536	4.30644	25.8825	6.0539	0.482952	4.22015	12.5736	4.31468	11.01	27.3177	4.96574	18.9281	9.34265	10.0853	0.764596	3.47027	13.7833	13.4555	12.3138	21.856	17.9932	6.75469	0.724096	3.62582	0.153225
Euryarchaeota - Thermoplasmata	0	0	0	0	0	0	0	0	0	0	0	0	0	0	0	0	0	0	0	0	0	0	0	0	0	0	0	0
Euryarchaeota	0	0	0	0	0	0	0	0	0	0	0	0	0	0	0	0	0	0	0	0	0	0	0	0	0	0	0	0
Thaumarchaeota	0	0	0	0	0	0	0	0	0	0	0	0	0	0	0	0	0	0	0	0	0	0	0	0	0	0	0	0
unclassified Archaea	0	0	0	0	0	0	0	0	0	0	0	0	0	0	0	0	0	0	0	0	0	0	0	0	0	0	0	0
Total	626	100	100	100	100	100	100	100	100	100	100	100	100	100	100	100	100	100	100	100	100	100	100	100	100	100	100	100

## Sheet: Bacterial LFQ and OTU abundance
		Metaproteomics - Bacteria (percentage of LFQ abundance)
Proteins	Diet	Corn silage-based diet									Grass silage-based diet									Hay-based diet
Sample fractions		Rumen Fluid	Rumen Fluid	Rumen Fluid	Liquid Phase	Liquid Phase	Liquid Phase	Solid Phase	Solid Phase	Solid Phase	Rumen Fluid	Rumen Fluid	Rumen Fluid	Liquid Phase	Liquid Phase	Liquid Phase	Solid Phase	Solid Phase	Solid Phase	Rumen Fluid	Rumen Fluid	Rumen Fluid	Liquid Phase	Liquid Phase	Liquid Phase	Solid Phase	Solid Phase	Solid Phase
Cows		23	28	59	23	28	59	23	28	59	23	28	59	23	28	59	23	28	59	23	28	59	23	28	59	23	28	59
Taxonomy	No. of proteins
Actinobacteria	194	1.07357	1.34463	1.30079	1.11451	1.69897	0.858886	1.14955	1.43653	1.36216	0.982427	1.15634	1.02653	0.977254	1.02364	0.961579	1.19777	1.22464	0.930651	0.99902	1.17941	0.930064	0.79935	1.08049	0.775632	1.05729	1.19263	1.1258
Actinobacteria - Bifidobacteriaceae	30	0.0930836	0.0892772	0.0877555	0.0775884	0.0600457	0.115616	0.0655744	0.0615497	0.0764454	0.116784	0.107669	0.218059	0.13563	0.0907443	0.170503	0.101442	0.111422	0.212144	0.0998999	0.0964108	0.0913689	0.117843	0.0937242	0.11308	0.133615	0.145852	0.15665
Bacteroidetes	450	1.77821	1.89555	1.76986	1.88336	2.52269	2.32012	1.99836	2.82786	2.11557	1.9395	2.01428	2.09188	1.80855	2.01135	2.03828	2.00419	1.87907	1.9031	2.05899	2.17302	1.83075	2.00348	2.42503	1.76972	2.22455	2.89919	2.01473
Bacteroidetes - Bacteroidaceae	393	2.07424	2.73194	2.07526	2.18078	3.39427	2.12571	2.07344	3.3364	2.26486	1.83638	1.7561	2.05169	1.95905	2.12119	2.09702	2.28074	2.36876	2.01043	1.87103	2.39945	1.95386	2.27548	2.65177	1.89969	2.25174	2.59814	2.02105
Bacteroidetes - Porphyromonadaceae	232	1.18327	0.910996	1.30878	1.23052	0.888379	1.0954	1.18481	1.16501	1.39778	1.41908	0.885303	1.15913	1.06414	1.10763	1.20816	1.47204	1.55658	1.23675	1.13701	1.63328	1.13259	1.18081	1.54573	0.894822	1.25354	1.74724	1.26651
Bacteroidetes - Prevotellaceae	1890	51.7271	46.9727	48.2828	54.3916	53.2746	53.7126	44.5777	48.4896	47.3712	59.7624	47.6361	51.0996	63.9619	53.4606	59.1868	46.373	45.6367	49.6604	58.0975	49.5326	49.1699	66.0605	54.7104	60.5717	54.2335	43.9634	42.6462
Elusimicrobia	2	0.00636181	0.00700514	0	0.00763435	0.00395721	0	0.00903051	0.000630205	0	0.00560166	0.00584188	0.00593264	0	0.00605987	0.00582552	0.00830554	0.00637954	0.00992829	0.00645853	0.00715074	0.00854897	0.00743414	0.00505706	0.00751307	0.00704849	0.00670354	0.0102885
Fibrobacteres	84	1.13746	1.02021	0.668104	1.05529	0.844752	0.467279	1.47532	1.31407	0.95934	0.45476	0.996857	0.991774	0.438375	0.834117	0.756036	0.994775	1.26738	1.29921	0.782373	1.34026	1.18456	0.468765	1.07665	0.833871	0.76216	1.80221	1.00121
Firmicutes	557	3.56659	3.34684	4.40226	3.30484	2.56466	3.5934	5.00238	2.99132	4.55173	2.79958	3.17483	2.93106	2.83761	3.17643	2.69056	4.52993	4.01986	3.38045	2.36382	3.28708	2.85942	2.06387	3.6516	2.50018	2.9212	4.33559	4.24093
Firmicutes - Acidaminococcaceae	70	3.02974	2.56699	2.80507	3.69027	2.69827	2.50702	4.0769	3.23802	3.25898	1.05327	2.14742	1.71778	1.40785	2.28191	1.80762	1.92043	2.14482	1.94328	1.83993	1.69006	2.13889	1.94787	1.72124	2.05248	2.28519	2.2597	2.14419
Firmicutes - Erysipelotrichaceae	96	0.0871799	0.126843	0.114103	0.167061	0.0392729	0.0865279	0.289181	0.158389	0.172973	0.166889	0.123489	0.53626	0.146766	0.145694	0.312978	0.221798	0.189353	0.403782	0.0693664	0.265182	0.459096	0.13294	0.132966	0.330437	0.176294	0.282403	1.11759
Firmicutes - Lachnospiraceae	655	5.33024	6.50797	6.39595	4.68837	4.916	5.67109	7.58395	6.48332	8.78683	3.87797	5.48845	5.0924	3.31647	5.31216	4.06924	7.27737	7.71683	6.88061	4.48902	6.42624	4.83212	3.39306	5.18398	3.87967	7.01691	9.56335	8.27284
Firmicutes - Ruminococcaceae	499	4.32046	3.03969	3.63629	3.80776	2.77979	3.13941	5.20718	4.21153	4.52935	3.03158	4.79182	4.05477	3.11951	4.42175	3.60693	5.47997	6.25496	5.01688	3.12854	3.85731	3.87265	2.54299	3.59397	3.27509	3.87596	4.85977	5.3291
Firmicutes - Selenomonadaceae	219	2.58303	3.7728	3.15177	2.71898	3.24107	3.77029	2.38068	3.21993	2.8141	1.17088	2.24735	2.79436	1.31734	2.03417	2.16977	1.4349	1.86795	2.0537	2.68305	2.96253	3.87859	1.97821	3.45681	4.19874	2.19877	2.971	4.17418
Firmicutes - Veillonellaceae	53	0.217026	0.158016	0.907983	0.242682	0.202021	0.948648	0.254468	0.371828	2.0603	0.113207	0.255268	0.169914	0.112887	0.199466	0.213235	0.232447	0.261262	0.166203	0.181487	0.108473	0.151885	0.232232	0.235986	0.166268	0.248181	0.242559	0.158746
Firmicutes - Bacillales	183	6.15393	8.06446	5.88583	4.064	6.15393	4.78999	3.88904	3.63266	2.91544	6.84888	11.5157	8.11575	4.89713	6.83653	4.62616	7.33992	7.43034	7.26084	8.60774	7.94059	12.0333	4.72433	4.80267	7.00967	7.58397	6.16415	10.7061
Firmicutes - Clostridiales	910	5.22749	4.78372	5.09305	4.82591	3.58243	3.76186	6.82646	4.72997	5.49308	4.32283	5.09711	4.99657	3.28296	4.87848	4.06636	5.76281	6.16564	5.28173	4.04003	5.45875	4.23465	3.05267	4.58449	3.55283	4.47736	6.5745	5.88996
Firmicutes - Lactobacillales	128	0.706589	0.587644	0.373987	0.43932	0.289199	0.307765	0.664984	0.399064	0.447437	0.753628	0.400962	0.795668	0.648481	0.324189	0.669653	0.540141	0.387826	0.548496	0.167047	0.298277	0.304223	0.142819	0.255423	0.198677	0.242164	0.331621	0.480242
Proteobacteria	753	3.77838	5.77901	3.95185	4.95347	5.2554	3.48337	5.80726	5.93777	3.53532	3.49494	3.36835	3.33946	3.55554	3.46651	3.44853	4.20374	3.25323	3.93401	3.01728	3.07048	3.3604	2.69234	2.92913	2.25973	2.94858	2.60581	2.84603
Proteobacteria - Succinivibrionaceae	65	0.768316	0.842019	2.04644	0.95979	0.835008	2.39437	1.0876	1.02843	1.56635	0.198661	0.0844392	0.0956693	0.205679	0.0597523	0.109686	0.245072	0.0883356	0.148918	0.123337	0.133619	0.0958842	0.103938	0.0928012	0.0426699	0.14997	0.141355	0.0955492
Spirochaetes	154	1.00951	1.10652	1.35393	1.04385	1.13883	1.13397	1.00229	1.41882	1.2337	0.577752	1.27831	1.10949	0.724717	1.14589	1.56832	1.23132	1.48392	1.27032	1.10651	1.08261	0.849394	0.880079	1.41801	0.888591	1.10585	1.48	0.962383
Synergistetes	19	0.0640385	0.0711682	0.0457785	0.061241	0.09243	0.0526581	0.0660258	0.0929287	0.0903226	0.0510602	0.0494103	0.073349	0.0748551	0.0628441	0.114217	0.0719866	0.11199	0.0981244	0.0737645	0.0463495	0.0788493	0.0947592	0.105737	0.0825384	0.0991857	0.14366	0.0816339
Tenericutes	26	0.0300554	0.0152925	0.00840915	0.0130242	0.0113096	0	0.0235869	0.0546521	0.0145052	0.00760361	0	0	0	0.00379066	0.00888068	0.00848627	0.0556088	0	0	0.0125047	0.00625677	0	0	0.00326219	0.0128226	0.0514777	0.00102939
Verrucomicrobia	11	0.0888282	0.0842613	0.103029	0.0904702	0.0709621	0.0609278	0.135008	0.0951013	0.0995373	0.0565652	0.0827507	0.0742547	0.0602623	0.0947928	0.06093	0.101428	0.0769408	0.0807254	0.0994363	0.137844	0.108618	0.0693541	0.145289	0.0957514	0.0541344	0.11507	0.0736478
Others	490	3.96529	4.1744	4.23087	2.98769	3.44173	3.60305	3.16922	3.30462	2.88277	4.9578	5.3358	5.45863	3.94704	4.90035	4.03273	4.96598	4.44017	4.2693	2.9573	4.86054	4.4341	3.03482	4.10108	2.59733	2.68007	3.5226	3.1834
Total	8163	100	100	100	100	100	100	100	100	100	100	100	100	100	100	100	100	100	100	100	100	100	100	100	100	100	100	100
		16S rRNA gene sequencing - Bacteria (percentage of OTU abundance)
OTUs	Diet	Corn silage-based diet									Grass silage-based diet									Hay-based diet
Sample fractions		Rumen Fluid	Rumen Fluid	Rumen Fluid	Liquid Phase	Liquid Phase	Liquid Phase	Solid Phase	Solid Phase	Solid Phase	Rumen Fluid	Rumen Fluid	Rumen Fluid	Liquid Phase	Liquid Phase	Liquid Phase	Solid Phase	Solid Phase	Solid Phase	Rumen Fluid	Rumen Fluid	Rumen Fluid	Liquid Phase	Liquid Phase	Liquid Phase	Solid Phase	Solid Phase	Solid Phase
Cows		23	28	59	23	28	59	23	28	59	23	28	59	23	28	59	23	28	59	23	28	59	23	28	59	23	28	59
Taxonomy	No. of OTUs
Actinobacteria	19	0.117434	0.195251	0.353445	0.0854765	0.235984	0.139491	1.44401	0.523125	0.467081	0.0779442	0.0874247	0.0316368	0.120476	0.026678	0.0289009	1.21784	2.07417	1.88342	0.0728529	0.042504	0.230067	0.0500956	0.0621078	0.100059	1.77748	1.09372	1.36584
Actinobacteria - Bifidobacteriaceae	3	0.0380868	0.00827335	0.00166719	0.0326822	0.0286041	0.00507241	0.489148	0.0664286	0.0424619	1.20932	0.0575162	0.0217503	0.00523807	0.0373493	0.0260108	0.0178657	0.946501	0.88324	0.0188878	0.0873692	0.00451111	0.0705893	0.0492579	0	2.02014	0.633995	0.145302
Bacteroidetes	219	8.35846	6.3258	11.9905	9.69656	7.44661	10.5151	13.125	7.37358	4.70433	11.1744	16.6728	8.55578	13.5195	16.455	15.0082	17.9282	15.7541	14.3811	9.06883	13.5163	16.4588	14.7554	13.8158	16.7586	9.23623	13.8608	14.9313
Bacteroidetes - Bacteroidaceae	4	0.0412607	0.0876975	0.165052	0.0502803	0.0333715	0.0228258	0	0.0110714	0.00223484	0.833766	0.239267	0.0177957	0	0.0106712	0.00289009	0	0	0.0153875	0.175387	0.0519493	0.00676666	0.029602	0.0107082	0	0.00303324	0.0120189	0
Bacteroidetes - Porphyromonadaceae	98	9.582	8.03508	7.23062	9.91528	5.62309	4.94306	7.81172	5.00706	4.2082	3.25712	6.0208	9.96164	2.5588	7.56056	8.87258	5.71999	5.69749	4.92091	4.76242	3.37434	5.40882	4.43119	4.04129	7.13241	5.07462	5.75103	7.05298
Bacteroidetes - Prevotellaceae	360	29.7061	34.1028	26.7135	25.9949	30.2298	35.0554	25.9688	30.8506	30.6217	40.9821	24.4904	27.2353	38.8167	25.2694	20.1295	22.5971	25.6738	30.4272	30.9921	27.1152	24.1412	23.4243	23.7573	24.1245	29.5559	28.9505	21.8709
Elusimicrobia	6	0.201543	0.211798	0.276754	0.130729	0.0476735	0.0963758	0.155239	0.0138393	0.0290529	0.460579	0.273777	0.17598	0.471426	0.30413	0.0780324	1.18509	0.136799	0.101557	0.159197	0.179461	0.496222	0.31879	0.209882	0.641404	0.0333657	0.153241	0.409753
Fibrobacteres	12	5.86378	4.80847	4.52143	6.28001	5.30845	5.13835	6.97402	8.27036	10.4814	7.02915	6.87894	8.32246	8.09806	7.84868	8.54022	10.9338	4.4626	8.13381	9.97545	8.28827	6.97643	12.1277	8.32245	10.8192	8.04113	9.43181	5.13499
Firmicutes	89	0.155521	0.287913	0.0383455	0.213691	0.114416	0.0380431	0.0849419	0.0166072	0.0178787	0.113373	0.257673	0.806739	0.201666	0.32814	0.63871	0.068485	0.0702481	0.301594	1.98052	0.370729	0.453366	0.881228	0.173474	0.551607	0.276025	0.168264	0.185987
Firmicutes - Acidaminococcaceae	5	10.3421	7.69753	3.55946	10.4633	10.0114	2.53367	4.34375	4.10474	7.58057	0.675516	12.7387	5.48108	1.05285	10.4204	10.8436	1.27144	3.14268	2.40968	1.75656	6.32837	7.8358	9.59559	8.91782	4.96447	1.94431	2.63814	4.89088
Firmicutes - Erysipelotrichaceae	20	0.15076	0.433524	8.35265	0.186037	2.05473	5.04958	0.42178	0.858036	3.01256	0.321224	0.563659	3.40293	0.175475	0.658948	2.57796	0.214388	1.12397	0.495476	0.507272	10.5575	4.6487	0.503233	13.1926	2.53739	3.29107	3.49148	6.90767
Firmicutes - Lachnospiraceae	132	4.08798	3.37222	4.44141	3.48443	3.93068	2.36121	9.6863	7.61992	6.88553	2.84142	3.28533	2.58235	3.47022	2.5771	3.31204	7.92937	11.9718	11.2575	2.45001	2.97528	3.045	2.19282	2.74131	2.36293	12.3726	9.46486	12.496
Firmicutes - Ruminococcaceae	211	14.5015	7.58501	10.3249	14.9735	9.46558	7.06587	9.48127	8.62188	6.27989	6.87326	10.1873	8.16032	8.35996	8.72639	7.58938	13.7476	10.4411	8.82932	4.25785	8.16312	9.52746	9.90983	8.03761	5.10044	9.24836	8.35011	9.10465
Firmicutes - Selenomonadaceae	0	0	0	0	0	0	0	0	0	0	0	0	0	0	0	0	0	0	0	0	0	0	0	0	0	0	0	0
Firmicutes - Veillonellaceae	19	0.382455	2.97013	0.700222	0.341906	1.15132	1.38223	0.386632	0.902322	2.06946	0.392083	0.901854	1.32281	0.492379	1.03244	1.47684	0.330515	0.702481	0.904782	0.798683	1.58681	1.17063	0.696785	1.64693	0.951843	1.61672	1.12677	1.12464
Firmicutes - Bacillales	0	0	0	0	0	0	0	0	0	0	0	0	0	0	0	0	0	0	0	0	0	0	0	0	0	0	0	0
Firmicutes - Clostridiales	4	1.6663	1.40978	2.53914	1.55366	1.88787	1.78549	2.95539	1.9292	2.74214	1.2849	0.989279	1.00249	1.2519	0.784335	1.1965	3.64162	3.43476	3.09596	0.998354	1.59154	1.37589	0.865288	1.62337	0.956975	3.23344	2.82744	3.45529
Firmicutes - Lactobacillales	5	0.00793474	0.00330934	0.0366783	0.0351962	0.0309878	0.0355069	0.0263613	0.0775001	0.0558709	5.82928	0.356601	0.0276822	0.0576188	0.0426849	0.0433513	0.238209	0.0739454	0.387764	0.0917406	0.0495879	0.0518777	0.0705893	0.0406913	0.0974934	0.35489	0.243382	0.273168
Proteobacteria	71	1.04739	2.17093	1.26373	1.43047	1.58276	1.28586	1.00466	1.32027	0.81795	2.81544	2.487	2.43603	2.44618	2.39836	1.7485	1.995	1.87821	2.02499	6.11155	3.22322	2.5781	2.5526	2.34296	3.43023	1.54392	2.4849	1.70294
Proteobacteria - Succinivibrionaceae	15	3.6722	7.21436	5.00158	3.20788	11.7849	7.0684	5.31033	15.2371	13.561	1.50456	0.409515	0.346028	0.963805	0.811013	0.916158	1.4233	0.743151	4.11153	0.704244	0.446292	0.0857111	3.94389	1.04727	0.0872309	1.31339	1.0186	0.13949
Spirochaetes	58	1.45206	1.72913	1.51881	1.50338	1.2991	3.62931	5.57101	3.45152	2.43821	0.781804	1.7623	1.78353	1.6238	2.27564	2.81784	5.11553	7.43151	2.43737	1.05772	1.11455	1.82925	1.55296	1.47345	1.91908	4.42247	4.00529	3.15306
Synergistetes	2	0.0428476	0.274675	0.121705	0.0477663	0.438596	0.271374	0.269471	0.282322	0.616815	0.0448769	0.119634	0.079092	0.0419046	0.117383	0.280339	0.279895	0.207047	0.17234	0.0269825	0.0897306	0.108267	0.168504	0.216307	0.107756	0.245693	0.147231	0.151114
Tenericutes	35	2.32964	3.80409	4.12631	2.87352	1.50887	4.29633	1.06617	0.572947	0.878291	3.95862	2.91492	8.73374	4.85307	3.4388	3.7629	0.88435	1.09069	0.830923	14.0363	4.02371	3.66528	3.89152	2.72418	4.63094	1.00704	1.24395	1.17114
Verrucomicrobia	1	0.0111086	0.0182014	0.0550174	0.00251402	0.00238368	0.0177534	0	0.00276786	0	0	0	0.0039546	0.00261904	0	0	0	0	0	0	0	0.00451111	0	0	0	0	0	0
Others	96	6.24147	7.25407	6.66711	7.49679	5.7828	7.26369	3.42404	2.88688	2.48737	7.53933	8.30534	9.50884	11.4164	8.87579	10.1095	3.26048	2.94303	1.99421	9.99703	6.82425	9.89737	7.96748	5.55329	12.7255	3.38813	2.90256	4.33292
Total	1484	100	100	100	100	100	100	100	100	100	100	100	100	100	100	100	100	100	100	100	100	100	100	100	100	100	100	100
