# Supplementary material for: A Structural and Functional Elucidation of the Rumen Microbiome Influenced by Various Diets and Microenvironments
Source: Front Microbiol. 2017 Aug 24;8:1605. doi: 10.3389/fmicb.2017.01605 (PMC5573736; doi:10.3389/fmicb.2017.01605)
Supplement: Table S3 — dbCAN assignments. List of identified CAZymes. [file Table3.XLSX]

## Sheet: CAZYmes
CAZy category	E-value assigned by dbCAN	Covered fraction	Uniprot Accession	Protein Description	Organism	Taxonomy
GLYCOSIDE HYDROLASES (91 enzymes)
GH1	1.1e-153	0.983683	A0A0M2Y0R3	Beta-glucosidase (EC 3.2.1.21)	Sphingobacterium sp. Ag1	Bacteroidetes, Sphingobacteriaceae
GH2	1.3e-224	0.976064	A0A0Q0IHX2	Beta-galactosidase (Beta-gal) (EC 3.2.1.23) (Lactase)	Xanthomonas axonopodis pv. dieffenbachiae	Proteobacteria, Xanthomonadaceae
GH2	2.6e-225	0.976064	D6HSM8	Beta-galactosidase (Beta-gal) (EC 3.2.1.23) (Lactase)	Escherichia coli B088	Proteobacteria, Enterobacteriaceae
GH2	2.5e-214	0.970745	S8FD35	Beta-galactosidase (EC 3.2.1.23) (Lactase)	Bacteroidetes bacterium oral taxon 272 str. F0290	Bacteroidetes
GH3	1.8e-49	0.699074	A0A0E9LUU0	Beta-glucosidase	Geofilum rubicundum JCM 15548	Bacteroidetes, Marinilabiliaceae
GH3	6.5e-67	0.972222	D5ETZ7	Glucan 1,4-beta-glucosidase (EC 3.2.1.74)	Prevotella ruminicola (strain ATCC 19189 / JCM 8958 / 23)	Bacteroidetes, Prevotellaceae
GH3	4.6e-63	0.976852	D5EX96	Glycosyl hydrolase, family 3	Prevotella ruminicola (strain ATCC 19189 / JCM 8958 / 23)	Bacteroidetes, Prevotellaceae
GH3	2.6e-63	0.972222	F0R433	Beta-glucosidase (EC 3.2.1.21)	Bacteroides salanitronis (strain DSM 18170 / JCM 13567 / BL78)	Bacteroidetes, Bacteroidaceae
GH3	1.5e-67	0.972222	M4PZB2	Glucan 1,4-beta-glucosidase	uncultured bacterium SRF2	environmental samples
GH3	1.1e-69	0.962963	M4Q086	Glycol-hydro-3-superfamily/glycol-hydro-3C-superfamily protein	uncultured bacterium SRF2	environmental samples
GH3	1.1e-66	0.912037	R9UAR7	Multifunctional beta-glucosidase/beta-xylosidase/alpha-arabinosidase	uncultured rumen bacterium	environmental samples
GH3	1.9e-68	0.967593	W0FQE3	Beta-glucosidase	uncultured bacterium Contig1514	environmental samples
GH3	6.8e-65	0.972222	W4ULN4	Beta-glucosidase	Bacteroides reticulotermitis JCM 10512	Bacteroidetes, Bacteroidaceae
GH5	2e-44	0.810909	A7AJR3	Endoglucanase C	Parabacteroides merdae ATCC 43184	Bacteroidetes, Porphyromonadaceae
GH5	1.2e-43	0.883636	E9SHM1	Cellulase (Glycosyl hydrolase family 5)	Ruminococcus albus 8	Firmicutes, Ruminococcaceae
GH5	2.2e-44	0.8	Q53302	Cellulase	Ruminococcus flavefaciens	Firmicutes, Ruminococcaceae
GH5	7.9e-36	0.650909	Q9ZN63	Cellulase	Prevotella ruminicola (Bacteroides ruminicola)	Bacteroidetes, Prevotellaceae
GH5	3e-43	0.792727	R5LR59	Cellodextrinase	Prevotella sp. CAG:1185	Bacteroidetes, Prevotellaceae
GH13	2.1e-33	0.919732	A0A023RS09	1,4-alpha-glucan branching enzyme GlgB (EC 2.4.1.18)	Aeromonas media WS	Proteobacteria, Aeromonadaceae
GH13	2e-25	0.792642	A0A096A1C7	1,4-alpha-glucan branching enzyme (EC 2.4.1.18)	Prevotella denticola DNF00960	Bacteroidetes, Prevotellaceae
GH13	3.4e-24	0.759197	D5ESL5	1,4-alpha-glucan branching enzyme (EC 2.4.1.18)	Prevotella ruminicola (strain ATCC 19189 / JCM 8958 / 23)	Bacteroidetes, Prevotellaceae
GH13	1.7e-33	0.842809	D5EXX2	Alpha-amylase (EC 3.2.1.1)	Prevotella ruminicola (strain ATCC 19189 / JCM 8958 / 23)	Bacteroidetes, Prevotellaceae
GH13	1.7e-64	0.949833	D5EXY7	Neopullulanase (EC 3.2.1.135)	Prevotella ruminicola (strain ATCC 19189 / JCM 8958 / 23)	Bacteroidetes, Prevotellaceae
GH13	9e-26	0.782609	D7NAS6	1,4-alpha-glucan branching enzyme (EC 2.4.1.18)	Prevotella oris C735	Bacteroidetes, Prevotellaceae
GH13	2.3e-29	0.839465	E0NUF8	Alpha amylase, catalytic domain protein	Prevotella marshii DSM 16973 = JCM 13450	Bacteroidetes, Prevotellaceae
GH13	6.7e-37	0.926421	G6AEI1	Uncharacterized protein	Prevotella histicola F0411	Bacteroidetes, Prevotellaceae
GH13	8.5e-47	0.93311	H1HVN2	Uncharacterized protein	Stomatobaculum longum	Firmicutes, Lachnospiraceae
GH13	3.9e-55	0.946488	I0GUI7	Putative glycosyl hydrolase family 13	Selenomonas ruminantium subsp. lactilytica (strain NBRC 103574 / TAM6421)	Firmicutes, Selenomonadaceae
GH13	1.9e-62	0.939799	I0WK77	Alpha-amylase	Imtechella halotolerans K1	Bacteroidetes, Flavobacteriaceae
GH13	6.6e-66	0.943144	M4Q081	Neopullulanase	uncultured bacterium SRF2	environmental samples
GH13	1.3e-47	0.953177	R5FCI4	Pullulanase	Prevotella sp. CAG:924	Bacteroidetes, Prevotellaceae
GH13	1.7e-66	0.943144	R5KX48	Alpha-amylase	Prevotella sp. CAG:1124	Bacteroidetes, Prevotellaceae
GH13	7.7e-29	0.842809	R6F9Q2	Alpha amylase catalytic domain protein	Prevotella sp. CAG:520	Bacteroidetes, Prevotellaceae
GH13	2.4e-29	0.812709	R7NL76	Alpha-amylase (EC 3.2.1.1)	Eubacterium sp. CAG:581	Firmicutes, Eubacteriaceae
GH13	3.5e-31	0.909699	R9IML2	1,4-alpha-glucan branching enzyme GlgB (EC 2.4.1.18)	Lachnospiraceae bacterium 3-1	Firmicutes, Lachnospiraceae
GH13	1.6e-64	0.939799	U7UHR2	Alpha amylase, catalytic domain protein	Prevotella sp. BV3P1	Bacteroidetes, Prevotellaceae
GH31	5.1e-134	0.997658	D5ETY0	Glycosyl hydrolase, family 31	Prevotella ruminicola (strain ATCC 19189 / JCM 8958 / 23)	Bacteroidetes, Prevotellaceae
GH31	1.5e-137	0.997658	D5EU46	Putative alpha-xylosidase	Prevotella ruminicola (strain ATCC 19189 / JCM 8958 / 23)	Bacteroidetes, Prevotellaceae
GH31	3.9e-123	0.997658	W5QSY1	Alpha glucosidase	Prevotella sp. Sc00044	Bacteroidetes, Prevotellaceae
GH32	6.7e-38	0.938567	D5EVM8	Glycosyl hydrolase, family 32	Prevotella ruminicola (strain ATCC 19189 / JCM 8958 / 23)	Bacteroidetes, Prevotellaceae
GH43	3.1e-41	0.96371	D5EUN1	Glycosyl hydrolase, family 43	Prevotella ruminicola (strain ATCC 19189 / JCM 8958 / 23)	Bacteroidetes, Prevotellaceae
GH43	2.2e-53	0.983871	D5EY28	Glycosyl hydrolase, family 43/carbohydrate binding module, family 6 domain protein	Prevotella ruminicola (strain ATCC 19189 / JCM 8958 / 23)	Bacteroidetes, Prevotellaceae
GH43	8.8e-44	0.959677	H9A0B4	Beta-xylosidase (EC 3.2.1.37)	uncultured rumen bacterium	environmental samples
GH43	5.2e-30	0.891129	M4PWI6	Putative glycosyl hydrolase	uncultured bacterium LAB20	environmental samples
GH43	8.2e-29	0.939516	R6EGA5	Uncharacterized protein	Prevotella sp. CAG:1320	Bacteroidetes, Prevotellaceae
GH48	5.2e-245	0.996759	B9W4V5	Cel48A protein (EC 3.2.1.4)	Ruminococcus albus	Firmicutes, Ruminococcaceae
GH48	4e-249	0.995138	D4LCH1	Glycosyl hydrolase family 48	Ruminococcus champanellensis (strain DSM 18848 / JCM 17042 / KCTC 15320 / 18P13)	Firmicutes, Ruminococcaceae
GH48	1.3e-162	0.748784	R7H0U6	Glycosyl hydrolase family 48	Ruminococcus sp. CAG:403	Firmicutes, Ruminococcaceae
GH48	1.1e-145	0.591572	R9T9C5	Glycoside hydrolase 48 family protein (Fragment)	uncultured bacterium	environmental samples
GH48	2.3e-135	0.58671	R9T9F1	Glycoside hydrolase 48 family protein (Fragment)	uncultured bacterium	environmental samples
GH48	2.4e-146	0.593193	R9TA13	Glycoside hydrolase 48 family protein (Fragment)	uncultured bacterium	environmental samples
GH48	4.8e-152	0.598055	R9TA72	Glycoside hydrolase 48 family protein (Fragment)	uncultured bacterium	environmental samples
GH48	6.9e-135	0.573744	R9TAQ7	Glycoside hydrolase 48 family protein (Fragment)	uncultured bacterium	environmental samples
GH48	6.4e-109	0.523501	R9TC57	Glycoside hydrolase 48 family protein (Fragment)	uncultured bacterium	environmental samples
GH48	3.5e-145	0.591572	R9TCX0	Glycoside hydrolase 48 family protein (Fragment)	uncultured bacterium	environmental samples
GH48	3.6e-151	0.58671	R9TCY7	Glycoside hydrolase 48 family protein (Fragment)	uncultured bacterium	environmental samples
GH51	1.5e-142	0.730159	D5EX25	Alpha-N-arabinofuranosidase (EC 3.2.1.55)	Prevotella ruminicola (strain ATCC 19189 / JCM 8958 / 23)	Bacteroidetes, Prevotellaceae
GH51	8.6e-89	0.509524	D5EXB2	Putative alpha-N-arabinofuranosidase	Prevotella ruminicola (strain ATCC 19189 / JCM 8958 / 23)	Bacteroidetes, Prevotellaceae
GH51	3.3e-109	0.673016	R6FJQ1	Carbohydrate binding domain protein	Bacteroides sp. CAG:633	Bacteroidetes, Bacteroidaceae
GH57	4.9e-47	0.780679	A0A095ZZU5	Alpha-amylase	Prevotella denticola DNF00960	Bacteroidetes, Prevotellaceae
GH57	4.4e-46	0.780679	D3I060	Glycosyl hydrolase, family 57	Prevotella buccae D17	Bacteroidetes, Prevotellaceae
GH57	4.1e-48	0.78329	D5ETK0	Glycosyl hydrolase, family 57	Prevotella ruminicola (strain ATCC 19189 / JCM 8958 / 23)	Bacteroidetes, Prevotellaceae
GH57	6.3e-48	0.81201	L0JDT2	Alpha-amylase/alpha-mannosidase	Prevotella dentalis (strain ATCC 49559 / DSM 3688 / JCM 13448 / NCTC 12043 / ES 2772) (Mitsuokella dentalis)	Bacteroidetes, Prevotellaceae
GH57	1.3e-48	0.780679	R5CJA0	Alpha-amylase	Prevotella sp. CAG:1058	Bacteroidetes, Prevotellaceae
GH57	5.6e-43	0.775457	R6F1P3	Alpha-amylase	Prevotella sp. CAG:1320	Bacteroidetes, Prevotellaceae
GH57	1.2e-52	0.788512	U2C951	Glycosyl hydrolase, family 57	Bacteroides pyogenes F0041	Bacteroidetes, Bacteroidaceae
GH77	2.6e-173	0.969636	A0A011QAI9	4-alpha-glucanotransferase (EC 2.4.1.25) (Amylomaltase) (Disproportionating enzyme)	Candidatus Accumulibacter sp. BA-93	Proteobacteria
GH77	1e-171	0.993927	A0A0A6PWK3	4-alpha-glucanotransferase (EC 2.4.1.25) (Amylomaltase) (Disproportionating enzyme)	Clostridium butyricum	Firmicutes, Clostridiaceae
GH77	2.6e-144	0.987854	A0A0E3VRL3	Putative 4-alpha-glucanotransferase	Tannerella forsythia KS16	Bacteroidetes, Porphyromonadaceae
GH77	2.6e-171	0.993927	A0A0L6Z6H7	4-alpha-glucanotransferase (EC 2.4.1.25) (Amylomaltase) (Disproportionating enzyme)	Clostridium homopropionicum DSM 5847	Firmicutes, Clostridiaceae
GH77	2.9e-152	0.98583	D5EY35	Putative 4-alpha-glucanotransferase	Prevotella ruminicola (strain ATCC 19189 / JCM 8958 / 23)	Bacteroidetes, Prevotellaceae
GH77	3.8e-149	0.987854	F0F7F8	Putative 4-alpha-glucanotransferase (EC 2.4.1.25)	Prevotella multiformis DSM 16608	Bacteroidetes, Prevotellaceae
GH77	6.3e-148	0.989879	R5LM03	Putative 4-alpha-glucanotransferase	Prevotella sp. CAG:1185	Bacteroidetes, Prevotellaceae
GH77	2.8e-148	0.991903	R6E751	4-alpha-glucanotransferase	Prevotella sp. CAG:1320	Bacteroidetes, Prevotellaceae
GH77	9.1e-174	0.969636	S0J1U5	4-alpha-glucanotransferase (EC 2.4.1.25) (Amylomaltase) (Disproportionating enzyme)	Eubacterium sp. 14-2	Firmicutes, Eubacteriaceae
GH94	3.3e-238	0.752896	C9RP13	Putative cellobiose/cellodextrin phosphorylase	Fibrobacter succinogenes (strain ATCC 19169 / S85)	Fibrobacteres, Fibrobacteraceae
GH94	8.8e-292	0.746139	D5EVL5	Cellobiose phosphorylase (EC 2.4.1.20)	Prevotella ruminicola (strain ATCC 19189 / JCM 8958 / 23)	Bacteroidetes, Prevotellaceae
GH94	5.3e-272	0.743243	F2NS32	Glycosyltransferase 36	Treponema succinifaciens (strain ATCC 33096 / DSM 2489 / 6091)	Spirochaetes, Spirochaetaceae
GH94	5.9e-276	0.736486	L0JD45	Cellobiose phosphorylase	Prevotella dentalis (strain ATCC 49559 / DSM 3688 / JCM 13448 / NCTC 12043 / ES 2772) (Mitsuokella dentalis)	Bacteroidetes, Prevotellaceae
GH97	2.3e-253	0.990491	A0A096AZA6	Alpha-glucosidase	Prevotella buccalis DNF00853	Bacteroidetes, Prevotellaceae
GH97	1.7e-250	0.988906	D1PUB2	Uncharacterized protein	Prevotella bergensis DSM 17361	Bacteroidetes, Prevotellaceae
GH97	8.6e-256	0.992076	D5EY34	Alpha-glucosidase	Prevotella ruminicola (strain ATCC 19189 / JCM 8958 / 23)	Bacteroidetes, Prevotellaceae
GH97	7.9e-240	0.980983	L8JRV9	Alpha-glucosidase	Fulvivirga imtechensis AK7	Bacteroidetes, Flammeovirgaceae
GH97	8.5e-253	0.993661	U2NMW4	Glycoside hydrolase 97	Prevotella baroniae F0067	Bacteroidetes, Prevotellaceae
GH130	2.7e-91	0.956081	R6BYL3	PF04041 domain protein	Prevotella copri CAG:164	Bacteroidetes, Prevotellaceae
GH133	2.5e-98	0.983871	A0A069S255	Glycogen debranching enzyme N terminal family protein	Parabacteroides distasonis str. 3776 Po2 i	Bacteroidetes, Porphyromonadaceae
GH133	5.3e-103	0.989247	D5ETK2	Glycogen debranching enzyme family protein	Prevotella ruminicola (strain ATCC 19189 / JCM 8958 / 23)	Bacteroidetes, Prevotellaceae
GH133	1.4e-96	0.978495	L0JFT9	Glycogen debranching enzyme	Prevotella dentalis (strain ATCC 49559 / DSM 3688 / JCM 13448 / NCTC 12043 / ES 2772) (Mitsuokella dentalis)	Bacteroidetes, Prevotellaceae
GH133	4e-100	0.981183	R5P427	Glycogen debranching enzyme-related protein	Prevotella sp. CAG:1092	Bacteroidetes, Prevotellaceae
GH133	1.8e-102	0.983871	R7H7W1	Putative glycogen debranching enzyme type	Prevotella stercorea CAG:629	Bacteroidetes, Prevotellaceae
GH133	2.2e-101	0.981183	U2MW71	Putative glycogen debranching enzyme	Prevotella pleuritidis F0068	Bacteroidetes, Prevotellaceae
GLYCOSYL TRANSFERASES (38 enzymes)
GT3	1.5e-123	0.549451	A0A0B7IE05	Glycogen phosphorylase (EC 2.4.1.1)	Capnocytophaga canis	Bacteroidetes, Flavobacteriaceae
GT3	1.4e-123	0.540031	I6YTD6	Alpha-glycosyltransferase	uncultured bacterium r_02	environmental samples
GT4	2.6e-34	0.925	A0A081BVI1	Glycosyl transferase group 1	bacterium UASB270	unclassified Bacteria
GT4	5.2e-35	0.93125	A0A087BF43	Glycosyl transferase group 1 WefN (EC 2.4.1.292)	Bifidobacterium merycicum	Actinobacteria, Bifidobacteriaceae
GT4	4.3e-37	0.91875	A0A0L7DL45	Mannosyltransferase	Pantoea sp. CFSAN033090	Proteobacteria, Enterobacteriaceae
GT4	4.2e-41	0.925	D4H6M0	Sucrose synthase (EC 2.4.1.13)	Denitrovibrio acetiphilus (strain DSM 12809 / N2460)	Deferribacteres, Deferribacteraceae
GT4	5.5e-34	0.9125	D5ETK1	Glycosyltransferase, group 1 family	Prevotella ruminicola (strain ATCC 19189 / JCM 8958 / 23)	Bacteroidetes, Prevotellaceae
GT4	2.5e-41	0.96875	I8XFZ0	Uncharacterized protein	Bacteroides nordii CL02T12C05	Bacteroidetes, Bacteroidaceae
GT4	2.6e-34	0.9125	R6VUU9	Glycosyltransferase group 1 family protein	Prevotella sp. CAG:474	Bacteroidetes, Prevotellaceae
GT5	2.4e-177	0.991525	C6LLQ7	Glycogen synthase (EC 2.4.1.21) (Starch [bacterial glycogen] synthase)	Marvinbryantia formatexigens DSM 14469	Firmicutes, Lachnospiraceae
GT5	1.1e-179	0.993644	G5GFP2	Glycogen synthase (EC 2.4.1.21) (Starch [bacterial glycogen] synthase)	Johnsonella ignava ATCC 51276	Firmicutes, Lachnospiraceae
GT5	3.2e-189	0.997881	I0GN12	Glycogen synthase (EC 2.4.1.21) (Starch [bacterial glycogen] synthase)	Selenomonas ruminantium subsp. lactilytica (strain NBRC 103574 / TAM6421)	Firmicutes, Selenomonadaceae
GT5	1.8e-184	0.993644	R6ZZH8	Glycogen synthase (EC 2.4.1.21) (Starch [bacterial glycogen] synthase)	Firmicutes bacterium CAG:534	Firmicutes
GT5	8.8e-178	0.993644	R9JVL9	Glycogen synthase (EC 2.4.1.21) (Starch [bacterial glycogen] synthase)	Lachnospiraceae bacterium A4	Firmicutes, Lachnospiraceae
GT5	2.9e-114	0.993644	S4MM41	Glycogen synthase (EC 2.4.1.21) (Starch [bacterial glycogen] synthase)	Streptomyces afghaniensis 772	Actinobacteria, Streptomycetaceae
GT28	2.3e-46	0.987261	D5EVT3	UDP-N-acetylglucosamine--N-acetylmuramyl-(pentapeptide) pyrophosphoryl-undecaprenol N-acetylglucosamine transferase (EC 2.4.1.227)	Prevotella ruminicola (strain ATCC 19189 / JCM 8958 / 23)	Bacteroidetes, Prevotellaceae
GT30	1.3e-44	0.954802	R7HNA4	Uncharacterized protein	Prevotella sp. CAG:279	Bacteroidetes, Prevotellaceae
GT35	3.6e-271	0.995549	A0A073K997	Alpha-1,4 glucan phosphorylase (EC 2.4.1.1)	Bacillus gaemokensis	Firmicutes, Bacillaceae
GT35	5.9e-273	0.997033	A0A091ASG3	Alpha-1,4 glucan phosphorylase (EC 2.4.1.1)	Aeromonas salmonicida	Proteobacteria, Aeromonadaceae
GT35	4.1e-112	0.666172	A0A0B4N095	Putative alpha-glucan phosphorylase	uncultured bacterium Lq_015_M09	environmental samples
GT35	2.2e-115	0.60089	A0A0D0J284	Contig18, whole genome shotgun sequence	Prevotella sp. P5-119	Bacteroidetes, Prevotellaceae
GT35	9.9e-146	0.548961	A0A0L7D551	Glycogen phosphorylase (Fragment)	Bifidobacterium breve MCC 1114	Actinobacteria, Bifidobacteriaceae
GT35	4e-129	0.793769	A0A0L8V8G4	Alpha-glucan phosphorylase (EC 2.4.1.1)	Sunxiuqinia dokdonensis	Bacteroidetes, Prolixibacteraceae
GT35	2e-123	0.942136	D5EYI2	Maltodextrin phosphorylase	Prevotella ruminicola (strain ATCC 19189 / JCM 8958 / 23)	Bacteroidetes, Prevotellaceae
GT35	5.7e-116	0.670623	F3QPC1	Alpha-glucan phosphorylase	Paraprevotella xylaniphila YIT 11841	Bacteroidetes, Prevotellaceae
GT35	6.3e-128	0.902077	F9D0K5	Alpha-glucan phosphorylase (Maltodextrin phosphorylase) (EC 2.4.1.8)	Prevotella dentalis (strain ATCC 49559 / DSM 3688 / JCM 13448 / NCTC 12043 / ES 2772) (Mitsuokella dentalis)	Bacteroidetes, Prevotellaceae
GT35	1.2e-225	0.997033	H1HWK6	Alpha-1,4 glucan phosphorylase (EC 2.4.1.1)	Stomatobaculum longum	Firmicutes, Lachnospiraceae
GT35	7.7e-124	0.942136	I6XP24	Alpha-glucan phosphorylase	uncultured bacterium r_02	environmental samples
GT35	1.4e-252	0.997033	K2ISG7	Alpha-1,4 glucan phosphorylase (EC 2.4.1.1)	Celeribacter baekdonensis B30	Proteobacteria, Rhodobacteraceae
GT35	7.7e-128	0.903561	R5CJ37	Maltodextrin phosphorylase	Prevotella sp. CAG:1058	Bacteroidetes, Prevotellaceae
GT35	8.4e-271	0.997033	R5EVJ0	Alpha-1,4 glucan phosphorylase (EC 2.4.1.1)	Succinatimonas sp. CAG:777	Proteobacteria, Succinivibrionaceae
GT35	3.1e-132	0.903561	R5GVU0	Uncharacterized protein	Prevotella sp. CAG:755	Bacteroidetes, Prevotellaceae
GT35	2e-112	0.534125	R5KGK1	Maltodextrin phosphorylase	Prevotella sp. CAG:1124	Bacteroidetes, Prevotellaceae
GT35	2.7e-115	0.626113	T1TH39	Alpha-glucan phosphorylase	Prevotella sp. oral taxon 299 str. F0039	Bacteroidetes, Prevotellaceae
GT35	2.3e-216	0.995549	W0FPH0	Alpha-1,4 glucan phosphorylase (EC 2.4.1.1)	uncultured bacterium Contig1625	environmental samples
GT51	7.4e-64	0.988701	A0A0X1RXL2	Penicillin-binding, 1A family protein	Kurthia sp. 11kri321	Firmicutes, Planococcaceae
GT51	6e-59	0.983051	K0WU46	Uncharacterized protein	Barnesiella intestinihominis YIT 11860	Bacteroidetes, Porphyromonadaceae
GT51	1.4e-59	0.983051	R5MF17	Penicillin-binding protein 1A	Prevotella sp. CAG:1185	Bacteroidetes, Prevotellaceae
CARBOHYDRATE ESTERASES (16 enzymes)
CE1	4e-05	0.797357	A0A0Q6U417	Putative aminoacrylate hydrolase RutD (EC 3.5.1.-) (Aminohydrolase)	Caulobacter sp. Root342	Proteobacteria, Caulobacteraceae
CE1	1.4e-17	0.603524	C9RS25	Putative esterase	Fibrobacter succinogenes (strain ATCC 19169 / S85)	Fibrobacteres, Fibrobacteraceae
CE1	1.4e-05	0.898678	D5ETL4	Lipase domain protein	Prevotella ruminicola (strain ATCC 19189 / JCM 8958 / 23)	Bacteroidetes, Prevotellaceae
CE1	5.4e-56	0.951542	D5EXG0	Isoamylase domain/esterase family protein	Prevotella ruminicola (strain ATCC 19189 / JCM 8958 / 23)	Bacteroidetes, Prevotellaceae
CE1	7.5e-56	0.951542	R6PMT1	Uncharacterized protein	Prevotella sp. CAG:386	Bacteroidetes, Prevotellaceae
CE1	1.4e-54	0.960352	R6TE65	Uncharacterized protein	Bacteroides sp. CAG:770	Bacteroidetes, Bacteroidaceae
CE1	1.2e-56	0.969163	W0FM72	Isoamylase domain/esterase family protein	uncultured bacterium Contigcl_1748	environmental samples
CE1	6.5e-55	0.951542	W0FMC1	Isoamylase domain/esterase family protein	uncultured bacterium Contigcl_1748	environmental samples
CE10	6.2e-14	0.730205	A0A0A1SAK2	Prolyl tripeptidyl peptidase	Chryseobacterium oranimense G311	Bacteroidetes, Flavobacteriaceae
CE10	4.8e-36	0.343109	A0A0U3URB7	Carboxylic ester hydrolase (EC 3.1.1.-)	Cedecea neteri	Proteobacteria, Enterobacteriaceae
CE10	3.1e-32	0.328446	J7HZN6	Carboxylic ester hydrolase (EC 3.1.1.-)	uncultured bacterium	environmental samples
CE10	8.1e-33	0.322581	J7I2S2	Carboxylic ester hydrolase (EC 3.1.1.-)	uncultured bacterium	environmental samples
CE10	1e-34	0.331378	J7I5Y7	Carboxylic ester hydrolase (EC 3.1.1.-)	uncultured bacterium	environmental samples
CE11	2.8e-75	0.808118	D5EYL8	UDP-3-O-acyl-N-acetylglucosamine deacetylase (EC 3.5.1.108) (EC 4.2.1.59) (3-hydroxyacyl-[acyl-carrier-protein] dehydratase FabZ)	Prevotella ruminicola (strain ATCC 19189 / JCM 8958 / 23)	Bacteroidetes, Prevotellaceae
CE11	1.1e-73	0.808118	G6AYQ3	UDP-3-O-acyl-N-acetylglucosamine deacetylase (UDP-3-O-acyl-GlcNAc deacetylase) (EC 3.5.1.108)	Prevotella stercorea DSM 18206	Bacteroidetes, Prevotellaceae
CE11	1.8e-91	0.98893	R5KZP6	3-hydroxyacyl-[acyl-carrier-protein] dehydratase FabZ (EC 3.5.1.108) (EC 4.2.1.59) (UDP-3-O-acyl-N-acetylglucosamine deacetylase)	Prevotella sp. CAG:1124	Bacteroidetes, Prevotellaceae
CARBOHYDRATE-BINDING MODULES (2 enzymes)
CBM32	1.7e-11	0.758065	F3MEI2	Conserved domain protein	Paenibacillus sp. HGF5	Firmicutes, Paenibacillaceae
CBM35	0.00034	0.577236	D5ETM1	Uncharacterized protein	Prevotella ruminicola (strain ATCC 19189 / JCM 8958 / 23)	Bacteroidetes, Prevotellaceae
S-LAYER HOMOLOGY (19 enzymes)
SLH	6.4e-12	0.952381	A0A0B2JUR3	Uncharacterized protein (Fragment)	Anaerovibrio lipolyticus	Firmicutes, Selenomonadaceae
SLH	8e-15	0.97619	A0A0S2W834	Uncharacterized protein	Intestinimonas butyriciproducens	Firmicutes
SLH	1.1e-13	0.952381	C9KQU3	Uncharacterized protein (Fragment)	Mitsuokella multacida DSM 20544	Firmicutes, Selenomonadaceae
SLH	3.9e-14	0.952381	D1Y5X1	Uncharacterized protein	Pyramidobacter piscolens W5455	Synergistetes, Synergistaceae
SLH	7.2e-14	0.952381	D4S693	Uncharacterized protein	Selenomonas noxia ATCC 43541	Firmicutes, Selenomonadaceae
SLH	5e-13	0.952381	D4S7T2	Uncharacterized protein	Selenomonas noxia ATCC 43541	Firmicutes, Selenomonadaceae
SLH	1.1e-12	0.952381	F4EVH3	S-layer domain-containing protein	Selenomonas sputigena (strain ATCC 35185 / DSM 20758 / VPI D19B-28)	Firmicutes, Selenomonadaceae
SLH	5.2e-08	0.97619	G0VQK3	Outer membrane insertion signal	Megasphaera elsdenii DSM 20460	Firmicutes, Veillonellaceae
SLH	6.3e-14	0.952381	G5GZT5	Uncharacterized protein	Selenomonas noxia F0398	Firmicutes, Selenomonadaceae
SLH	3.8e-14	0.952381	I0GM94	Putative major envelope protein	Selenomonas ruminantium subsp. lactilytica (strain NBRC 103574 / TAM6421)	Firmicutes, Selenomonadaceae
SLH	4.2e-15	0.952381	I0GUQ7	Putative S-layer protein	Selenomonas ruminantium subsp. lactilytica (strain NBRC 103574 / TAM6421)	Firmicutes, Selenomonadaceae
SLH	0.00043	0.880952	R5SFU3	Uncharacterized protein	Firmicutes bacterium CAG:129	Firmicutes
SLH	4.9e-11	0.928571	R6I7I9	Uncharacterized protein	Phascolarctobacterium sp. CAG:207	Firmicutes, Acidaminococcaceae
SLH	7.7e-05	0.904762	R6IA85	Uncharacterized protein	Firmicutes bacterium CAG:240	Firmicutes
SLH	5.4e-05	0.952381	R6IZD6	Uncharacterized protein	Firmicutes bacterium CAG:240	Firmicutes
SLH	2e-11	0.952381	R6WNB4	Uncharacterized protein	Phascolarctobacterium succinatutens CAG:287	Firmicutes, Acidaminococcaceae
SLH	2.1e-10	0.97619	R7ME95	Peptidase S8 and S53 subtilisin kexin sedolisin	Clostridium sp. CAG:813	Firmicutes, Clostridiaceae
SLH	5e-08	0.97619	S7HM22	Uncharacterized protein	Megasphaera sp. NM10	Firmicutes, Veillonellaceae
SLH	2.9e-13	0.952381	U2UV82	Uncharacterized protein	Mitsuokella sp. oral taxon 131 str. W9106	Firmicutes, Selenomonadaceae
