# Supplementary material for: A Structural and Functional Elucidation of the Rumen Microbiome Influenced by Various Diets and Microenvironments
Source: Front Microbiol. 2017 Aug 24;8:1605. doi: 10.3389/fmicb.2017.01605 (PMC5573736; doi:10.3389/fmicb.2017.01605)
Supplement: Table S4 — WebMGA assignments. List of KEGG Orthology (KO) identifiers and Cluster of Orthologous Groups of proteins (COG) assigned to archaeal and bacterial proteins. [file Table4.XLSX]

## Sheet: KO assignments_bacteria
#Query_ID	Hit_ID	e-value	indentity	bit score	score	query_start	query_end	hit_start	hit_end	align_length	hit_length	KO	KEGG_description
tr|A0A061NP21|A0A061NP21_9BACL	bpf:BpOF4_12415	1e-169	66	598	1542	4	450	13	460	448	460	K00262	glutamate dehydrogenase (NADP+)
tr|A0A0B8TC22|A0A0B8TC22_9SPHI	shg:Sph21_2966	3e-47	95	189	479	17	114	17	114	98	114	K02887	large subunit ribosomal protein L20
tr|A0A091AGP1|A0A091AGP1_9HELI	sku:Sulku_1758	1e-32	81	140	354	1	91	1	91	91	91	K02956	small subunit ribosomal protein S15
tr|A0A096AYZ8|A0A096AYZ8_9BACT	pmz:HMPREF0659_A5117	2e-62	95	239	611	1	128	1	128	128	128	K02996	small subunit ribosomal protein S9
tr|R9PSJ4|R9PSJ4_AGAAL	xne:XNC1_4375	4e-64	85	245	625	1	142	1	142	142	142	K02867	large subunit ribosomal protein L11
tr|G3EQR8|G3EQR8_9GAMM	frt:F7308_0643	0	90	2346	6080	1	1306	32	1337	1306	1358	K03043	DNA-directed RNA polymerase subunit beta
tr|A0A0B8WV97|A0A0B8WV97_9DELT	bba:Bd2987	4e-43	81	175	444	1	121	1	122	122	122	K02935	large subunit ribosomal protein L7/L12
tr|A0A0D3MFD0|A0A0D3MFD0_9ALTE	ttu:TERTU_2710	1e-167	86	590	1522	1	335	1	335	335	335	K00134	glyceraldehyde 3-phosphate dehydrogenase
tr|A0A0F2PK79|A0A0F2PK79_9FIRM	cth:Cthe_2040	0	35	711	1835	1	1142	1	1136	1147	1146	K01144	exodeoxyribonuclease V
tr|A0A0G9LDE5|A0A0G9LDE5_9CLOT	hya:HY04AAS1_1090	3e-09	24	65.9	159	4	326	2	340	359	380	K03547	exonuclease SbcD
tr|A0A0J9EZS7|A0A0J9EZS7_9CYAN	ter:Tery_4030	1e-170	84	600	1546	1	339	1	339	339	339	K00150	glyceraldehyde-3-phosphate dehydrogenase (NAD(P))
tr|A0A0N8VN25|A0A0N8VN25_9FLAO	lan:Lacal_2319	7e-12	25	76.3	186	78	318	14	225	243	698	K07114	N-acetylmuramic acid 6-phosphate etherase
tr|A0A0R1KFE7|A0A0R1KFE7_9LACO	lsl:LSL_1211	0	79	799	2063	1	525	1	525	525	540	K04077	chaperonin GroEL
tr|A0A0S3MWP6|A0A0S3MWP6_9ESCH	ssn:SSON_1557	0	89	877	2266	1	510	1	510	510	510	K00324	NAD(P) transhydrogenase subunit alpha
tr|A0A0U4VZM3|A0A0U4VZM3_9GAMM	pha:PSHAa2042	4e-45	76	182	461	1	108	1	108	108	114	K01724	4a-hydroxytetrahydrobiopterin dehydratase
tr|A0A101VK72|A0A101VK72_9SPHN	eli:ELI_08110	2e-33	65	143	361	1	114	1	114	114	114	K02881	large subunit ribosomal protein L18
tr|A6BIQ8|A6BIQ8_9FIRM	rho:RHOM_14585	1e-106	86	387	993	1	215	1	215	215	218	K02982	small subunit ribosomal protein S3
tr|B1CA43|B1CA43_9FIRM	elm:ELI_4006	1e-112	64	407	1045	1	315	1	315	315	319	K03040	DNA-directed RNA polymerase subunit alpha
tr|C0WBF0|C0WBF0_9FIRM	lch:Lcho_2422	9e-26	30	120	300	23	313	403	692	297	698	K09788	hypothetical protein
tr|C9KNM4|C9KNM4_9FIRM	ssg:Selsp_1517	3e-24	70	112	281	4	90	1	87	87	87	K02968	small subunit ribosomal protein S20
tr|D1Y6E4|D1Y6E4_9BACT	aco:Amico_0626	1e-42	85	173	439	1	101	1	101	101	101	K02946	small subunit ribosomal protein S10
tr|D4IYJ8|D4IYJ8_BUTFI	ral:Rumal_0230	0	78	700	1807	2	433	3	429	433	430	K02027	multiple sugar transport system substrate-binding protein
tr|D5ERR7|D5ERR7_PRER2	pru:PRU_0986	0	96	828	2139	1	423	1	423	423	423	K01939	adenylosuccinate synthase
tr|D5EU91|D5EU91_PRER2	pru:PRU_1914	0	96	764	1972	1	397	1	397	397	397	K00812	aspartate aminotransferase
tr|D5EVT3|D5EVT3_PRER2	pru:PRU_2332	0	100	709	1831	1	367	1	367	367	367	K02563	UDP-N-acetylglucosamine--N-acetylmuramyl-(pentapeptide)pyrophosphoryl-undecaprenol N-acetylglucosamine transferase
tr|D5EYL1|D5EYL1_PRER2	pru:PRU_0700	0	100	887	2292	1	439	1	439	439	439	K01875	seryl-tRNA synthetase
tr|D8DW39|D8DW39_PREBR	pmz:HMPREF0659_A6491	1e-57	67	224	570	1	165	1	165	165	170	K02109	F-type H+-transporting ATPase subunit b
tr|E0RXH9|E0RXH9_BUTPB	bpb:bpr_I0269	0	95	2259	5854	1	1176	1	1176	1176	1176	K03737	putative pyruvate-flavodoxin oxidoreductase
tr|E4RR11|E4RR11_LEAB4	lby:Lbys_0860	0	93	1850	4793	1	1046	1	1046	1046	1046	K03296	hydrophobic/amphiphilic exporter-1 (mainly G- bacteria), HAE1 family
tr|E7RQE6|E7RQE6_9BACT	pmz:HMPREF0659_A5316	6e-79	72	295	756	1	209	1	209	209	209	K02926	large subunit ribosomal protein L4
tr|F2NTX3|F2NTX3_TRES6	tsu:Tresu_2443	3e-97	100	355	912	1	183	1	183	183	183	K02931	large subunit ribosomal protein L5
tr|F5UCB9|F5UCB9_9CYAN	ter:Tery_4313	1e-170	75	602	1551	14	387	14	387	374	387	K01772	ferrochelatase
tr|G5SWT5|G5SWT5_9BACT	bvu:BVU_0792	9e-47	92	187	475	1	99	1	99	99	99	K02954	small subunit ribosomal protein S14
tr|H1HWK6|H1HWK6_9FIRM	cls:CXIVA_07240	0	67	1055	2728	5	754	6	755	750	757	K00688	starch phosphorylase
tr|I0GNS5|I0GNS5_SELRL	ssg:Selsp_1473	7e-64	77	244	624	3	168	12	176	166	176	K02988	small subunit ribosomal protein S5
tr|I4AM33|I4AM33_FLELS	psn:Pedsa_2271	1e-171	76	602	1553	1	394	1	394	394	395	K02358	elongation factor EF-Tu
tr|K0XFV6|K0XFV6_9PORP	bhl:Bache_2618	0	78	644	1661	26	422	25	422	398	422	K00351	Na+-transporting NADH:ubiquinone oxidoreductase subunit F
tr|L8JK03|L8JK03_9BACT	rsi:Runsl_1480	0	74	850	2195	1	540	1	540	540	543	K00294	1-pyrroline-5-carboxylate dehydrogenase
tr|Q3A6H4|Q3A6H4_PELCD	pca:Pcar_0774	1e-130	100	467	1201	1	238	1	238	238	238	K03773	FKBP-type peptidyl-prolyl cis-trans isomerase FklB
tr|R5B4X5|R5B4X5_9CLOT	cst:CLOST_2293	0	69	650	1678	1	446	1	446	446	448	K00262	glutamate dehydrogenase (NADP+)
tr|R5CJA0|R5CJA0_9BACT	pru:PRU_1659	0	85	763	1971	1	432	1	432	432	470	K07405	alpha-amylase
tr|R5EHE5|R5EHE5_9GAMM	avr:B565_0950	2e-93	66	344	882	8	249	2	241	242	241	K00245	fumarate reductase iron-sulfur protein
tr|R5GY78|R5GY78_9FIRM	csh:Closa_3751	6e-46	76	184	468	1	122	1	122	122	122	K02881	large subunit ribosomal protein L18
tr|R5L145|R5L145_9FIRM	ral:Rumal_0627	1e-177	91	625	1611	1	345	1	345	345	346	K00134	glyceraldehyde 3-phosphate dehydrogenase
tr|R5PI37|R5PI37_9BACT	pmz:HMPREF0659_A7134	8e-41	96	167	424	1	83	1	83	83	83	K02909	large subunit ribosomal protein L31
tr|R5UMJ8|R5UMJ8_9FIRM	rho:RHOM_02775	0	86	661	1706	1	384	1	384	384	384	K00248	butyryl-CoA dehydrogenase
tr|R6B7G9|R6B7G9_9CLOT	clj:CLJU_c19770	0	57	716	1847	1	636	1	623	636	624	K04079	molecular chaperone HtpG
tr|R6EHU2|R6EHU2_9BACT	pru:PRU_0873	1e-180	91	632	1630	1	340	1	340	340	340	K00874	2-dehydro-3-deoxygluconokinase
tr|R6ICD5|R6ICD5_9FIRM	ova:OBV_10020	9e-45	79	181	458	1	113	1	113	113	114	K02879	large subunit ribosomal protein L17
tr|R6Q7Y4|R6Q7Y4_9FIRM	rho:RHOM_06305	0	90	1589	4114	1	865	1	865	865	878	K01006	pyruvate,orthophosphate dikinase
tr|R6VYC3|R6VYC3_9BACT	pru:PRU_0957	3e-41	60	169	428	7	139	9	140	133	141	K13993	HSP20 family protein
tr|R6ZJK7|R6ZJK7_9FIRM	rho:RHOM_14600	1e-140	84	499	1285	1	280	1	281	281	281	K02886	large subunit ribosomal protein L2
tr|R7FCP1|R7FCP1_9FIRM	ral:Rumal_0050	6e-60	85	231	589	1	132	1	132	132	132	K02994	small subunit ribosomal protein S8
tr|R7J5Z7|R7J5Z7_9PORP	cly:Celly_2698	5e-15	27	86.7	213	6	245	4	235	244	696	K07114	N-acetylmuramic acid 6-phosphate etherase
tr|R7PAS8|R7PAS8_9BACT	bvu:BVU_3279	4e-38	88	159	401	1	85	1	85	85	86	K02902	large subunit ribosomal protein L28
tr|S0FDB1|S0FDB1_9BACE	cly:Celly_2698	1e-27	36	128	322	7	228	11	223	224	696	K07114	N-acetylmuramic acid 6-phosphate etherase
tr|U2D6G7|U2D6G7_CLOS4	ral:Rumal_0036	3e-75	66	283	724	1	208	1	209	209	212	K02906	large subunit ribosomal protein L3
tr|U5MP40|U5MP40_CLOSA	dpo:Dpse_GA14145	9e-40	40	166	421	31	226	9	204	196	324	K03364	cell division cycle 20-like protein 1, cofactor of APC complex
tr|W7UDK8|W7UDK8_RUMFL	ral:Rumal_2494	2e-50	72	199	506	1	133	1	133	133	133	K02996	small subunit ribosomal protein S9
tr|A0A059UEB6|A0A059UEB6_9BACE	osp:Odosp_2190	0	69	739	1909	5	541	146	684	539	863	K03695	ATP-dependent Clp protease ATP-binding subunit ClpB
tr|A0A076HEZ1|A0A076HEZ1_9SYNE	pmf:P9303_00181	1e-165	80	583	1502	1	355	1	355	355	358	K02669	twitching motility protein PilT
tr|A0A089KYH8|A0A089KYH8_9BACL	ret:RHE_CH03774	1e-122	66	440	1131	1	324	1	324	324	326	K05882	aryl-alcohol dehydrogenase (NADP+)
tr|A0A096AGR2|A0A096AGR2_9BACT	pmz:HMPREF0659_A5276	0	85	896	2315	1	505	34	538	505	538	K01885	glutamyl-tRNA synthetase
tr|A0A099BXE3|A0A099BXE3_9BACT	bth:BT_2977	4e-78	56	293	751	19	291	18	287	273	291	K01802	peptidylprolyl isomerase
tr|A0A0A7FSY8|A0A0A7FSY8_9CLOT	cbi:CLJ_B3793	5e-75	90	281	719	1	156	1	156	156	156	K02992	small subunit ribosomal protein S7
tr|A0A0B5FSW7|A0A0B5FSW7_9DELT	pca:Pcar_0690	2e-63	85	242	618	1	139	1	139	139	140	K02867	large subunit ribosomal protein L11
tr|U2ZGA0|U2ZGA0_VIBPR	vpa:VPA0545	4e-65	74	248	634	1	157	1	157	157	157	K01802	peptidylprolyl isomerase
tr|A0A0F0CGC3|A0A0F0CGC3_9CLOT	rho:RHOM_05355	0	62	870	2248	5	649	8	653	646	654	K04041	fructose-1,6-bisphosphatase III
tr|A0A0G1Q3G4|A0A0G1Q3G4_9BACT	cma:Cmaq_0429	5e-52	52	206	523	1	182	5	186	182	186	K00940	nucleoside-diphosphate kinase
tr|A0A0J6ZKT0|A0A0J6ZKT0_9FIRM	med:MELS_0803	3e-54	97	212	540	1	112	1	112	112	112	K02879	large subunit ribosomal protein L17
tr|A0A0L6Z939|A0A0L6Z939_9CLOT	tep:TepRe1_2224	0	76	652	1682	1	428	1	428	428	431	K01154	type I restriction enzyme, S subunit
tr|A0A0N1KHU1|A0A0N1KHU1_9ENTR	acb:A1S_1269	1e-114	46	416	1069	80	549	1	444	472	448	K01457	allophanate hydrolase
tr|A0A0Q8PV61|A0A0Q8PV61_9ACTN	ksk:KSE_31290	5e-77	94	288	736	1	147	1	147	147	147	K02871	large subunit ribosomal protein L13
tr|A0A0S2KNS0|A0A0S2KNS0_9BACT	pru:PRU_1860	1e-124	86	448	1153	245	496	1	252	252	253	K01803	triosephosphate isomerase (TIM)
tr|A0A0U1KR74|A0A0U1KR74_9BACI	oih:OB0115	3e-79	94	295	756	1	156	1	156	156	156	K02992	small subunit ribosomal protein S7
tr|A0A101GD71|A0A101GD71_9BACT	mta:Moth_0607	0	65	1174	3036	2	880	4	882	879	884	K01006	pyruvate,orthophosphate dikinase
tr|A5Z6E6|A5Z6E6_9FIRM	eel:EUBELI_01052	1e-28	70	127	319	1	81	1	81	81	81	K02959	small subunit ribosomal protein S16
tr|B0P2A6|B0P2A6_9CLOT	bpb:bpr_I2129	0	83	750	1937	1	444	1	444	444	444	K00262	glutamate dehydrogenase (NADP+)
tr|R7BMT7|R7BMT7_9FIRM	eel:EUBELI_00733	1e-132	67	473	1217	6	382	2	384	388	385	K03531	cell division protein FtsZ
tr|C7NEK5|C7NEK5_LEPBD	lba:Lebu_0455	1e-172	100	607	1565	1	305	1	305	305	305	K02796	PTS system, mannose-specific IID component
tr|C9RQJ3|C9RQJ3_FIBSS	fsu:Fisuc_1226	1e-152	100	539	1388	1	269	1	269	269	269	K02032	peptide/nickel transport system ATP-binding protein
tr|D1W002|D1W002_9BACT	bvu:BVU_4065	4e-18	27	95.1	235	19	363	32	360	376	364	K03286	OmpA-OmpF porin, OOP family
tr|R9UAR7|R9UAR7_9BACT	bsa:Bacsa_2095	0	63	916	2367	1	738	1	746	751	775	K05349	beta-glucosidase
tr|D4S676|D4S676_9FIRM	ssg:Selsp_1586	1e-125	70	452	1162	1	320	1	317	320	319	K07080	mannosyl-3-phosphoglycerate phosphatase
tr|D5ETQ0|D5ETQ0_PRER2	pru:PRU_1709	1e-108	100	394	1011	1	200	1	200	200	200	K00602	phosphoribosylaminoimidazolecarboxamide formyltransferase / IMPcyclohydrolase
tr|D5EVI2|D5EVI2_PRER2	pru:PRU_0116	1e-152	100	539	1388	1	264	1	264	264	264	K02564	glucosamine-6-phosphate deaminase
tr|D5EYB3|D5EYB3_PRER2	pru:PRU_0593	0	100	1328	3436	1	648	1	648	648	648	K01868	threonyl-tRNA synthetase
tr|D7NAX0|D7NAX0_9BACT	pdn:HMPREF9137_1524	0	80	1945	5038	1	1172	22	1189	1172	1191	K03737	putative pyruvate-flavodoxin oxidoreductase
tr|E0RUF2|E0RUF2_BUTPB	bpb:bpr_I0091	0	97	1066	2758	1	537	1	537	537	537	K01610	phosphoenolpyruvate carboxykinase (ATP)
tr|E3HCU0|E3HCU0_ILYPC	ipo:Ilyop_2730	0	97	1071	2769	1	558	1	558	558	558	K01848	methylmalonyl-CoA mutase, N-terminal domain
tr|E7MKL2|E7MKL2_9FIRM	ecb:100068227	5e-06	23	55.1	131	116	409	711	1050	340	2701	K11498	centromeric protein E
tr|F2JMC3|F2JMC3_CELLD	cle:Clole_1717	0	96	667	1721	1	354	1	354	354	354	K02669	twitching motility protein PilT
tr|F4XGX6|F4XGX6_9FIRM	ova:OBV_09710	1e-45	90	184	466	3	104	2	103	102	103	K02946	small subunit ribosomal protein S10
tr|F9D107|F9D107_PREDD	pru:PRU_2104	8e-35	70	147	372	1	105	1	105	105	105	K02895	large subunit ribosomal protein L24
tr|G5GZT5|G5GZT5_9FIRM	lsp:Bsph_1990	5e-08	38	62	149	3	77	7	81	75	707	K01081	5'-nucleotidase
tr|H1HT65|H1HT65_9FIRM	csh:Closa_3739	1e-81	74	304	779	1	197	1	197	197	197	K02986	small subunit ribosomal protein S4
tr|I0GND5|I0GND5_SELRL	ssg:Selsp_1675	2e-83	75	310	794	1	203	1	204	204	205	K03410	chemotaxis protein CheC
tr|I2GQR5|I2GQR5_9BACT	sli:Slin_5773	2e-67	95	256	654	1	132	1	132	132	132	K02994	small subunit ribosomal protein S8
tr|J7I2S2|J7I2S2_9BACT	bag:Bcoa_0759	1e-55	33	220	560	32	498	6	470	480	491	K03929
tr|L1N9F8|L1N9F8_9BACT	pmz:HMPREF0659_A5221	0	81	1224	3168	1	729	1	729	729	729	K01915	glutamine synthetase
tr|Q1L3M5|Q1L3M5_9BACT	eel:EUBELI_00520	1e-82	85	307	786	1	184	91	274	184	541	K04077	chaperonin GroEL
tr|R5B066|R5B066_9BACE	bsa:Bacsa_1888	1e-167	88	589	1519	1	330	1	331	331	334	K01624	fructose-bisphosphate aldolase, class II
tr|R5CG77|R5CG77_9BACT	pru:PRU_1519	1e-47	72	191	485	1	133	1	133	133	180	K02959	small subunit ribosomal protein S16
tr|R5DWZ0|R5DWZ0_9FIRM	elm:ELI_1743	0	82	650	1677	1	382	1	382	382	382	K00048	lactaldehyde reductase
tr|R5GG55|R5GG55_9BACT	pmz:HMPREF0659_A5297	1e-111	84	402	1034	1	230	1	230	230	230	K02863	large subunit ribosomal protein L1
tr|R5KTD9|R5KTD9_9BACT	bth:BT_1312	1e-136	54	489	1258	35	485	57	511	462	511	K01362	lactocepin
tr|R5PBQ7|R5PBQ7_9BACT	pru:PRU_2062	1e-168	89	593	1530	1	330	1	332	332	333	K01624	fructose-bisphosphate aldolase, class II
tr|R5T317|R5T317_9CLOT	drm:Dred_0211	4e-59	72	228	582	8	155	9	156	148	156	K02992	small subunit ribosomal protein S7
tr|R6AG14|R6AG14_9CLOT	cno:NT01CX_1132	1e-58	68	227	579	9	168	5	164	160	165	K02988	small subunit ribosomal protein S5
tr|R6E6C5|R6E6C5_9BACT	pdn:HMPREF9137_0088	0	85	1283	3321	1	718	23	740	718	742	K02355	elongation factor EF-G
tr|R6HZE2|R6HZE2_9FIRM	ral:Rumal_0074	9e-23	50	107	268	1	123	1	123	123	123	K02935	large subunit ribosomal protein L7/L12
tr|R6PHV5|R6PHV5_9FIRM	rho:RHOM_14535	7e-76	77	285	728	1	179	1	179	179	179	K02933	large subunit ribosomal protein L6
tr|R6VEM4|R6VEM4_9CLOT	ral:Rumal_1659	1e-107	84	390	1003	1	228	1	228	228	245	K02967	small subunit ribosomal protein S2
tr|R6YG98|R6YG98_9BACT	pru:PRU_1947	0	74	636	1640	1	424	13	436	424	536	K06915	alpha-ketoglutarate-dependent 2,4-dichlorophenoxyacetate dioxygenase
tr|R7F0K3|R7F0K3_9BACT	bsa:Bacsa_2511	0	84	680	1755	1	394	1	394	394	394	K02358	elongation factor EF-Tu
tr|R7ILT4|R7ILT4_9BURK	vap:Vapar_0712	1e-13	50	77.4	189	1	82	1	82	82	125	K03530	DNA-binding protein HU-beta
tr|R7NII9|R7NII9_9FIRM	pjd:Pjdr2_5654	7e-50	77	197	502	1	122	1	122	122	122	K02952	small subunit ribosomal protein S13
tr|R9N0F1|R9N0F1_9FIRM	rho:RHOM_14555	1e-86	87	320	821	1	179	1	179	179	179	K02931	large subunit ribosomal protein L5
tr|T2NBB9|T2NBB9_PORGN	pgt:PGTDC60_0205	1e-128	100	458	1178	1	226	49	274	226	274	K02886	large subunit ribosomal protein L2
tr|U2WVH1|U2WVH1_9PROT	hne:HNE_2696	1e-66	36	256	654	41	452	22	435	414	478	K01417	snapalysin
tr|V8QU05|V8QU05_9BURK	asa:ASA_0236	0	67	649	1675	1	510	1	506	510	507	K00324	NAD(P) transhydrogenase subunit alpha
tr|W6N146|W6N146_CLOTY	clj:CLJU_c41130	4e-39	71	162	409	1	122	1	123	123	123	K02935	large subunit ribosomal protein L7/L12
tr|A0A059X0F8|A0A059X0F8_9BACT	cin:100185811	1e-90	62	335	858	3	268	274	537	267	543	K09499	T-complex protein 1 subunit eta
tr|A0A076I7P9|A0A076I7P9_9CHLR	det:DET0590	1e-175	93	615	1587	1	334	1	334	334	334	K00134	glyceraldehyde 3-phosphate dehydrogenase
tr|A0A0A2C8A8|A0A0A2C8A8_PROMR	pmn:PMN2A_0903	0	98	967	2501	1	495	1	495	495	495	K01255	leucyl aminopeptidase
tr|A0A096AL75|A0A096AL75_9FIRM	vpr:Vpar_1247	8e-64	94	244	622	1	131	1	131	131	131	K01849	methylmalonyl-CoA mutase, C-terminal domain
tr|A0A099BXN2|A0A099BXN2_9BACT	pmz:HMPREF0659_A5292	0	87	695	1793	1	394	1	394	394	398	K02358	elongation factor EF-Tu
tr|A0A0A7FVS1|A0A0A7FVS1_9CLOT	cpr:CPR_1754	4e-69	84	261	668	1	144	1	144	144	144	K04488	nitrogen fixation protein NifU and related proteins
tr|A0A0B5QLB5|A0A0B5QLB5_CLOBE	cbe:Cbei_2174	1e-53	84	210	534	1	121	1	121	121	121	K00537	arsenate reductase
tr|A0A0D0SDD0|A0A0D0SDD0_9FIRM	cpy:Cphy_2551	1e-19	60	97.8	242	1	79	1	79	79	102	K02888	large subunit ribosomal protein L21
tr|A0A0F0DUI4|A0A0F0DUI4_9PSED	pag:PLES_06631	0	95	716	1847	1	366	18	383	366	397	K02358	elongation factor EF-Tu
tr|A0A0J7H6K0|A0A0J7H6K0_BACCE	cpe:CPE0741	4e-20	32	99.8	247	11	171	233	398	167	403	K06196	cytochrome c-type biogenesis protein
tr|A0A0L6ZE54|A0A0L6ZE54_9CLOT	cno:NT01CX_0037	1e-173	85	610	1574	1	371	1	368	371	368	K03086	RNA polymerase primary sigma factor
tr|A0A0N1LXY3|A0A0N1LXY3_9ENTE	std:SPPN_07310	0	81	650	1677	1	394	1	397	397	398	K02358	elongation factor EF-Tu
tr|A0A0Q8QFW2|A0A0Q8QFW2_9BURK	gvi:glr0420	1e-109	67	398	1023	1	285	1	285	285	286	K00540	formate acetyltransferase activating enzyme
tr|A0A0S2TD05|A0A0S2TD05_9GAMM	vsp:VS_2479	4e-25	64	115	288	1	89	1	89	89	89	K02956	small subunit ribosomal protein S15
tr|A0A0U1KZM7|A0A0U1KZM7_9FIRM	dku:Desku_3130	1e-39	57	164	415	30	171	33	174	142	185	K00177	2-oxoglutarate ferredoxin oxidoreductase subunit gamma
tr|A0A101GGG1|A0A101GGG1_9BACT	pgt:PGTDC60_1502	0	78	642	1656	1	395	1	395	395	395	K02358	elongation factor EF-Tu
tr|A5Z8Z0|A5Z8Z0_9FIRM	rho:RHOM_00955	7e-92	73	338	868	1	231	1	231	231	231	K02863	large subunit ribosomal protein L1
tr|B0P4R1|B0P4R1_9CLOT	eel:EUBELI_00282	2e-27	60	123	308	1	120	1	121	121	121	K02935	large subunit ribosomal protein L7/L12
tr|C0E8M6|C0E8M6_9FIRM	eha:Ethha_0384	9e-71	84	267	683	10	166	15	171	157	171	K02988	small subunit ribosomal protein S5
tr|C7PUF6|C7PUF6_CHIPD	cpi:Cpin_1700	0	91	716	1847	1	395	1	395	395	395	K02358	elongation factor EF-Tu
tr|C9RQM6|C9RQM6_FIBSS	fsu:Fisuc_1261	0	93	823	2127	1	452	1	452	452	474	K01689	enolase
tr|D1W099|D1W099_9BACT	pmz:HMPREF0659_A5327	2e-90	89	333	854	1	184	1	184	184	184	K02931	large subunit ribosomal protein L5
tr|W3AQU5|W3AQU5_9FIRM	med:MELS_0516	5e-23	56	108	270	1	85	1	85	85	85	K11189	phosphocarrier protein
tr|D4S7T2|D4S7T2_9FIRM	tmr:Tmar_0058	2e-06	46	56.6	135	27	75	215	263	49	270	K01448	N-acetylmuramoyl-L-alanine amidase
tr|D5ETQ8|D5ETQ8_PRER2	pru:PRU_1717	1e-106	100	387	993	1	181	1	181	181	181	K00338	NADH dehydrogenase I subunit I
tr|D5EVI7|D5EVI7_PRER2	pru:PRU_0121	0	96	1551	4016	1	836	1	836	836	836	K03695	ATP-dependent Clp protease ATP-binding subunit ClpB
tr|D5EYB5|D5EYB5_PRER2	pru:PRU_0595	1e-30	100	134	336	1	65	1	65	65	65	K02916	large subunit ribosomal protein L35
tr|D7NB29|D7NB29_9BACT	pmz:HMPREF0659_A5328	1e-47	95	190	482	1	100	1	100	100	100	K02954	small subunit ribosomal protein S14
tr|E0RV22|E0RV22_BUTPB	bpb:bpr_I1555	7e-60	100	231	588	1	116	1	116	116	116	K02884	large subunit ribosomal protein L19
tr|E3PSE5|E3PSE5_CLOSD	cst:CLOST_1679	0	100	676	1744	1	350	1	350	350	350	K03553	recombination protein RecA
tr|F2JR41|F2JR41_CELLD	cle:Clole_3332	0	95	949	2452	1	531	1	531	531	544	K04077	chaperonin GroEL
tr|F5ISL6|F5ISL6_9PORP	fjo:Fjoh_5035	6e-32	34	142	359	32	292	22	255	261	709	K07114	N-acetylmuramic acid 6-phosphate etherase
tr|F9D1B9|F9D1B9_PREDD	pmz:HMPREF0659_A5590	0	87	808	2088	1	445	1	444	445	444	K00262	glutamate dehydrogenase (NADP+)
tr|G5H3S3|G5H3S3_9FIRM	ssg:Selsp_2093	1e-159	71	562	1449	1	397	1	405	405	405	K00927	phosphoglycerate kinase
tr|H1HT77|H1HT77_9FIRM	csh:Closa_3752	1e-79	80	297	760	1	180	1	180	180	180	K02933	large subunit ribosomal protein L6
tr|I0GNJ1|I0GNJ1_SELRL	cle:Clole_4220	1e-05	32	52	123	3	117	142	265	125	721	K00661	maltose O-acetyltransferase
tr|W1WYY1|W1WYY1_ECOLX	sdy:SDY_1514	1e-124	99	445	1144	1	219	1	219	219	447	K00262	glutamate dehydrogenase (NADP+)
tr|J7I5Y7|J7I5Y7_9BACT	tmr:Tmar_0630	2e-51	31	206	525	34	501	17	488	510	504	K03929
tr|Q1N0X3|Q1N0X3_9GAMM	mme:Marme_0253	9e-68	72	258	658	1	177	1	177	177	177	K02933	large subunit ribosomal protein L6
tr|R5D732|R5D732_9FIRM	ova:OBV_06620	1e-116	69	421	1082	3	303	5	305	301	308	K00609	aspartate carbamoyltransferase catalytic subunit
tr|R5CGI6|R5CGI6_9FIRM	bpb:bpr_I2485	1e-169	78	598	1542	1	386	1	386	386	386	K00248	butyryl-CoA dehydrogenase
tr|R5DYT5|R5DYT5_9CLOT	ere:EUBREC_2002	0	86	946	2444	1	537	1	534	537	534	K01610	phosphoenolpyruvate carboxykinase (ATP)
tr|R5GH49|R5GH49_9BACT	bsa:Bacsa_2021	3e-44	91	179	454	1	101	1	101	101	101	K02946	small subunit ribosomal protein S10
tr|R5LUE9|R5LUE9_9BACT	bsa:Bacsa_2511	0	84	681	1758	1	397	1	394	397	394	K02358	elongation factor EF-Tu
tr|R5PBW5|R5PBW5_9BACT	pru:PRU_2101	2e-65	94	249	637	1	131	1	131	131	131	K02994	small subunit ribosomal protein S8
tr|R5TC36|R5TC36_9CLOT	csh:Closa_0829	0	93	641	1653	1	343	1	343	343	343	K00134	glyceraldehyde 3-phosphate dehydrogenase
tr|R6ALP4|R6ALP4_9BACT	bfs:BF3984	6e-43	69	174	442	1	128	1	128	128	148	K02876	large subunit ribosomal protein L15
tr|R6E6F0|R6E6F0_9FIRM	eha:Ethha_0383	4e-42	69	172	435	1	119	1	119	119	119	K02881	large subunit ribosomal protein L18
tr|R7GFL5|R7GFL5_9CLOT	cth:Cthe_1003	1e-57	61	224	571	2	182	3	183	181	183	K02838	ribosome recycling factor
tr|R6PIA0|R6PIA0_9CLOT	rho:RHOM_14525	5e-75	86	281	720	1	169	1	169	169	169	K02988	small subunit ribosomal protein S5
tr|R6VK33|R6VK33_9CLOT	rho:RHOM_10160	0	87	969	2504	1	534	1	534	534	534	K01610	phosphoenolpyruvate carboxykinase (ATP)
tr|R6YM08|R6YM08_9FIRM	ral:Rumal_2494	2e-44	78	179	454	1	113	22	133	113	133	K02996	small subunit ribosomal protein S9
tr|R7F2B1|R7F2B1_9BACT	pdi:BDI_3795	0	67	1226	3172	5	878	2	871	874	873	K01873	valyl-tRNA synthetase
tr|R7IPR2|R7IPR2_9FIRM	rho:RHOM_01020	2e-77	91	289	740	1	156	1	156	156	156	K02992	small subunit ribosomal protein S7
tr|R7NKH0|R7NKH0_9FIRM	eha:Ethha_0366	9e-45	88	181	458	1	103	1	103	103	103	K02946	small subunit ribosomal protein S10
tr|R9N5Q0|R9N5Q0_9FIRM	cpy:Cphy_0648	0	82	818	2112	1	462	1	462	462	462	K01880	glycyl-tRNA synthetase
tr|U1F6Z0|U1F6Z0_TRESO	tsu:Tresu_2457	0	79	641	1653	14	411	1	395	398	395	K02358	elongation factor EF-Tu
tr|U2Y522|U2Y522_9SPHN	npp:PP1Y_AT17045	2e-94	90	346	888	1	192	1	193	193	193	K02931	large subunit ribosomal protein L5
tr|W0AIF2|W0AIF2_9SPHN	del:DelCs14_1470	6e-60	35	234	596	3	386	33	432	402	439	K01453	chitin deacetylase
tr|W6N8L5|W6N8L5_CLOTY	clj:CLJU_c37190	0	79	808	2087	1	525	1	525	525	544	K04077	chaperonin GroEL
tr|A0A060R7A4|A0A060R7A4_9BACT	fte:Fluta_0769	6e-51	84	201	511	1	121	1	122	122	122	K02874	large subunit ribosomal protein L14
tr|A0A0L7D551|A0A0L7D551_BIFBR	bll:BLJ_0044	0	97	975	2520	1	495	1	495	495	815	K00688	starch phosphorylase
tr|A0A096ARH7|A0A096ARH7_9BACT	pmz:HMPREF0659_A5329	4e-66	94	251	642	1	131	1	131	131	131	K02994	small subunit ribosomal protein S8
tr|A0A099BY54|A0A099BY54_9BACT	pdi:BDI_3185	8e-90	67	332	850	1	222	1	222	222	224	K01625	2-dehydro-3-deoxyphosphogluconate aldolase /4-hydroxy-2-oxoglutarate aldolase
tr|A0A0A7HIV6|A0A0A7HIV6_CLOTY	cpr:CPR_0938	2e-08	35	61.2	147	3	125	465	592	133	696	K00532	ferredoxin hydrogenase
tr|A0A0B6X191|A0A0B6X191_9BACT	aca:ACP_1439	1e-72	75	274	700	1	180	1	180	180	182	K02931	large subunit ribosomal protein L5
tr|A0A0D0SHK6|A0A0D0SHK6_9FIRM	csh:Closa_3768	3e-47	91	189	479	1	105	1	105	105	105	K02946	small subunit ribosomal protein S10
tr|A0A0G2HKS8|A0A0G2HKS8_9SYNE	app:CAP2UW1_0364	0	58	1904	4933	2	1688	14	1728	1721	1741	K03654	ATP-dependent DNA helicase RecQ
tr|A0A0J7LR73|A0A0J7LR73_9FLAO	emi:Emin_0344	0	62	1115	2883	18	911	22	911	894	929	K01006	pyruvate,orthophosphate dikinase
tr|R6TW90|R6TW90_9CLOT	ova:OBV_06540	3e-97	75	357	915	1	233	1	233	233	239	K01923	phosphoribosylaminoimidazole-succinocarboxamide synthase
tr|A0A0Q9J1E2|A0A0Q9J1E2_9BACL	pjd:Pjdr2_0866	0	91	1369	3544	1	747	1	747	747	747	K01952	phosphoribosylformylglycinamidine synthase
tr|A0A0S2W1V3|A0A0S2W1V3_9FIRM	ova:OBV_16200	2e-50	85	199	506	1	114	1	114	114	117	K02887	large subunit ribosomal protein L20
tr|A0A0U2MCN1|A0A0U2MCN1_9FIRM	elm:ELI_4174	2e-83	100	309	791	1	156	1	156	156	156	K02992	small subunit ribosomal protein S7
tr|A0A101GL53|A0A101GL53_9BACT	osp:Odosp_2331	1e-121	77	437	1125	1	274	1	274	274	274	K02886	large subunit ribosomal protein L2
tr|R6KZ25|R6KZ25_9FIRM	cpy:Cphy_0583	3e-41	52	169	429	17	182	195	367	173	367	K10559	rhamnose transport system substrate-binding protein
tr|B0PCT7|B0PCT7_9FIRM	ral:Rumal_0062	2e-53	80	209	532	1	122	1	122	122	122	K02952	small subunit ribosomal protein S13
tr|R7IPR3|R7IPR3_9FIRM	ova:OBV_06100	5e-54	74	211	538	1	139	1	142	142	145	K04488	nitrogen fixation protein NifU and related proteins
tr|C8NGE4|C8NGE4_9LACT	bse:Bsel_0411	3e-56	60	219	559	7	186	7	184	180	184	K03744	LemA protein
tr|C9RR14|C9RR14_FIBSS	fsu:Fisuc_1402	0	95	829	2142	1	453	1	453	453	453	K03076	preprotein translocase subunit SecY
tr|D1W1Y2|D1W1Y2_9BACT	pru:PRU_1195	5e-08	52	58.9	141	1	65	1	65	65	79	K02110	F-type H+-transporting ATPase subunit c
tr|D4CV85|D4CV85_9FUSO	fnu:FN0785	1e-179	84	631	1628	1	390	1	391	391	391	K03522	electron transfer flavoprotein alpha subunit
tr|D5ALY5|D5ALY5_RHOCB	rcp:RCAP_rcc00290	6e-28	61	125	313	1	124	1	124	124	124	K02935	large subunit ribosomal protein L7/L12
tr|D5ETW8|D5ETW8_PRER2	pgi:PG0436	6e-91	28	338	867	10	784	14	774	781	822	K00903	protein-tyrosine kinase
tr|D5EYD6|D5EYD6_PRER2	pru:PRU_0616	3e-58	100	225	574	1	114	1	114	114	114	K02990	small subunit ribosomal protein S6
tr|D7NDJ3|D7NDJ3_9BACT	pdn:HMPREF9137_0601	1e-135	92	482	1241	1	252	1	252	252	252	K00240	succinate dehydrogenase iron-sulfur protein
tr|E0RVP2|E0RVP2_BUTPB	bpb:bpr_I2467	0	89	753	1943	1	425	1	425	425	425	K01740	O-acetylhomoserine (thiol)-lyase
tr|E3PXA1|E3PXA1_CLOSD	cst:CLOST_0941	5e-72	100	271	693	1	135	1	135	135	135	K05606	methylmalonyl-CoA epimerase
tr|E7MNS9|E7MNS9_9FIRM	bag:Bcoa_1169	2e-63	75	243	620	1	156	1	156	156	156	K02992	small subunit ribosomal protein S7
tr|F2NRZ4|F2NRZ4_TRES6	tsu:Tresu_1322	0	95	1038	2685	1	547	1	547	547	547	K00239	succinate dehydrogenase flavoprotein subunit
tr|F5IYS5|F5IYS5_9PORP	lan:Lacal_2319	2e-17	29	94.7	234	46	254	17	223	214	698	K07114	N-acetylmuramic acid 6-phosphate etherase
tr|F9D2U5|F9D2U5_PREDD	pdn:HMPREF9137_0412	4e-20	58	99	245	1	90	1	90	90	91	K03530	DNA-binding protein HU-beta
tr|G5H9W1|G5H9W1_9BACT	mrs:Murru_2251	2e-32	72	140	352	23	114	23	114	92	114	K02887	large subunit ribosomal protein L20
tr|H1HT90|H1HT90_9FIRM	rho:RHOM_14605	5e-37	78	155	391	1	99	1	99	99	99	K02892	large subunit ribosomal protein L23
tr|I0GNQ5|I0GNQ5_SELRL	ssg:Selsp_1493	0	84	1211	3132	1	692	1	692	692	692	K02355	elongation factor EF-G
tr|I3IQ92|I3IQ92_9BACT	ana:alr5182	1e-110	70	402	1032	11	288	9	285	278	285	K00540	formate acetyltransferase activating enzyme
tr|J9W905|J9W905_LACBU	pfl:PFL_0133	0.0003	24	49.7	117	162	524	3375	3776	423	4920	K12549	surface adhesion protein
tr|L1NFD0|L1NFD0_9BACT	cly:Celly_2698	1e-27	35	128	322	20	245	7	223	229	696	K07114	N-acetylmuramic acid 6-phosphate etherase
tr|R5B1B0|R5B1B0_9FIRM	tmz:Tmz1t_2949	2e-38	38	162	409	13	258	175	433	260	438	K04114	benzoyl-CoA reductase subunit
tr|R5CH03|R5CH03_9FIRM	bpb:bpr_I0620	2e-48	77	193	490	1	122	36	157	122	157	K02952	small subunit ribosomal protein S13
tr|R5E4L7|R5E4L7_9FIRM	rho:RHOM_02335	3e-31	73	135	341	1	91	1	91	91	91	K03530	DNA-binding protein HU-beta
tr|R5GLZ9|R5GLZ9_9BACT	pru:PRU_2100	1e-74	75	280	717	1	188	1	189	189	189	K02933	large subunit ribosomal protein L6
tr|R5KUM5|R5KUM5_9FIRM	rho:RHOM_14545	5e-62	85	238	607	1	133	1	133	133	133	K02994	small subunit ribosomal protein S8
tr|R5PD19|R5PD19_9BACT	pru:PRU_2113	2e-50	87	199	507	1	114	1	114	114	115	K02892	large subunit ribosomal protein L23
tr|R5TKI8|R5TKI8_9FIRM	rho:RHOM_06235	1e-179	86	629	1621	1	360	1	360	360	362	K00831	phosphoserine aminotransferase
tr|R6ANY6|R6ANY6_9BACT	afu:AF1032	6e-05	25	50.8	120	53	226	99	283	187	886	K03546	exonuclease SbcC
tr|R6E799|R6E799_9BACT	pru:PRU_2101	3e-65	92	248	634	1	131	1	131	131	131	K02994	small subunit ribosomal protein S8
tr|R6I481|R6I481_9FIRM	cth:Cthe_1003	4e-64	65	246	627	1	183	1	183	183	183	K02838	ribosome recycling factor
tr|R6PPX6|R6PPX6_9BACT	cly:Celly_2698	5e-07	34	60.1	144	1	120	102	220	126	696	K07114	N-acetylmuramic acid 6-phosphate etherase
tr|R6VLQ6|R6VLQ6_9FIRM	eel:EUBELI_00520	0	83	847	2189	1	526	1	526	526	541	K04077	chaperonin GroEL
tr|R6YQQ3|R6YQQ3_9FIRM	cpy:Cphy_3660	3e-69	89	262	669	1	144	1	144	144	145	K02878	large subunit ribosomal protein L16
tr|R7F4R5|R7F4R5_9BACT	bsa:Bacsa_2107	0	84	1127	2914	15	673	7	660	660	660	K00239	succinate dehydrogenase flavoprotein subunit
tr|R7ITU9|R7ITU9_9FIRM	cpy:Cphy_2312	6e-53	74	209	532	81	216	89	224	136	224	K03687	molecular chaperone GrpE
tr|R7NLW1|R7NLW1_9FIRM	dsy:DSY0467	9e-26	75	117	294	1	68	89	156	68	156	K02992	small subunit ribosomal protein S7
tr|R9NFE4|R9NFE4_9FIRM	cpy:Cphy_0826	0	80	728	1878	1	443	1	443	443	444	K00262	glutamate dehydrogenase (NADP+)
tr|U2BIN1|U2BIN1_9CLOT	bpb:bpr_I2368	0	85	1996	5172	5	1182	19	1204	1186	1247	K03046	DNA-directed RNA polymerase subunit beta'
tr|U4KMG3|U4KMG3_9MOLU	acl:ACL_0188	0	82	666	1719	1	393	1	393	393	395	K02358	elongation factor EF-Tu
tr|W0EED4|W0EED4_9FIRM	sgy:Sgly_0416	1e-56	89	220	560	1	122	1	122	122	122	K02952	small subunit ribosomal protein S13
tr|W6RYV0|W6RYV0_9CLOT	cbf:CLI_3754	2e-31	73	136	343	1	91	1	91	91	92	K03530	DNA-binding protein HU-beta
tr|A0A015QCE1|A0A015QCE1_BACFG	lan:Lacal_2319	0.0002	41	47.4	111	112	164	172	227	56	698	K07114	N-acetylmuramic acid 6-phosphate etherase
tr|A0A069QK71|A0A069QK71_PRELO	pru:PRU_2114	5e-80	73	299	765	1	209	1	209	209	209	K02926	large subunit ribosomal protein L4
tr|A0A084Q6K2|A0A084Q6K2_9GAMM	sgl:SG0133	3e-39	72	162	410	1	122	1	122	122	122	K02935	large subunit ribosomal protein L7/L12
tr|A0A095YZ40|A0A095YZ40_9FIRM	ain:Acin_2208	4e-35	68	149	375	1	123	6	127	123	127	K02935	large subunit ribosomal protein L7/L12
tr|A0A0A7PT96|A0A0A7PT96_PSEPU	ppu:PP_1046	0	86	924	2389	15	578	21	584	564	584	K02453	general secretion pathway protein D
tr|A0A0A2E846|A0A0A2E846_9PORP	osp:Odosp_2879	1e-163	86	578	1490	1	331	1	330	331	331	K01624	fructose-bisphosphate aldolase, class II
tr|A0A0B2JWF5|A0A0B2JWF5_9FIRM	dku:Desku_0204	7e-29	68	128	321	1	90	1	90	90	92	K03530	DNA-binding protein HU-beta
tr|A0A0C3RJV3|A0A0C3RJV3_9PORP	osp:Odosp_1844	1e-165	89	584	1506	15	333	15	333	319	333	K00611	ornithine carbamoyltransferase
tr|A0A0E2LIL5|A0A0E2LIL5_9GAMM	avr:B565_1917	1e-40	88	167	422	1	101	1	101	101	101	K02887	large subunit ribosomal protein L20
tr|A0A0F6U6S4|A0A0F6U6S4_MICAE	mar:MAE_19220	1e-103	100	374	961	1	179	1	179	179	179	K02636	cytochrome b6-f complex iron-sulfur subunit
tr|A0A0H5BLP7|A0A0H5BLP7_PREIN	pru:PRU_1036	1e-131	80	470	1209	1	305	1	305	305	305	K00058	D-3-phosphoglycerate dehydrogenase
tr|A0A0K6H0R9|A0A0K6H0R9_9GAMM	act:ACLA_095390	4e-05	24	53.9	128	373	544	298	474	191	589	K06666	glucose repression regulatory protein TUP1
tr|A0A0M4FPN2|A0A0M4FPN2_9BACI	bcl:ABC3392	0	68	646	1666	1	459	1	459	459	460	K00262	glutamate dehydrogenase (NADP+)
tr|A0A0Q0Y4M3|A0A0Q0Y4M3_9FLAO	fba:FIC_01891	1e-105	74	384	985	4	261	3	260	258	261	K00046	gluconate 5-dehydrogenase
tr|A0A0R2RW13|A0A0R2RW13_9FLAO	cat:CA2559_08751	0	63	1186	3068	1	995	1	994	1005	1001	K12257	SecD/SecF fusion protein
tr|A0A0S8F9B1|A0A0S8F9B1_9GAMM	tgr:Tgr7_1006	2e-29	70	129	325	1	89	1	89	89	89	K02956	small subunit ribosomal protein S15
tr|A0A0W7TMJ9|A0A0W7TMJ9_9FIRM	tsu:Tresu_0035	1e-160	67	568	1463	7	416	1	410	410	426	K01740	O-acetylhomoserine (thiol)-lyase
tr|A0A124EWD2|A0A124EWD2_9MYCO	mva:Mvan_0675	1e-124	67	448	1153	33	366	29	362	334	453	K00517	beta-carotene 15,15'-monooxygenase
tr|B6W8B9|B6W8B9_9FIRM	apr:Apre_1144	2e-27	66	123	308	2	104	3	105	103	127	K02935	large subunit ribosomal protein L7/L12
tr|C5ESV5|C5ESV5_9FIRM	cae:SMB_G1504	1e-153	74	542	1396	1	340	1	340	340	341	K00826	branched-chain amino acid aminotransferase
tr|D3IKR0|D3IKR0_9BACT	pmz:HMPREF0659_A5315	1e-95	83	350	899	1	204	1	204	204	204	K02906	large subunit ribosomal protein L3
tr|R6XAZ7|R6XAZ7_9BACT	pdn:HMPREF9137_0797	0	84	1273	3295	1	729	22	750	729	750	K01915	glutamine synthetase
tr|D3I0H8|D3I0H8_9BACT	pdn:HMPREF9137_1079	0	87	1064	2751	1	600	1	600	600	600	K06207	GTP-binding protein
tr|D4K9H8|D4K9H8_9FIRM	eel:EUBELI_00323	4e-45	73	182	461	1	123	1	124	124	124	K02952	small subunit ribosomal protein S13
tr|D5ESR0|D5ESR0_PRER2	pru:PRU_1351	0	100	929	2401	1	453	1	453	453	453	K06001	tryptophan synthase beta chain
tr|D5EUT2|D5EUT2_PRER2	pru:PRU_2114	1e-102	92	372	954	1	209	1	209	209	209	K02926	large subunit ribosomal protein L4
tr|D5EX21|D5EX21_PRER2	pru:PRU_0957	4e-59	83	228	582	4	140	5	141	137	141	K13993	HSP20 family protein
tr|D5FLY3|D5FLY3_XENBU	xne:XNC1_0320	1e-130	98	464	1195	1	228	22	249	228	274	K02886	large subunit ribosomal protein L2
tr|D9SBC0|D9SBC0_FIBSS	fsu:Fisuc_1405	9e-60	77	231	588	5	164	1	160	160	160	K02988	small subunit ribosomal protein S5
tr|E0S2Q4|E0S2Q4_BUTPB	bpb:bpr_I1283	4e-24	81	112	280	1	74	1	74	74	90	K03060	DNA-directed RNA polymerase subunit omega
tr|E6MNT2|E6MNT2_9BACT	pdn:HMPREF9137_1980	1e-106	72	386	991	1	278	1	279	279	279	K03561	biopolymer transport protein ExbB
tr|E9SD17|E9SD17_RUMAL	ral:Rumal_2461	0	93	860	2223	1	450	1	449	450	449	K00262	glutamate dehydrogenase (NADP+)
tr|F3QVT1|F3QVT1_9BACT	cai:Caci_4770	6e-07	30	58.9	141	374	521	155	308	160	383	K07126	N-acetylmuramic acid 6-phosphate etherase
tr|F7UE59|F7UE59_RHIRD	ssy:SLG_16780	2e-27	66	123	309	3	92	1	90	90	91	K03530	DNA-binding protein HU-beta
tr|G1WKP5|G1WKP5_9ACTN	ols:Olsu_1615	6e-73	88	274	701	1	157	1	156	157	156	K02992	small subunit ribosomal protein S7
tr|G8QY90|G8QY90_SPHPG	sbu:SpiBuddy_0061	0	82	766	1978	1	445	1	445	445	445	K00262	glutamate dehydrogenase (NADP+)
tr|H6LD34|H6LD34_ACEWD	elm:ELI_3582	5e-33	66	142	357	3	127	2	126	125	126	K02935	large subunit ribosomal protein L7/L12
tr|I0IQK8|I0IQK8_LEPFC	dma:DMR_11660	1e-144	61	514	1325	1	419	1	419	419	436	K01689	enolase
tr|I8RLW9|I8RLW9_9FIRM	med:MELS_0871	1e-139	63	498	1283	4	395	2	393	392	393	K00927	phosphoglycerate kinase
tr|K9T8S5|K9T8S5_9CYAN	edi:EDI_024060	6e-13	28	77.8	190	79	316	854	1107	260	1229	K13173	arginine and glutamate-rich protein 1
tr|M7NKR1|M7NKR1_9MICC	rsa:RSal33209_2315	1e-148	59	528	1360	40	479	23	465	443	469	K02433	aspartyl-tRNA(Asn)/glutamyl-tRNA (Gln) amidotransferase subunit A
tr|R5A4E5|R5A4E5_9CLOT	ele:Elen_1531	1e-139	76	495	1275	4	326	4	327	324	327	K01951	GMP synthase (glutamine-hydrolysing)
tr|R5BN12|R5BN12_9BACE	bvu:BVU_4065	3e-42	34	175	443	29	383	35	364	363	364	K03286	OmpA-OmpF porin, OOP family
tr|R5CWN5|R5CWN5_9FIRM	ova:OBV_09980	1e-50	80	200	508	1	122	1	121	122	121	K02952	small subunit ribosomal protein S13
tr|R5EYB1|R5EYB1_9GAMM	cce:Ccel_3085	1e-23	59	110	276	1	91	1	91	91	91	K03530	DNA-binding protein HU-beta
tr|R5IQV7|R5IQV7_9PORP	ppn:Palpr_1724	2e-30	77	133	334	1	97	1	98	98	124	K02935	large subunit ribosomal protein L7/L12
tr|R5MZH9|R5MZH9_9FIRM	eel:EUBELI_01258	0	87	1537	3980	1	862	1	862	862	876	K01006	pyruvate,orthophosphate dikinase
tr|R5QMH8|R5QMH8_9FIRM	cls:CXIVA_21610	1e-27	75	124	310	1	86	1	86	86	87	K02968	small subunit ribosomal protein S20
tr|R5XB55|R5XB55_9FIRM	eha:Ethha_0373	8e-81	68	302	773	1	219	1	216	219	221	K02982	small subunit ribosomal protein S3
tr|R6CPK4|R6CPK4_9BACE	bth:BT_0793	1e-172	84	605	1561	1	347	92	438	347	438	K01805	xylose isomerase
tr|R6FUP9|R6FUP9_9FIRM	cls:CXIVA_00020	2e-94	66	348	892	1	252	572	823	252	836	K03696	ATP-dependent Clp protease ATP-binding subunit ClpC
tr|R6LR00|R6LR00_9FIRM	cls:CXIVA_24950	1e-149	67	530	1364	4	399	3	401	399	401	K00927	phosphoglycerate kinase
tr|R6SSG7|R6SSG7_9CLOT	bpb:bpr_I1511	5e-91	77	335	860	1	217	1	217	217	217	K00616	transaldolase
tr|R6WZD8|R6WZD8_9BACT	dat:HRM2_23050	0	62	1126	2912	8	905	5	903	899	903	K01006	pyruvate,orthophosphate dikinase
tr|R7BJ32|R7BJ32_9FIRM	cpy:Cphy_3290	2e-38	83	160	404	1	93	1	93	93	95	K04078	chaperonin GroES
tr|R7HQ34|R7HQ34_9BACT	bfs:BF3993	1e-56	92	220	561	1	121	1	121	121	121	K02874	large subunit ribosomal protein L14
tr|R7LCG0|R7LCG0_9BACT	tbe:Trebr_0619	1e-155	82	551	1419	3	333	2	332	331	332	K00134	glyceraldehyde 3-phosphate dehydrogenase
tr|R9J6R0|R9J6R0_9FIRM	rho:RHOM_02335	1e-33	81	144	362	1	91	1	91	91	91	K03530	DNA-binding protein HU-beta
tr|S6F341|S6F341_9CLOT	cbt:CLH_0272	4e-71	90	268	685	10	153	1	144	144	144	K02871	large subunit ribosomal protein L13
tr|U2MXY6|U2MXY6_9BACT	pdn:HMPREF9137_1129	0	83	1418	3670	1	862	1	862	862	862	K03695	ATP-dependent Clp protease ATP-binding subunit ClpB
tr|V2Z7S6|V2Z7S6_9FIRM	csh:Closa_1007	0	77	778	2009	1	525	1	525	525	539	K04077	chaperonin GroEL
tr|A0A011WMA4|A0A011WMA4_RUMAL	ral:Rumal_2228	0	88	646	1667	1	361	1	361	361	361	K00133	aspartate-semialdehyde dehydrogenase
tr|A0A069QET8|A0A069QET8_PRELO	pdn:HMPREF9137_0648	1e-76	71	288	736	1	201	1	201	201	204	K03773	FKBP-type peptidyl-prolyl cis-trans isomerase FklB
tr|A0A084GP97|A0A084GP97_9BACI	bpu:BPUM_0097	1e-78	90	293	750	1	156	1	156	156	156	K02992	small subunit ribosomal protein S7
tr|A0A095YKL8|A0A095YKL8_9FIRM	med:MELS_0739	0	81	660	1704	1	393	2	394	393	395	K02358	elongation factor EF-Tu
tr|A0A096KQJ5|A0A096KQJ5_9ACTN	shi:Shel_10490	0	78	746	1926	1	450	1	450	450	451	K00262	glutamate dehydrogenase (NADP+)
tr|A0A101WAG6|A0A101WAG6_9FIRM	mag:amb4555	1e-06	28	56.6	135	71	295	44	242	230	325	K00344	NADPH2:quinone reductase
tr|A0A0B2JU47|A0A0B2JU47_9FIRM	ssg:Selsp_1465	4e-50	85	198	504	16	130	16	130	115	130	K02948	small subunit ribosomal protein S11
tr|A0A0C3R448|A0A0C3R448_9PORP	osp:Odosp_0427	0	75	637	1644	1	424	1	424	424	424	K01875	seryl-tRNA synthetase
tr|A0A0D9NCI3|A0A0D9NCI3_PREIN	pmz:HMPREF0659_A5966	0	89	649	1675	1	361	1	361	361	361	K00174	2-oxoglutarate ferredoxin oxidoreductase subunit alpha
tr|A0A0F5JMD5|A0A0F5JMD5_9PORP	bth:BT_2790	0	91	1002	2590	1	535	1	535	535	535	K01610	phosphoenolpyruvate carboxykinase (ATP)
tr|A0A0H5B2Q1|A0A0H5B2Q1_PREIN	pmz:HMPREF0659_A5116	2e-98	93	360	925	1	193	33	225	193	271	K02967	small subunit ribosomal protein S2
tr|A0A0K2P9N2|A0A0K2P9N2_9ENTR	esa:ESA_00410	0	90	655	1691	1	359	1	358	359	358	K01624	fructose-bisphosphate aldolase, class II
tr|A0A0Q0I0V3|A0A0Q0I0V3_PSESX	bur:Bcep18194_B1736	4e-76	54	286	733	1	259	1	259	259	369	K00354	NADPH2 dehydrogenase
tr|M2P8F5|M2P8F5_9FIRM	ere:EUBREC_0700	1e-108	68	394	1013	3	288	2	287	286	288	K01624	fructose-bisphosphate aldolase, class II
tr|A0A0S8C9R9|A0A0S8C9R9_9CHLR	sfu:Sfum_2687	0	80	982	2539	1	587	1	587	587	587	K01938	formate--tetrahydrofolate ligase
tr|A0A0W0VJA7|A0A0W0VJA7_9GAMM	llo:LLO_0484	0	92	747	1928	1	396	1	396	396	396	K02358	elongation factor EF-Tu
tr|A0A119Q9J0|A0A119Q9J0_BURCE	ara:Arad_4576	2e-06	42	54.7	130	6	69	8	71	64	206	K03577	TetR/AcrR family transcriptional regulator, acrAB operon repressor
tr|A7B539|A7B539_RUMGN	rho:RHOM_14585	1e-106	87	385	988	1	215	1	215	215	218	K02982	small subunit ribosomal protein S3
tr|B6FL01|B6FL01_9FIRM	ova:OBV_11870	1e-47	35	192	489	3	307	2	321	324	363	K02058	simple sugar transport system substrate-binding protein
tr|C4TMS3|C4TMS3_9ENTR	rip:RIEPE_0315	0	90	880	2274	1	530	10	539	530	545	K04077	chaperonin GroEL
tr|C9MM31|C9MM31_9BACT	pmz:HMPREF0659_A6111	1e-146	81	521	1341	1	315	1	315	315	315	K01738	cysteine synthase A
tr|R6CJ62|R6CJ62_9BACT	pdn:HMPREF9137_0601	1e-132	89	473	1217	1	252	1	252	252	252	K00240	succinate dehydrogenase iron-sulfur protein
tr|D3HYF1|D3HYF1_9BACT	pru:PRU_0702	3e-41	80	169	427	1	105	1	105	105	105	K02888	large subunit ribosomal protein L21
tr|D4JX58|D4JX58_9FIRM	ral:Rumal_0035	2e-40	77	166	420	1	102	1	102	102	104	K02946	small subunit ribosomal protein S10
tr|D5ESG8|D5ESG8_PRER2	pru:PRU_1257	1e-158	89	561	1445	1	330	1	330	330	330	K01993	HlyD family secretion protein
tr|D5EUS3|D5EUS3_PRER2	pru:PRU_2105	4e-60	100	231	590	1	121	1	121	121	121	K02874	large subunit ribosomal protein L14
tr|D5EWQ6|D5EWQ6_PRER2	pru:PRU_2535	0	95	1355	3508	1	688	1	688	688	688	K01874	methionyl-tRNA synthetase
tr|D5EZ85|D5EZ85_PRER2	zmo:ZMO0153	9e-33	36	142	359	7	237	12	235	231	249	K00975	glucose-1-phosphate adenylyltransferase
tr|D9R4T9|D9R4T9_CLOSW	csh:Closa_0645	0	93	651	1679	1	358	1	358	358	358	K02010	iron(III) transport system ATP-binding protein
tr|E0S204|E0S204_BUTPB	bpb:bpr_I1089	1e-142	86	506	1304	1	311	1	311	311	311	K01738	cysteine synthase A
tr|E6MEY3|E6MEY3_9FIRM	csh:Closa_0915	0	78	1384	3581	13	871	4	861	859	875	K01006	pyruvate,orthophosphate dikinase
tr|F4GL69|F4GL69_SPHCD	scc:Spico_1703	2e-29	100	130	326	1	61	1	61	61	61	K02954	small subunit ribosomal protein S14
tr|F3QQB6|F3QQB6_9BACT	bvu:BVU_4057	2e-58	96	226	575	1	114	1	114	114	116	K02887	large subunit ribosomal protein L20
tr|F7MKS7|F7MKS7_CLOBO	cbn:CbC4_0227	1e-50	100	200	508	1	102	16	117	102	117	K02946	small subunit ribosomal protein S10
tr|G1WD95|G1WD95_9BACT	pdn:HMPREF9137_0946	1e-166	89	585	1508	1	330	1	332	332	332	K03040	DNA-directed RNA polymerase subunit alpha
tr|G8M2G6|G8M2G6_CLOCD	cth:Cthe_2910	4e-76	95	285	728	1	145	1	145	145	145	K02878	large subunit ribosomal protein L16
tr|H4GIY7|H4GIY7_9LACO	mzh:Mzhil_0610	2e-65	50	251	640	1	257	2	256	257	256	K00046	gluconate 5-dehydrogenase
tr|I0GU33|I0GU33_SELRL	cbn:CbC4_0783	1e-113	71	410	1055	2	271	6	275	270	280	K02796	PTS system, mannose-specific IID component
tr|I6YTD6|I6YTD6_9BACT	ccm:Ccan_04060	1e-136	43	489	1258	1	560	1	549	560	1412	K00688	starch phosphorylase
tr|K9PK90|K9PK90_9CYAN	npu:Npun_F3884	0	86	711	1834	1	409	1	409	409	409	K02358	elongation factor EF-Tu
tr|M4Q086|M4Q086_9BACT	pru:PRU_2693	0	84	1328	3437	1	786	1	787	788	787	K05349	beta-glucosidase
tr|R2TKM9|R2TKM9_9ENTE	efa:EF1493	0	54	702	1812	1	662	1	659	662	659	K02123	V-type H+-transporting ATPase subunit I
tr|R5BJZ9|R5BJZ9_9BACE	osp:Odosp_2823	4e-75	57	283	724	3	256	8	258	254	260	K03561	biopolymer transport protein ExbB
tr|R5CUZ7|R5CUZ7_9FIRM	ova:OBV_24370	2e-96	60	354	909	1	304	1	303	305	305	K02357	elongation factor EF-Ts
tr|R5EV28|R5EV28_9GAMM	pat:Patl_3027	1e-143	53	511	1315	162	673	247	751	514	754	K03407	two-component system, chemotaxis family, sensor kinase CheA
tr|R5ID08|R5ID08_9FIRM	eha:Ethha_0373	1e-90	75	335	858	1	214	1	214	214	221	K02982	small subunit ribosomal protein S3
tr|R6EH71|R6EH71_9FIRM	cfl:Cfla_1517	8e-32	79	137	346	4	87	6	89	84	89	K02956	small subunit ribosomal protein S15
tr|R5QDA5|R5QDA5_9FIRM	eha:Ethha_0379	3e-64	67	246	628	1	179	1	179	179	179	K02931	large subunit ribosomal protein L5
tr|R5WBH3|R5WBH3_9BACT	fte:Fluta_0513	0	70	666	1718	1	451	1	451	451	451	K00262	glutamate dehydrogenase (NADP+)
tr|R6CJB9|R6CJB9_9FIRM	ral:Rumal_0074	2e-40	73	166	420	1	123	1	123	123	123	K02935	large subunit ribosomal protein L7/L12
tr|R6FJH3|R6FJH3_9BACE	bhl:Bache_0986	3e-61	90	235	600	1	128	1	128	128	130	K02503	Hit-like protein involved in cell-cycle regulation
tr|R6L1Q1|R6L1Q1_9FIRM	eel:EUBELI_01386	2e-37	88	156	394	1	90	1	90	90	99	K03530	DNA-binding protein HU-beta
tr|R6S4B8|R6S4B8_9CLOT	csh:Closa_0412	3e-69	81	262	670	1	164	1	164	164	167	K02864	large subunit ribosomal protein L10
tr|R6WUE7|R6WUE7_9BACT	pdn:HMPREF9137_0916	2e-79	91	296	758	1	158	19	176	158	176	K02992	small subunit ribosomal protein S7
tr|R7B2D2|R7B2D2_9BACE	eel:EUBELI_00286	1e-78	91	293	751	1	156	1	156	156	156	K02992	small subunit ribosomal protein S7
tr|R7HLP4|R7HLP4_9BACT	pdi:BDI_0308	2e-36	70	153	386	1	106	1	105	106	105	K02888	large subunit ribosomal protein L21
tr|R7L1D1|R7L1D1_9FIRM	rho:RHOM_06305	0	89	1568	4060	1	865	1	865	865	878	K01006	pyruvate,orthophosphate dikinase
tr|R9J282|R9J282_9FIRM	cls:CXIVA_06380	5e-58	83	224	572	1	131	1	131	131	131	K02996	small subunit ribosomal protein S9
tr|S5DUQ2|S5DUQ2_9ENTR	bap:BUAP5A_019	0	90	916	2367	1	538	1	538	538	548	K04077	chaperonin GroEL
tr|U2LS08|U2LS08_9FIRM	ral:Rumal_0074	2e-27	57	123	308	8	131	1	123	124	123	K02935	large subunit ribosomal protein L7/L12
tr|V2XW97|V2XW97_9FIRM	eyy:EGYY_20230	0	70	1008	2607	1	698	1	698	698	698	K01915	glutamine synthetase
tr|W2CIA8|W2CIA8_9PORP	pdi:BDI_2705	1e-59	52	232	591	1	235	1	235	237	236	K03773	FKBP-type peptidyl-prolyl cis-trans isomerase FklB
tr|W7UYB3|W7UYB3_RUMFL	ral:Rumal_2118	0	75	639	1648	1	427	4	430	427	430	K00013	histidinol dehydrogenase
tr|A0A017T3Z8|A0A017T3Z8_9DELT	scl:sce0407	6e-81	77	302	773	1	203	30	232	203	236	K02863	large subunit ribosomal protein L1
tr|A0A069SH46|A0A069SH46_9PORP	pdi:BDI_0506	1e-160	95	568	1463	1	307	1	307	307	307	K00058	D-3-phosphoglycerate dehydrogenase
tr|A0A086DU81|A0A086DU81_9MICO	lxx:Lxx20220	8e-54	88	211	536	1	119	1	119	119	119	K02895	large subunit ribosomal protein L24
tr|A0A095ZJC3|A0A095ZJC3_9BACT	pmz:HMPREF0659_A5085	7e-60	41	233	594	6	302	1	304	304	328	K03773	FKBP-type peptidyl-prolyl cis-trans isomerase FklB
tr|A0A098M8S2|A0A098M8S2_9BACL	ppy:PPE_01364	1e-120	64	432	1111	1	336	1	345	347	345	K07335	basic membrane protein A and related proteins
tr|M3GUD3|M3GUD3_9LEPT	lic:LIC11058	2e-57	86	223	567	1	127	70	198	129	198	K03744	LemA protein
tr|A0A0B2JZR6|A0A0B2JZR6_9FIRM	ssg:Selsp_2030	9e-58	92	224	570	15	129	1	115	115	384	K00975	glucose-1-phosphate adenylyltransferase
tr|A0A0E4BHU0|A0A0E4BHU0_TANFO	pdi:BDI_3488	6e-46	74	184	468	1	128	1	128	128	128	K02996	small subunit ribosomal protein S9
tr|A0A0J0YKV1|A0A0J0YKV1_9FLAO	fjo:Fjoh_0027	2e-57	97	223	567	1	114	1	114	114	114	K02887	large subunit ribosomal protein L20
tr|A0A0K8JD51|A0A0K8JD51_9FIRM	vpr:Vpar_1484	2e-46	76	186	472	1	122	1	122	122	122	K02874	large subunit ribosomal protein L14
tr|B7AWR0|B7AWR0_9FIRM	eel:EUBELI_00324	4e-51	84	202	513	1	123	9	131	123	131	K02948	small subunit ribosomal protein S11
tr|A0A0Q4B803|A0A0Q4B803_9BACE	bfs:BF4016	6e-38	68	158	399	1	124	1	124	124	124	K02935	large subunit ribosomal protein L7/L12
tr|A0A0S1UMQ3|A0A0S1UMQ3_9ACTN	bmy:Bm1_55850	5e-64	67	245	625	1	171	1	171	171	171	K01802	peptidylprolyl isomerase
tr|A0A0S8K8R1|A0A0S8K8R1_9BACT	pth:PTH_1252	5e-69	56	263	672	1	226	1	226	226	232	K02967	small subunit ribosomal protein S2
tr|A0A0X8D5W4|A0A0X8D5W4_9BACL	bcy:Bcer98_0118	6e-60	87	231	589	1	132	1	132	132	132	K02994	small subunit ribosomal protein S8
tr|A1T606|A1T606_MYCVP	mva:Mvan_1784	1e-58	81	227	578	1	147	1	147	147	147	K03786	3-dehydroquinate dehydratase II
tr|A8RMT2|A8RMT2_CLOBW	csh:Closa_0881	3e-60	74	233	595	76	220	72	216	145	216	K03687	molecular chaperone GrpE
tr|D1PVE4|D1PVE4_9BACT	pmz:HMPREF0659_A5823	1e-118	79	425	1092	1	256	1	256	256	256	K00677	UDP-N-acetylglucosamine acyltransferase
tr|D3ICC1|D3ICC1_9BACT	mrs:Murru_3342	9e-16	27	86.7	213	25	269	39	267	253	268	K06896	ATP-dependent Clp protease adaptor protein ClpS
tr|D4LD74|D4LD74_RUMC1	ral:Rumal_0036	9e-88	75	325	832	1	210	1	209	210	212	K02906	large subunit ribosomal protein L3
tr|D5ET58|D5ET58_PRER2	pru:PRU_1507	0	96	726	1874	1	367	1	367	367	367	K06889	hemoglobin
tr|D5EUX5|D5EUX5_PRER2	pru:PRU_2143	0	91	716	1849	1	394	1	394	394	394	K02358	elongation factor EF-Tu
tr|D6DLS9|D6DLS9_CLOSC	csh:Closa_3768	2e-49	95	196	498	1	105	1	105	105	105	K02946	small subunit ribosomal protein S10
tr|E0NQE6|E0NQE6_9BACT	pdn:HMPREF9137_1679	8e-48	69	191	484	7	141	2	134	135	135	K13993	HSP20 family protein
tr|E1KT46|E1KT46_9BACT	pmz:HMPREF0659_A5328	5e-47	92	188	477	1	100	1	100	100	100	K02954	small subunit ribosomal protein S14
tr|E6U4J4|E6U4J4_ETHHY	eha:Ethha_1069	0	96	2352	6096	1	1232	1	1232	1232	1232	K03043	DNA-directed RNA polymerase subunit beta
tr|F0H4I7|F0H4I7_9BACT	pdn:HMPREF9137_0900	6e-90	100	331	849	1	172	1	172	172	172	K02864	large subunit ribosomal protein L10
tr|F3ZRL2|F3ZRL2_9BACE	bfs:BF4014	0	88	2510	6506	1	1427	1	1427	1427	1427	K03046	DNA-directed RNA polymerase subunit beta'
tr|F8F3M0|F8F3M0_TRECH	scd:Spica_1826	0	92	741	1913	1	419	1	419	419	419	K00927	phosphoglycerate kinase
tr|G4KQK1|G4KQK1_OSCVS	cpr:CPR_0938	1e-05	27	52	123	3	183	465	644	186	696	K00532	ferredoxin hydrogenase
tr|G9YHB1|G9YHB1_9FIRM	med:MELS_0760	0	81	753	1943	1	449	1	449	449	449	K00262	glutamate dehydrogenase (NADP+)
tr|I0X6E5|I0X6E5_9SPIO	pdn:HMPREF9137_1475	1e-175	91	615	1587	3	341	2	340	339	342	K00134	glyceraldehyde 3-phosphate dehydrogenase
tr|I9TWW3|I9TWW3_BACUN	bhl:Bache_1053	2e-83	97	309	791	1	158	1	158	158	158	K02992	small subunit ribosomal protein S7
tr|L0JD45|L0JD45_PREDD	cth:Cthe_0275	0	56	985	2546	4	829	3	795	827	811	K00702	cellobiose phosphorylase
tr|N2B1Z8|N2B1Z8_9CLOT	bpb:bpr_I1045	1e-166	76	587	1512	1	377	1	377	377	380	K00975	glucose-1-phosphate adenylyltransferase
tr|R5AN25|R5AN25_9CLOT	cth:Cthe_2892	0	69	710	1832	1	541	1	541	542	541	K04077	chaperonin GroEL
tr|R5C0G5|R5C0G5_9BACE	pdn:HMPREF9137_0898	6e-49	67	194	494	1	144	1	144	144	146	K02867	large subunit ribosomal protein L11
tr|R5D427|R5D427_9FIRM	cpy:Cphy_2549	2e-44	93	179	455	1	92	1	92	92	95	K02899	large subunit ribosomal protein L27
tr|R5FGT0|R5FGT0_9BACT	pru:PRU_1925	8e-56	92	217	553	1	119	1	119	119	119	K02884	large subunit ribosomal protein L19
tr|R5JX66|R5JX66_9FIRM	eel:EUBELI_00520	0	84	850	2196	1	526	1	526	526	541	K04077	chaperonin GroEL
tr|R5NRM1|R5NRM1_9FIRM	eel:EUBELI_00301	3e-34	75	145	367	1	99	1	99	99	99	K02892	large subunit ribosomal protein L23
tr|R5RWD1|R5RWD1_9FIRM	ova:OBV_34960	6e-70	82	264	675	1	156	7	162	156	162	K02992	small subunit ribosomal protein S7
tr|R5YCM2|R5YCM2_9FIRM	rho:RHOM_14935	0	92	964	2492	1	526	1	526	526	526	K01810	glucose-6-phosphate isomerase
tr|R6DCQ0|R6DCQ0_9BACE	bvu:BVU_4057	2e-58	97	226	576	1	114	1	114	114	116	K02887	large subunit ribosomal protein L20
tr|R6GSD1|R6GSD1_9CLOT	ral:Rumal_0043	1e-64	85	246	629	1	141	1	140	141	140	K02878	large subunit ribosomal protein L16
tr|R6MT08|R6MT08_9FIRM	ral:Rumal_3073	4e-47	81	188	478	1	116	1	116	116	117	K02887	large subunit ribosomal protein L20
tr|R6TIF4|R6TIF4_9FIRM	ral:Rumal_1028	0	85	672	1735	1	407	1	406	407	406	K00927	phosphoglycerate kinase
tr|R6XAB7|R6XAB7_9CLOT	ere:EUBREC_1936	1e-34	79	147	370	1	88	1	88	88	88	K02956	small subunit ribosomal protein S15
tr|R7CNQ0|R7CNQ0_9FIRM	afn:Acfer_1926	1e-128	80	460	1184	1	274	1	274	274	276	K02886	large subunit ribosomal protein L2
tr|R7I2S4|R7I2S4_9CLOT	eel:EUBELI_00899	4e-36	86	152	383	1	88	1	88	88	88	K02956	small subunit ribosomal protein S15
tr|R7MB95|R7MB95_9CLOT	bcy:Bcer98_2403	2e-23	57	109	273	1	90	1	90	90	90	K03530	DNA-binding protein HU-beta
tr|R9KKL1|R9KKL1_9FIRM	ere:EUBREC_2000	1e-178	88	625	1613	1	341	1	341	341	341	K00053	ketol-acid reductoisomerase
tr|S8FK92|S8FK92_9BACT	bvu:BVU_2993	0	83	843	2177	1	508	1	508	508	511	K02112	F-type H+-transporting ATPase subunit beta
tr|U2PZR8|U2PZR8_EUBRA	cls:CXIVA_17950	1e-108	90	393	1010	1	217	1	217	217	217	K02982	small subunit ribosomal protein S3
tr|V6DG29|V6DG29_9DELT	gme:Gmet_0624	1e-158	69	561	1446	1	396	1	396	396	396	K02358	elongation factor EF-Tu
tr|W3ASF8|W3ASF8_9FIRM	csh:Closa_1699	0	75	1804	4673	1	1175	1	1178	1179	1179	K03737	putative pyruvate-flavodoxin oxidoreductase
tr|X0QBJ2|X0QBJ2_9LACO	lbr:LVIS_1480	2e-87	42	325	834	1	404	1	404	405	408	K01992	ABC-2 type transport system permease protein
tr|A0A076IJ84|A0A076IJ84_9BACE	bfs:BF0025	0	84	876	2263	1	497	1	498	498	499	K01041	glutaconate CoA-transferase, subunit B
tr|A0A069QK77|A0A069QK77_PRELO	pdn:HMPREF9137_0871	0	79	836	2160	1	504	1	504	504	505	K01885	glutamyl-tRNA synthetase
tr|M7MZA2|M7MZA2_9FLAO	lan:Lacal_1823	1e-97	79	358	918	1	229	1	229	229	229	K02863	large subunit ribosomal protein L1
tr|A0A095YZY3|A0A095YZY3_9BACT	pmz:HMPREF0659_A7134	9e-42	98	171	432	1	83	1	83	83	83	K02909	large subunit ribosomal protein L31
tr|A0A098AV89|A0A098AV89_DESHA	dhd:Dhaf_0435	7e-31	100	134	338	1	61	1	61	61	61	K02954	small subunit ribosomal protein S14
tr|A0A0A2E8D9|A0A0A2E8D9_9PORP	pgt:PGTDC60_1378	3e-39	91	162	410	1	89	1	89	89	89	K02956	small subunit ribosomal protein S15
tr|A0A0C3RLN7|A0A0C3RLN7_9PROT	osa:4342746	1e-45	100	184	466	1	89	59	147	89	181	K07977	Arf/Sar family, other
tr|A0A0E2LLU8|A0A0E2LLU8_9GAMM	avr:B565_3390	0	88	874	2259	1	534	1	534	534	544	K04077	chaperonin GroEL
tr|A0A0F6VZB3|A0A0F6VZB3_9DELT	rmr:Rmar_0942	0	65	1148	2969	3	876	5	876	874	893	K01006	pyruvate,orthophosphate dikinase
tr|A0A0H5BM84|A0A0H5BM84_PREIN	pmz:HMPREF0659_A5326	5e-46	88	185	469	1	105	1	105	105	105	K02895	large subunit ribosomal protein L24
tr|A0A0K6HQW0|A0A0K6HQW0_9RHOB	pgv:SL003B_4299	3e-30	75	132	333	1	89	1	89	89	89	K02956	small subunit ribosomal protein S15
tr|A0A0Q1AGU7|A0A0Q1AGU7_9BACT	bha:BH4041	1e-72	39	276	706	7	416	7	415	410	427	K07486	transposase
tr|A0A0R2SLY0|A0A0R2SLY0_9PROT	pub:SAR11_0368	0	87	842	2176	1	504	135	637	504	647	K04043	molecular chaperone DnaK
tr|A0A0S8FRU8|A0A0S8FRU8_9BACT	cce:Ccel_0087	1e-122	55	441	1134	1	380	1	396	396	396	K00789	S-adenosylmethionine synthetase
tr|A0A0W7TNB2|A0A0W7TNB2_9FIRM	acs:100555193	9e-05	19	50.8	120	36	371	938	1243	340	1944	K10352	myosin heavy chain
tr|A0A124FCX7|A0A124FCX7_9FIRM	mta:Moth_1349	0	69	911	2355	6	665	3	670	668	672	K01507	inorganic pyrophosphatase
tr|A7UG58|A7UG58_FIBSS	tet:TTHERM_01229030	1e-06	18	59.3	142	212	945	418	1126	782	2342	K12600	superkiller protein 3
tr|B6WPX9|B6WPX9_9DELT	dds:Ddes_1628	0	81	640	1650	1	397	1	397	397	397	K02358	elongation factor EF-Tu
tr|C5ET44|C5ET44_9FIRM	cls:CXIVA_00120	0	73	866	2238	1	590	1	588	590	589	K02117	V-type H+-transporting ATPase subunit A
tr|C9PTX8|C9PTX8_9BACT	pdn:HMPREF9137_0938	2e-53	73	209	533	1	148	1	148	148	148	K02876	large subunit ribosomal protein L15
tr|D1PHW5|D1PHW5_9BACT	pru:PRU_1974	0	78	689	1778	1	410	1	410	410	410	K10206	LL-diaminopimelate aminotransferase
tr|D3I0Q2|D3I0Q2_9BACT	pdn:HMPREF9137_1704	1e-141	88	502	1293	3	274	4	275	272	275	K01661	naphthoate synthase
tr|D4KEE7|D4KEE7_9FIRM	ssg:Selsp_0775	6e-41	73	168	425	1	120	60	179	120	184	K02864	large subunit ribosomal protein L10
tr|D5EUT3|D5EUT3_PRER2	pru:PRU_2115	1e-107	95	388	996	1	204	1	204	204	204	K02906	large subunit ribosomal protein L3
tr|D5EX25|D5EX25_PRER2	pru:PRU_0418	0	100	1068	2763	22	530	22	530	509	530	K01209	alpha-N-arabinofuranosidase
tr|D5HDH9|D5HDH9_9FIRM	ere:EUBREC_3138	0	87	797	2058	1	453	1	452	453	452	K00262	glutamate dehydrogenase (NADP+)
tr|D9SVL9|D9SVL9_CLOC7	ccb:Clocel_1390	0	100	986	2550	1	510	1	510	510	510	K02056	simple sugar transport system ATP-binding protein
tr|E0S3E8|E0S3E8_BUTPB	ova:OBV_11870	9e-38	32	160	404	2	307	1	321	325	363	K02058	simple sugar transport system substrate-binding protein
tr|E6MP53|E6MP53_9BACT	pru:PRU_2089	1e-105	94	383	984	1	201	1	201	201	202	K02986	small subunit ribosomal protein S4
tr|E9SDG3|E9SDG3_RUMAL	bpb:bpr_I2344	1e-29	28	134	336	205	505	147	474	342	474	K10188	lactose/L-arabinose transport system substrate-binding protein
tr|F3QVX5|F3QVX5_9BACT	bsa:Bacsa_2008	2e-90	90	333	853	1	185	1	185	185	185	K02931	large subunit ribosomal protein L5
tr|G1WKV4|G1WKV4_9ACTN	cgo:Corgl_1375	0	90	734	1896	1	396	1	396	396	396	K02358	elongation factor EF-Tu
tr|G8QZZ9|G8QZZ9_OWEHD	fco:FCOL_09510	1e-153	63	543	1398	1	422	1	422	422	423	K01875	seryl-tRNA synthetase
tr|H6LFI5|H6LFI5_ACEWD	dde:Dde_3539	0	61	1159	2997	1	906	1	905	908	907	K07469	aldehyde dehydrogenase (FAD-independent)
tr|I0JRL1|I0JRL1_HALH3	gwc:GWCH70_3049	0	53	833	2153	1	785	4	787	786	787	K03070	preprotein translocase subunit SecA
tr|I8TD78|I8TD78_9GAMM	gau:GAU_0871	0	79	641	1653	1	400	1	400	400	400	K02358	elongation factor EF-Tu
tr|K9TBK1|K9TBK1_9CYAN	cyc:PCC7424_2221	1e-174	87	613	1582	1	337	1	337	337	337	K00150	glyceraldehyde-3-phosphate dehydrogenase (NAD(P))
tr|M7PF51|M7PF51_9GAMM	rsl:RPSI07_0495	6e-22	66	105	261	2	79	41	118	78	118	K02881	large subunit ribosomal protein L18
tr|R5A6X3|R5A6X3_9CLOT	ral:Rumal_0040	5e-39	83	161	408	1	89	1	89	89	94	K02965	small subunit ribosomal protein S19
tr|R5BN60|R5BN60_9BACE	bvu:BVU_0799	6e-80	70	299	766	1	213	1	214	214	243	K02982	small subunit ribosomal protein S3
tr|R5CWQ5|R5CWQ5_9FIRM	ova:OBV_09820	4e-52	86	205	521	1	123	1	122	123	122	K02874	large subunit ribosomal protein L14
tr|R5EYI5|R5EYI5_9GAMM	fbl:Fbal_0268	3e-49	96	196	497	1	102	1	102	102	103	K02946	small subunit ribosomal protein S10
tr|R5ISW2|R5ISW2_9FIRM	ova:OBV_36900	1e-124	63	447	1151	22	389	46	413	369	416	K01999	branched-chain amino acid transport system substrate-binding protein
tr|R5N243|R5N243_9FIRM	ral:Rumal_0039	1e-116	73	419	1078	1	276	1	277	277	277	K02886	large subunit ribosomal protein L2
tr|R5QPP0|R5QPP0_9FIRM	bpb:bpr_I2802	1e-176	85	620	1600	1	370	1	369	370	369	K10112	maltose/maltodextrin transport system ATP-binding protein
tr|R5XDU7|R5XDU7_9FIRM	rho:RHOM_02765	1e-168	75	594	1531	1	393	1	394	394	394	K00626	acetyl-CoA C-acetyltransferase
tr|R6CR48|R6CR48_9BACE	fnu:FN1265	5e-14	33	80.5	197	84	230	69	202	147	202	K02557	chemotaxis protein MotB
tr|R6FUS8|R6FUS8_9FIRM	csh:Closa_3768	5e-46	88	185	469	2	104	3	105	103	105	K02946	small subunit ribosomal protein S10
tr|R6LSS0|R6LSS0_9FIRM	elm:ELI_3582	2e-22	53	106	265	1	122	1	126	126	126	K02935	large subunit ribosomal protein L7/L12
tr|R6SUL3|R6SUL3_9BACE	osp:Odosp_1922	2e-35	67	150	378	1	113	1	112	113	117	K02884	large subunit ribosomal protein L19
tr|R7BKJ6|R7BKJ6_9FIRM	ere:EUBREC_1857	0	91	1145	2962	1	619	18	636	619	897	K01006	pyruvate,orthophosphate dikinase
tr|R7HQ46|R7HQ46_9BACT	pdi:BDI_2380	2e-99	83	363	933	1	205	1	205	205	205	K02906	large subunit ribosomal protein L3
tr|R7LDD5|R7LDD5_9BACT	bvu:BVU_0793	2e-91	93	336	862	1	183	1	183	183	185	K02931	large subunit ribosomal protein L5
tr|R9J9V3|R9J9V3_9FIRM	bpb:bpr_I2625	0	82	984	2543	1	606	1	610	611	627	K04043	molecular chaperone DnaK
tr|S7HKF8|S7HKF8_9FIRM	med:MELS_0480	1e-178	83	628	1620	1	371	1	369	373	369	K03286	OmpA-OmpF porin, OOP family
tr|U2NAK0|U2NAK0_9CLOT	cpr:CPR_2407	0	86	2021	5237	1	1163	1	1163	1163	1178	K03046	DNA-directed RNA polymerase subunit beta'
tr|V2ZBL3|V2ZBL3_9FIRM	ere:EUBREC_0432	1e-78	85	293	751	1	174	1	173	174	173	K02933	large subunit ribosomal protein L6
tr|W3AK07|W3AK07_9FIRM	cls:CXIVA_17960	6e-67	82	254	649	1	141	1	141	141	141	K02878	large subunit ribosomal protein L16
tr|W7V256|W7V256_RUMFL	cst:CLOST_0566	1e-126	51	456	1173	15	472	14	473	460	504	K07192	flotillin
tr|A0A059WXX1|A0A059WXX1_9BACT	ctm:Cabther_A1708	5e-41	59	168	426	2	145	14	153	144	166	K12733	peptidyl-prolyl cis-trans isomerase-like 1
tr|A0A076HSM3|A0A076HSM3_9BACT	coc:Coch_1158	7e-18	62	91.7	226	1	69	6	74	69	104	K02895	large subunit ribosomal protein L24
tr|A0A0S8JD97|A0A0S8JD97_9BACT	sat:SYN_00532	1e-177	65	624	1609	5	457	6	458	453	458	K00012	UDPglucose 6-dehydrogenase
tr|A0A096AIJ3|A0A096AIJ3_9FIRM	vpr:Vpar_1477	6e-67	81	254	650	1	167	1	167	167	167	K02988	small subunit ribosomal protein S5
tr|A0A099BXM2|A0A099BXM2_9BACT	pru:PRU_2110	9e-61	85	234	596	1	134	1	134	134	135	K02890	large subunit ribosomal protein L22
tr|A0A0A7FTI6|A0A0A7FTI6_9CLOT	cbe:Cbei_0497	1e-100	77	367	942	21	264	21	265	245	266	K03609	septum site-determining protein MinD
tr|M1MDE5|M1MDE5_9CLOT	cbe:Cbei_0418	0	96	876	2264	1	463	1	463	463	463	K02112	F-type H+-transporting ATPase subunit beta
tr|A0A0D0S8Z4|A0A0D0S8Z4_9FIRM	cpy:Cphy_3652	1e-84	86	313	803	1	180	1	180	180	180	K02933	large subunit ribosomal protein L6
tr|C4Z0Z6|C4Z0Z6_EUBE2	eel:EUBELI_01262	1e-165	100	582	1501	1	291	1	291	291	291	K00042	2-hydroxy-3-oxopropionate reductase
tr|A0A0G1QSN0|A0A0G1QSN0_9BACT	sti:Sthe_1604	3e-21	47	102	255	3	124	6	132	127	132	K02935	large subunit ribosomal protein L7/L12
tr|A0A0J6ZPQ8|A0A0J6ZPQ8_9FIRM	med:MELS_0260	0	68	1652	4277	5	1170	3	1168	1166	1170	K03737	putative pyruvate-flavodoxin oxidoreductase
tr|A0A0L6ZA86|A0A0L6ZA86_9CLOT	cno:NT01CX_1127	2e-87	86	323	827	1	179	1	179	179	179	K02931	large subunit ribosomal protein L5
tr|A0A0N1KWT8|A0A0N1KWT8_9RHIZ	cre:CHLREDRAFT_126189	1e-164	74	580	1496	1	386	1	386	386	386	K02925	large subunit ribosomal protein L3e
tr|A0A0Q8Q2L2|A0A0Q8Q2L2_9SPHN	swi:Swit_3454	2e-93	89	343	880	1	197	1	197	197	197	K03744	LemA protein
tr|A0A0S2S113|A0A0S2S113_9BACL	ppy:PPE_01440	0	87	907	2343	1	511	1	511	511	511	K09684	purine catabolism regulatory protein
tr|A0A0U1KW96|A0A0U1KW96_9FIRM	ssg:Selsp_1494	1e-75	86	283	724	1	156	1	156	156	156	K02992	small subunit ribosomal protein S7
tr|A0A101GF21|A0A101GF21_9BACT	bsa:Bacsa_1010	4e-36	66	152	383	3	110	2	109	108	115	K02990	small subunit ribosomal protein S6
tr|A5Z6Y2|A5Z6Y2_9FIRM	cpy:Cphy_3611	1e-163	76	578	1489	1	372	1	370	372	370	K10112	maltose/maltodextrin transport system ATP-binding protein
tr|B0P3T9|B0P3T9_9CLOT	eel:EUBELI_01360	0	76	918	2373	1	619	1	628	628	628	K04043	molecular chaperone DnaK
tr|C0D9Z4|C0D9Z4_9FIRM	csh:Closa_2109	9e-34	87	144	363	1	80	1	80	80	80	K02959	small subunit ribosomal protein S16
tr|C7PU99|C7PU99_CHIPD	cpi:Cpin_1643	2e-82	100	306	784	1	159	1	159	159	159	K02879	large subunit ribosomal protein L17
tr|C9RQJ7|C9RQJ7_FIBSS	fsu:Fisuc_1230	0	100	1231	3186	1	605	1	605	605	605	K02035	peptide/nickel transport system substrate-binding protein
tr|D1W092|D1W092_9BACT	pru:PRU_2096	1e-55	75	217	552	1	148	1	148	148	148	K02876	large subunit ribosomal protein L15
tr|D4CK05|D4CK05_9FIRM	met:M446_5228	1e-33	31	146	368	50	310	46	301	263	346	K11688	C4-dicarboxylate-binding protein DctP
tr|D4S693|D4S693_9FIRM	lsp:Bsph_1990	5e-08	38	62	149	43	117	7	81	75	707	K01081	5'-nucleotidase
tr|D5ETQ2|D5ETQ2_PRER2	pru:PRU_1711	0	100	699	1803	1	345	1	345	345	345	K01914	aspartate--ammonia ligase
tr|D5EVI5|D5EVI5_PRER2	pru:PRU_0119	0	100	1107	2862	1	549	1	549	549	549	K01676	fumarate hydratase, class I
tr|D5EYB4|D5EYB4_PRER2	pru:PRU_0594	1e-103	83	375	962	1	235	1	235	235	235	K02520	translation initiation factor IF-3
tr|U2LDF7|U2LDF7_9BACT	pmz:HMPREF0659_A5298	1e-80	87	300	769	1	172	1	172	172	172	K02864	large subunit ribosomal protein L10
tr|E0RUY9|E0RUY9_BUTPB	bpb:bpr_I1443	5e-43	89	175	443	1	102	1	102	102	102	K02888	large subunit ribosomal protein L21
tr|E3I3X5|E3I3X5_RHOVT	rva:Rvan_2314	0	93	1152	2980	1	646	1	646	646	646	K04043	molecular chaperone DnaK
tr|E7MKX8|E7MKX8_9FIRM	erh:ERH_1146	3e-42	70	172	436	1	120	1	120	120	120	K02879	large subunit ribosomal protein L17
tr|F2JP44|F2JP44_CELLD	cle:Clole_1939	0	92	1409	3647	1	797	1	797	797	797	K07456	DNA mismatch repair protein MutS2
tr|F4XHB7|F4XHB7_9FIRM	fnu:FN0208	4e-86	45	321	822	6	378	7	377	374	382	K01726	cyanate lyase
tr|F9D145|F9D145_PREDD	pru:PRU_2136	1e-40	72	167	423	1	126	1	126	126	126	K02935	large subunit ribosomal protein L7/L12
tr|G5H0Z4|G5H0Z4_9FIRM	ssg:Selsp_0502	0	84	912	2358	1	548	1	549	549	549	K01848	methylmalonyl-CoA mutase, N-terminal domain
tr|H1HT67|H1HT67_9FIRM	rho:RHOM_14475	2e-53	85	209	532	1	122	1	122	122	122	K02952	small subunit ribosomal protein S13
tr|I0GNH0|I0GNH0_SELRL	ssg:Selsp_0518	3e-74	71	279	714	1	185	1	185	185	185	K02838	ribosome recycling factor
tr|I2JMW3|I2JMW3_9GAMM	vpa:VP0797	1e-104	60	381	979	1	317	1	317	317	322	K01738	cysteine synthase A
tr|L1N9H1|L1N9H1_9BACT	pdn:HMPREF9137_0902	0	87	2249	5829	9	1270	8	1269	1262	1269	K03043	DNA-directed RNA polymerase subunit beta
tr|Q1N0X0|Q1N0X0_9GAMM	mmw:Mmwyl1_4264	8e-80	79	298	762	1	178	1	178	178	179	K02931	large subunit ribosomal protein L5
tr|R5B095|R5B095_9BACE	bfs:BF4018	1e-98	77	361	926	1	231	1	231	231	232	K02863	large subunit ribosomal protein L1
tr|R5CG99|R5CG99_9BACT	pdi:BDI_2482	3e-39	59	162	410	2	147	3	148	146	149	K09117	hypothetical protein
tr|R5DXD7|R5DXD7_9FIRM	ral:Rumal_0073	3e-37	50	156	395	1	164	1	166	166	170	K02864	large subunit ribosomal protein L10
tr|R5GGI8|R5GGI8_9PORP	pgn:PGN_0434	0	83	911	2354	5	536	4	535	532	535	K01610	phosphoenolpyruvate carboxykinase (ATP)
tr|R5KU17|R5KU17_9BACT	bsa:Bacsa_0031	0	82	679	1751	1	413	2	414	413	417	K00927	phosphoglycerate kinase
tr|R5PBR7|R5PBR7_9BACT	lsa:LSA1859	1e-163	53	578	1489	3	526	7	529	524	536	K00853	L-ribulokinase
tr|R5TAK3|R5TAK3_9CLOT	elm:ELI_0965	3e-69	54	264	674	35	273	37	274	239	277	K02073	D-methionine transport system substrate-binding protein
tr|R6AJI7|R6AJI7_9CLOT	toc:Toce_2107	1e-176	77	621	1601	1	402	1	400	403	400	K02358	elongation factor EF-Tu
tr|R6E6C7|R6E6C7_9FIRM	cst:CLOST_2293	1e-157	60	558	1438	1	447	1	446	447	448	K00262	glutamate dehydrogenase (NADP+)
tr|R6I026|R6I026_9FIRM	ova:OBV_02990	1e-166	74	586	1510	1	397	1	397	397	397	K00927	phosphoglycerate kinase
tr|R6PHY2|R6PHY2_9FIRM	ere:EUBREC_0419	1e-73	67	278	710	1	206	1	206	206	206	K02926	large subunit ribosomal protein L4
tr|R6VH06|R6VH06_9BACT	pru:PRU_2096	9e-47	74	187	475	1	131	1	131	131	148	K02876	large subunit ribosomal protein L15
tr|R6YLS0|R6YLS0_9BACE	bsa:Bacsa_1623	0	93	864	2233	1	445	1	445	445	445	K00262	glutamate dehydrogenase (NADP+)
tr|R7F119|R7F119_9BACT	bsa:Bacsa_1009	1e-29	73	130	328	1	89	1	89	89	89	K02963	small subunit ribosomal protein S18
tr|R7IMD8|R7IMD8_9FIRM	clo:HMPREF0868_0874	2e-21	62	103	257	3	84	6	87	82	87	K02956	small subunit ribosomal protein S15
tr|R7NIL3|R7NIL3_9FIRM	eha:Ethha_0373	2e-93	75	343	881	1	223	1	221	223	221	K02982	small subunit ribosomal protein S3
tr|R9N0H1|R9N0H1_9FIRM	cpy:Cphy_3666	2e-89	79	330	846	1	206	1	206	206	206	K02926	large subunit ribosomal protein L4
tr|T5I0B1|T5I0B1_RHOER	mbb:BCG_0377c	0	51	683	1762	30	738	30	729	717	882	K00540	formate acetyltransferase activating enzyme
tr|U2Y3L6|U2Y3L6_9SPHN	npp:PP1Y_AT14056	3e-38	90	159	401	1	90	1	90	90	90	K03530	DNA-binding protein HU-beta
tr|V9HNX6|V9HNX6_9FUSO	ipo:Ilyop_2349	2e-42	58	173	438	5	166	1	160	162	160	K13920	propanediol dehydratase small subunit
tr|W6N4U2|W6N4U2_CLOTY	clj:CLJU_c13020	1e-112	86	407	1045	1	233	1	233	233	235	K02967	small subunit ribosomal protein S2
tr|A0A010Z8A6|A0A010Z8A6_9CLOT	csh:Closa_0643	0	92	655	1691	54	396	54	396	343	396	K02012	iron(III) transport system substrate-binding protein
tr|A0A064BZV2|A0A064BZV2_STREE	spp:SPP_0233	0	96	773	1996	1	401	1	401	401	401	K14652
tr|A0A078Q0W5|A0A078Q0W5_BACFG	bth:BT_3871	0	98	878	2269	1	448	1	448	448	448	K01756	adenylosuccinate lyase
tr|A0A094JBZ3|A0A094JBZ3_9GAMM	ilo:IL1906	1e-51	86	204	518	1	122	1	122	122	122	K02874	large subunit ribosomal protein L14
tr|G9YX52|G9YX52_9FIRM	ova:OBV_24380	3e-97	78	357	915	1	223	9	231	223	252	K02967	small subunit ribosomal protein S2
tr|A0A099WWD7|A0A099WWD7_PORCN	pgt:PGTDC60_1508	4e-31	74	135	340	1	103	1	104	104	125	K02935	large subunit ribosomal protein L7/L12
tr|R6FG45|R6FG45_9PORP	osp:Odosp_0878	9e-29	100	127	320	1	62	1	62	62	62	K02913	large subunit ribosomal protein L33
tr|A0A0C1IYU5|A0A0C1IYU5_9SPHI	cpi:Cpin_1709	1e-41	75	170	431	1	123	1	124	124	124	K02935	large subunit ribosomal protein L7/L12
tr|A0A0D6FK80|A0A0D6FK80_FUSNP	dde:Dde_3270	8e-19	54	94.7	234	1	92	1	92	92	92	K04027	ethanolamine utilization protein EutM
tr|A0A0F3NDK9|A0A0F3NDK9_ANAPH	aph:APH_0415	0	99	1010	2612	1	505	5	509	505	509	K01966	propionyl-CoA carboxylase beta chain
tr|A0A0H3GDV0|A0A0H3GDV0_LISM4	lmy:LM5923_2020	0	98	1705	4416	1	879	1	879	879	879	K01006	pyruvate,orthophosphate dikinase
tr|A0A0K1F4C7|A0A0K1F4C7_9ACTN	ols:Olsu_0579	0	78	897	2318	1	572	1	573	573	573	K01835	phosphoglucomutase
tr|A0A0M0N1E6|A0A0M0N1E6_9BACT	pdn:HMPREF9137_1173	3e-91	76	337	863	1	223	1	224	224	226	K02520	translation initiation factor IF-3
tr|A0A0P0G4M6|A0A0P0G4M6_9BACE	bfs:BF3127	4e-66	94	251	642	1	133	1	133	133	134	K05606	methylmalonyl-CoA epimerase
tr|A0A0R1USF9|A0A0R1USF9_9LACO	lfe:LAF_1518	2e-79	93	296	757	1	156	1	156	156	156	K02992	small subunit ribosomal protein S7
tr|A0A0S7BR37|A0A0S7BR37_9BACT	shg:Sph21_3981	4e-58	93	225	573	21	139	1	119	119	137	K02950	small subunit ribosomal protein S12
tr|A0A0U5P4R4|A0A0U5P4R4_9CLOT	csh:Closa_3040	7e-42	97	171	433	1	88	1	88	88	88	K02956	small subunit ribosomal protein S15
tr|A0A102CXE3|A0A102CXE3_9BACT	rmg:Rhom172_1058	6e-08	33	58.5	140	1	98	1	98	98	118	K02888	large subunit ribosomal protein L21
tr|A6ERD6|A6ERD6_9BACT	gfo:GFO_0382	2e-32	78	139	351	1	89	1	89	89	89	K02956	small subunit ribosomal protein S15
tr|B2KCR3|B2KCR3_ELUMP	fsy:FsymDg_2704	6e-05	26	50.4	119	67	212	115	279	165	343	K06979	ribosomal RNA large subunit methyltransferase F
tr|C2KV78|C2KV78_9FIRM	bpb:bpr_I2050	1e-175	90	616	1589	1	341	1	341	341	341	K00134	glyceraldehyde 3-phosphate dehydrogenase
tr|C9KPD3|C9KPD3_9FIRM	ssg:Selsp_1464	2e-69	69	264	674	1	197	1	197	197	197	K02986	small subunit ribosomal protein S4
tr|D0TIV5|D0TIV5_9BACE	pdi:BDI_0160	1e-163	77	576	1485	1	386	1	386	386	386	K01572	oxaloacetate decarboxylase, beta subunit
tr|D2MMF1|D2MMF1_9FIRM	erh:ERH_1173	1e-39	74	163	413	1	103	1	103	103	103	K02946	small subunit ribosomal protein S10
tr|D4J017|D4J017_BUTFI	ere:EUBREC_0383	0	93	755	1949	1	395	1	395	395	395	K02358	elongation factor EF-Tu
tr|D5EUC3|D5EUC3_PRER2	pru:PRU_1947	0	91	950	2455	1	536	1	536	536	536	K06915	alpha-ketoglutarate-dependent 2,4-dichlorophenoxyacetate dioxygenase
tr|D5EVZ3|D5EVZ3_PRER2	pru:PRU_2395	1e-105	91	382	980	1	210	1	210	210	210	K00762	orotate phosphoribosyltransferase
tr|D5EYR8|D5EYR8_PRER2	pru:PRU_2860	3e-99	92	363	931	1	201	1	201	201	201	K03773	FKBP-type peptidyl-prolyl cis-trans isomerase FklB
tr|D8DY73|D8DY73_PREBR	pmz:HMPREF0659_A6744	0	69	859	2219	1	668	1	651	681	651	K03628	transcription termination factor Rho
tr|E0RYT8|E0RYT8_BUTPB	bpb:bpr_I2049	0	92	741	1914	1	411	1	411	411	411	K00927	phosphoglycerate kinase
tr|E4T2M6|E4T2M6_PALPW	dfe:Dfer_0102	4e-09	21	67	162	28	532	43	535	541	795	K02014	iron complex outermembrane recepter protein
tr|E8LDU8|E8LDU8_9FIRM	afn:Acfer_1923	6e-96	82	352	903	1	208	1	208	208	225	K02982	small subunit ribosomal protein S3
tr|F2NWF0|F2NWF0_TRES6	tsu:Tresu_2202	0	88	955	2469	15	571	15	571	557	571	K06200	carbon starvation protein
tr|R6QIM0|R6QIM0_9FIRM	eha:Ethha_2765	1e-139	64	497	1280	1	396	1	399	399	403	K00928	aspartate kinase
tr|F9ZBF6|F9ZBF6_ODOSD	osp:Odosp_1211	0	100	1468	3800	1	730	1	730	730	730	K01915	glutamine synthetase
tr|G6AW39|G6AW39_9BACT	ova:OBV_33740	0	60	900	2325	1	744	1	742	749	744	K01681	aconitate hydratase 1
tr|H1PJV4|H1PJV4_9FIRM	eel:EUBELI_00325	7e-65	62	248	634	1	195	1	197	197	197	K02986	small subunit ribosomal protein S4
tr|I0GPD3|I0GPD3_SELRL	ssg:Selsp_1282	1e-144	77	512	1318	25	341	26	342	317	342	K01889	phenylalanyl-tRNA synthetase alpha chain
tr|I5AQF9|I5AQF9_EUBCE	ral:Rumal_2834	0	79	664	1713	2	432	3	433	431	433	K01689	enolase
tr|K2KDM4|K2KDM4_9GAMM	ilo:IL1079	2e-56	66	220	561	1	177	1	178	178	178	K03640	peptidoglycan-associated lipoprotein
tr|L8XSB5|L8XSB5_9SPIR	bhy:BHWA1_00111	1e-130	91	466	1199	1	258	1	258	258	258	K01715	3-hydroxybutyryl-CoA dehydratase
tr|Q68GZ9|Q68GZ9_RUMGN	bpb:bpr_I1193	5e-87	91	322	824	1	184	112	295	184	562	K04077	chaperonin GroEL
tr|R5BA03|R5BA03_9BACT	phe:Phep_0619	3e-69	76	263	671	1	172	1	172	172	172	K02988	small subunit ribosomal protein S5
tr|R5CL26|R5CL26_9BACT	pdn:HMPREF9137_0698	1e-50	80	200	509	1	128	1	128	128	128	K02996	small subunit ribosomal protein S9
tr|R5EKB2|R5EKB2_9GAMM	dpo:Dpse_GA14145	2e-70	47	268	685	34	308	3	277	275	324	K03364	cell division cycle 20-like protein 1, cofactor of APC complex
tr|R5HB26|R5HB26_9FIRM	elm:ELI_3583	2e-43	54	177	449	1	179	1	173	179	175	K02864	large subunit ribosomal protein L10
tr|R5LC52|R5LC52_9FIRM	cpy:Cphy_3660	1e-68	87	259	663	1	145	1	145	145	145	K02878	large subunit ribosomal protein L16
tr|R5PP64|R5PP64_9BACT	erh:ERH_0231	1e-08	29	61.2	147	45	138	402	492	94	497	K07720	two-component system, response regulator YesN
tr|R5V1W9|R5V1W9_9FIRM	ral:Rumal_0043	4e-66	87	251	642	1	139	1	140	140	140	K02878	large subunit ribosomal protein L16
tr|R6BN65|R6BN65_9BACT	pru:PRU_2792	1e-153	84	542	1397	1	315	1	315	315	315	K01738	cysteine synthase A
tr|R6ES60|R6ES60_9BACT	pdn:HMPREF9137_0898	1e-71	91	270	689	1	146	1	146	146	146	K02867	large subunit ribosomal protein L11
tr|R6IFM9|R6IFM9_9FIRM	ova:OBV_09880	2e-33	69	143	360	1	102	1	102	102	119	K02881	large subunit ribosomal protein L18
tr|R6QKZ5|R6QKZ5_9CLOT	ere:EUBREC_1936	1e-36	85	153	387	1	88	1	88	88	88	K02956	small subunit ribosomal protein S15
tr|R6W3Q4|R6W3Q4_9BACT	bfs:BF3784	1e-113	65	410	1053	1	330	1	330	331	330	K02357	elongation factor EF-Ts
tr|R6ZRR9|R6ZRR9_9FIRM	efa:EF0020	1e-126	67	452	1163	1	326	1	328	328	330	K02793	PTS system, mannose-specific IIA component
tr|R7FXH8|R7FXH8_9PROT	mas:Mahau_1061	4e-39	67	162	409	1	111	1	111	111	116	K02884	large subunit ribosomal protein L19
tr|R7JMR2|R7JMR2_9FIRM	rho:RHOM_10160	0	90	989	2558	1	533	1	533	533	534	K01610	phosphoenolpyruvate carboxykinase (ATP)
tr|R7R4B0|R7R4B0_9FIRM	bpb:bpr_I0611	1e-65	74	250	639	1	169	1	169	169	169	K02988	small subunit ribosomal protein S5
tr|S0G332|S0G332_9DELT	dat:HRM2_04030	0	81	951	2459	1	599	1	598	599	637	K04043	molecular chaperone DnaK
tr|U2F3C5|U2F3C5_CLOS4	ral:Rumal_0116	0	70	718	1854	1	526	1	526	526	548	K04077	chaperonin GroEL
tr|U5QHC8|U5QHC8_9CYAN	gvi:gvip554	0	85	1028	2657	1	632	1	638	638	638	K04043	molecular chaperone DnaK
tr|W0FMC1|W0FMC1_9BACT	pdi:BDI_2687	1e-118	53	429	1102	3	414	2	397	416	397	K07214	enterochelin esterase and related enzymes
tr|W7UFR7|W7UFR7_RUMFL	ral:Rumal_0044	8e-17	69	88.2	217	1	65	1	65	65	65	K02904	large subunit ribosomal protein L29
tr|A0A011QAI9|A0A011QAI9_9PROT	app:CAP2UW1_1512	0	70	756	1953	1	506	1	505	506	508	K00705	4-alpha-glucanotransferase
tr|A0A068NIX9|A0A068NIX9_9ACTO	ols:Olsu_0837	1e-143	77	511	1315	1	330	1	329	330	330	K00611	ornithine carbamoyltransferase
tr|A0A081C345|A0A081C345_9BACT	sfu:Sfum_1553	1e-178	76	626	1615	1	397	1	397	397	397	K02358	elongation factor EF-Tu
tr|A0A095XSL2|A0A095XSL2_9FUSO	fnu:FN0524	0	78	1467	3799	9	929	2	919	921	919	K03657	DNA helicase II / ATP-dependent DNA helicase PcrA
tr|A0A096BPZ7|A0A096BPZ7_9BACT	pmz:HMPREF0659_A7134	1e-40	95	167	422	1	83	1	83	83	83	K02909	large subunit ribosomal protein L31
tr|A0A0A0I8B4|A0A0A0I8B4_CLONO	cno:NT01CX_1144	1e-161	93	570	1470	1	315	1	315	315	315	K03040	DNA-directed RNA polymerase subunit alpha
tr|A0A0B2EW91|A0A0B2EW91_9BACL	rcu:RCOM_1248100	0	95	1159	2998	1	618	1	618	618	647	K03283	heat shock 70kDa protein 1/8
tr|A0A0C1XGC9|A0A0C1XGC9_9CYAN	cpi:Cpin_1004	0	70	704	1817	2	478	3	479	477	479	K01893	asparaginyl-tRNA synthetase
tr|K2LBJ9|K2LBJ9_9PROT	apt:APA01_09260	2e-28	60	127	318	1	125	1	124	125	124	K02935	large subunit ribosomal protein L7/L12
tr|A0A0F5FMH9|A0A0F5FMH9_9RHIZ	phl:KKY_1682	3e-32	64	139	350	3	126	2	125	124	125	K02935	large subunit ribosomal protein L7/L12
tr|A0A0H4HZQ5|A0A0H4HZQ5_9ALTE	maq:Maqu_0921	0	83	719	1855	1	431	1	431	431	431	K01689	enolase
tr|A0A0K1NJS8|A0A0K1NJS8_9BACT	pmz:HMPREF0659_A5334	4e-63	85	241	616	1	148	1	148	148	148	K02876	large subunit ribosomal protein L15
tr|A0A0M2KHU7|A0A0M2KHU7_9ENTR	eay:EAM_0229	0	91	2475	6414	1	1385	1	1385	1385	1407	K03046	DNA-directed RNA polymerase subunit beta'
tr|A0A0P6XTD3|A0A0P6XTD3_9CHLR	atm:ANT_04140	0	81	1275	3298	1	791	2	791	791	818	K03696	ATP-dependent Clp protease ATP-binding subunit ClpC
tr|A0A0R2B792|A0A0R2B792_LACCL	lpj:JDM1_1013	0	74	679	1751	1	448	1	448	448	448	K00262	glutamate dehydrogenase (NADP+)
tr|A0A0S7C3R4|A0A0S7C3R4_9BACT	shg:Sph21_0753	0	70	730	1885	1	535	1	535	535	545	K04077	chaperonin GroEL
tr|A0A0V2E8U1|A0A0V2E8U1_SALCE	ses:SARI_00266	0	94	1534	3971	1	857	5	861	857	861	K03695	ATP-dependent Clp protease ATP-binding subunit ClpB
tr|A0A109BNL9|A0A109BNL9_HYPSL	hdn:Hden_1029	3e-80	82	300	767	45	220	51	226	176	226	K02931	large subunit ribosomal protein L5
tr|B4CUX9|B4CUX9_9BACT	amu:Amuc_0298	3e-22	50	106	264	1	110	1	110	110	112	K02890	large subunit ribosomal protein L22
tr|C3JCG0|C3JCG0_POREA	osp:Odosp_2879	1e-154	82	545	1404	1	327	1	326	327	331	K01624	fructose-bisphosphate aldolase, class II
tr|C9LGT8|C9LGT8_9BACT	pmz:HMPREF0659_A5328	1e-44	90	180	456	1	100	1	100	100	100	K02954	small subunit ribosomal protein S14
tr|D1PCM4|D1PCM4_9BACT	lan:Lacal_2319	6e-30	39	136	342	42	248	20	225	212	698	K07114	N-acetylmuramic acid 6-phosphate etherase
tr|D2ZZE9|D2ZZE9_NEIMU	nla:NLA_5150	0	87	645	1664	1	389	1	389	389	513	K00324	NAD(P) transhydrogenase subunit alpha
tr|D4J2W8|D4J2W8_BUTFI	scd:Spica_2815	5e-96	53	353	907	55	377	38	361	324	362	K10546	putative multiple sugar transport system substrate-binding protein
tr|D5ES90|D5ES90_PRER2	pru:PRU_1174	1e-161	100	570	1470	1	280	1	280	280	280	K04518	prephenate dehydratase
tr|D5EUM6|D5EUM6_PRER2	pru:PRU_2058	1e-128	100	460	1183	1	237	1	237	237	251	K02003	glycine betaine/proline transport system substrate-binding protein
tr|D5EW83|D5EW83_PRER2	pru:PRU_0247	1e-150	95	533	1373	1	282	1	282	282	282	K03625	N utilization substance protein B
tr|D5EYY3|D5EYY3_PRER2	pru:PRU_2927	0	100	851	2198	1	434	1	434	434	434	K00790	UDP-N-acetylglucosamine 1-carboxyvinyltransferase
tr|D8DZT4|D8DZT4_PREBR	bth:BT_2977	2e-78	56	295	754	1	289	1	286	289	291	K01802	peptidylprolyl isomerase
tr|E0S0L3|E0S0L3_BUTPB	bpb:bpr_I0593	5e-51	100	201	512	1	103	1	103	103	103	K02946	small subunit ribosomal protein S10
tr|E5V5Y8|E5V5Y8_9BACE	lan:Lacal_2319	7e-22	35	109	272	6	216	7	219	219	698	K07114	N-acetylmuramic acid 6-phosphate etherase
tr|E8LIK1|E8LIK1_9GAMM	aha:AHA_2382	2e-81	61	304	778	1	250	1	249	250	251	K01803	triosephosphate isomerase (TIM)
tr|F3AKN7|F3AKN7_9FIRM	clo:HMPREF0868_0657	1e-134	66	482	1240	1	371	1	377	377	377	K07335	basic membrane protein A and related proteins
tr|F6EVW2|F6EVW2_SPHCR	sch:Sphch_2088	0	95	1580	4090	1	860	1	860	860	860	K03695	ATP-dependent Clp protease ATP-binding subunit ClpB
tr|G1VD55|G1VD55_9BACT	pmz:HMPREF0659_A6046	0	95	1115	2883	1	578	1	578	578	578	K04567	lysyl-tRNA synthetase, class II
tr|G6B1K1|G6B1K1_9BACT	pru:PRU_0635	0	89	762	1967	1	426	1	426	426	426	K00600	glycine hydroxymethyltransferase
tr|H1Q4E3|H1Q4E3_9BACT	pdn:HMPREF9137_0916	7e-80	91	297	761	1	158	19	176	158	176	K02992	small subunit ribosomal protein S7
tr|I0GRL4|I0GRL4_SELRL	afn:Acfer_1385	1e-166	82	587	1512	1	340	1	341	341	341	K00826	branched-chain amino acid aminotransferase
tr|I5AVW2|I5AVW2_EUBCE	eel:EUBELI_00316	3e-64	73	246	627	1	168	11	178	168	179	K02988	small subunit ribosomal protein S5
tr|K6U7C5|K6U7C5_9CLOT	cbe:Cbei_4318	0	94	2219	5751	1	1169	1	1169	1169	1169	K03737	putative pyruvate-flavodoxin oxidoreductase
tr|M2CB24|M2CB24_TREDN	tde:TDE2154	3e-51	99	202	514	15	119	15	119	105	119	K02887	large subunit ribosomal protein L20
tr|R5BFG7|R5BFG7_9BACT	pmz:HMPREF0659_A5116	1e-93	74	345	884	1	228	1	228	228	271	K02967	small subunit ribosomal protein S2
tr|R5CNS2|R5CNS2_9BACT	cpr:CPR_0938	2e-57	58	223	569	5	180	523	696	176	696	K00532	ferredoxin hydrogenase
tr|R5EMK0|R5EMK0_9FIRM	ova:OBV_06110	1e-145	64	517	1332	1	395	1	396	396	396	K04487	cysteine desulfurase
tr|R5HRX0|R5HRX0_9FIRM	ral:Rumal_2924	1e-173	56	610	1572	4	538	6	550	545	573	K01835	phosphoglucomutase
tr|R5LVF1|R5LVF1_9BACT	pdn:HMPREF9137_0263	0	82	676	1745	3	410	4	411	408	412	K03544	ATP-dependent Clp protease ATP-binding subunit ClpX
tr|R5PV46|R5PV46_9FIRM	ova:OBV_34940	1e-150	68	535	1378	1	399	1	398	399	401	K02358	elongation factor EF-Tu
tr|R5VI16|R5VI16_9FIRM	ral:Rumal_2480	3e-21	56	102	255	1	94	1	94	94	96	K02990	small subunit ribosomal protein S6
tr|R6BXM6|R6BXM6_9CLOT	rho:RHOM_09330	0	84	848	2190	1	526	1	526	526	541	K04077	chaperonin GroEL
tr|R6EY89|R6EY89_9FIRM	cle:Clole_3557	3e-30	57	132	333	1	123	1	123	123	123	K02935	large subunit ribosomal protein L7/L12
tr|R6IRM0|R6IRM0_9CLOT	eel:EUBELI_01258	0	86	1529	3958	1	862	1	862	862	876	K01006	pyruvate,orthophosphate dikinase
tr|R6R6A3|R6R6A3_9CLOT	cth:Cthe_1862	1e-144	68	515	1326	1	369	1	370	370	370	K10112	maltose/maltodextrin transport system ATP-binding protein
tr|R6WCU8|R6WCU8_9FIRM	rho:RHOM_07170	1e-63	63	244	623	3	184	2	183	182	183	K02838	ribosome recycling factor
tr|R7A5Q3|R7A5Q3_9BACE	eel:EUBELI_00316	4e-64	74	245	626	1	167	11	177	167	179	K02988	small subunit ribosomal protein S5
tr|R7GTK2|R7GTK2_9FIRM	ral:Rumal_0035	3e-34	69	145	367	1	104	1	104	104	104	K02946	small subunit ribosomal protein S10
tr|R7K2Z8|R7K2Z8_9FIRM	cth:Cthe_2892	0	68	677	1748	1	519	1	518	519	541	K04077	chaperonin GroEL
tr|R8W0L6|R8W0L6_9CLOT	eha:Ethha_1072	4e-70	80	265	677	1	156	1	156	156	156	K02992	small subunit ribosomal protein S7
tr|S2ZLM8|S2ZLM8_9ACTN	apv:Apar_1140	2e-95	80	350	897	1	208	1	208	208	208	K00939	adenylate kinase
tr|U2KHU8|U2KHU8_TRELE	tbe:Trebr_2276	3e-52	68	205	522	1	150	1	150	150	150	K02876	large subunit ribosomal protein L15
tr|U7L6M9|U7L6M9_9CORY	car:cauri_0392	1e-159	97	561	1447	1	278	1	278	278	278	K02886	large subunit ribosomal protein L2
tr|W0FSZ3|W0FSZ3_9BACT	pru:PRU_1439	0	84	968	2503	1	550	34	583	551	593	K01876	aspartyl-tRNA synthetase
tr|W7UMD3|W7UMD3_RUMFL	ral:Rumal_0041	4e-40	75	165	418	1	111	1	111	111	111	K02890	large subunit ribosomal protein L22
tr|A0A068DP17|A0A068DP17_9BACT	bpi:BPLAN_501	6e-50	62	198	503	1	158	1	158	158	162	K03624	transcription elongation factor GreA
tr|A0A078T7I6|A0A078T7I6_9PORP	pdi:BDI_1366	0	100	875	2262	1	432	2	433	432	433	K01912	phenylacetate-CoA ligase
tr|A0A095SWQ6|A0A095SWQ6_9FLAO	fbc:FB2170_05625	8e-11	97	68.2	165	26	61	26	61	36	63	K02110	F-type H+-transporting ATPase subunit c
tr|A0A096BKV6|A0A096BKV6_9BACT	pdn:HMPREF9137_0285	1e-110	72	401	1030	3	284	4	285	282	288	K02557	chemotaxis protein MotB
tr|A0A0A0DCF0|A0A0A0DCF0_9PROT	mlo:mlr2329	1e-142	67	508	1307	1	365	1	365	365	365	K02023	multiple sugar transport system ATP-binding protein
tr|A0A0B0QVI8|A0A0B0QVI8_APHFL	npu:Npun_R0031	1e-169	84	596	1536	1	340	1	340	340	347	K00134	glyceraldehyde 3-phosphate dehydrogenase
tr|A0A0C1U7N0|A0A0C1U7N0_9DELT	gsu:GSU0113	0	96	855	2210	1	458	1	458	458	470	K02112	F-type H+-transporting ATPase subunit beta
tr|A0A0F4RNZ0|A0A0F4RNZ0_9RHOB	xtr:394957	4e-38	98	159	401	1	78	255	332	78	375	K05692	actin beta/gamma 1
tr|A0A0H3UA90|A0A0H3UA90_9BACT	bvu:BVU_1187	1e-100	68	366	940	2	246	3	247	245	249	K01719	uroporphyrinogen-III synthase
tr|A0A0K1MXP4|A0A0K1MXP4_LACPA	lcz:LCAZH_2471	2e-51	100	202	515	1	102	1	102	102	102	K02946	small subunit ribosomal protein S10
tr|A0A0M1JT79|A0A0M1JT79_9CYAN	npu:Npun_AF186	0	54	1726	4471	113	1786	7	1668	1683	1675	K03654	ATP-dependent DNA helicase RecQ
tr|A0A0P0LCB1|A0A0P0LCB1_BACVU	bvu:BVU_0805	1e-109	95	394	1013	1	205	1	205	205	205	K02906	large subunit ribosomal protein L3
tr|A0A0R1X890|A0A0R1X890_9LACO	lpj:JDM1_0525	1e-119	71	431	1109	1	289	1	290	290	310	K02796	PTS system, mannose-specific IID component
tr|A0A0S7BZW1|A0A0S7BZW1_9BACT	rsi:Runsl_1819	4e-30	61	132	332	1	126	1	126	126	126	K02935	large subunit ribosomal protein L7/L12
tr|A0A0U9HRD5|A0A0U9HRD5_9BACT	tye:THEYE_A1587	1e-152	87	541	1395	1	312	1	312	312	312	K00024	malate dehydrogenase
tr|A0A108ENJ4|A0A108ENJ4_9BURK	bph:Bphy_3067	4e-31	73	135	340	1	90	1	90	90	92	K03530	DNA-binding protein HU-beta
tr|A6NPE7|A6NPE7_9FIRM	clo:HMPREF0868_0503	1e-153	72	544	1401	1	372	1	372	372	372	K10112	maltose/maltodextrin transport system ATP-binding protein
tr|R6CYZ2|R6CYZ2_9BACE	bsa:Bacsa_1896	1e-134	92	478	1230	1	259	72	330	259	330	K02357	elongation factor EF-Ts
tr|C2MBI6|C2MBI6_9PORP	pah:Poras_0745	0	92	740	1910	1	395	1	395	395	395	K02358	elongation factor EF-Tu
tr|C9KQU3|C9KQU3_9FIRM	lsp:Bsph_1990	6e-07	38	57.4	137	3	77	7	81	75	707	K01081	5'-nucleotidase
tr|D1PA32|D1PA32_9BACT	pru:PRU_0424	1e-144	65	513	1320	34	394	25	384	365	384	K01785	aldose 1-epimerase
tr|D2RMF2|D2RMF2_ACIFV	afn:Acfer_1902	1e-174	96	614	1584	1	323	1	323	323	323	K03040	DNA-directed RNA polymerase subunit alpha
tr|D4J193|D4J193_BUTFI	rho:RHOM_04835	0	82	1949	5049	1	1176	1	1180	1181	1181	K03737	putative pyruvate-flavodoxin oxidoreductase
tr|D5ERZ6|D5ERZ6_PRER2	pru:PRU_1071	0	97	1154	2984	1	581	1	581	581	581	K01840	phosphomannomutase
tr|D5EUF0|D5EUF0_PRER2	pru:PRU_1978	0	100	1127	2916	1	554	1	554	554	554	K01953	asparagine synthase (glutamine-hydrolysing)
tr|D5EYT3|D5EYT3_PRER2	pru:PRU_2876	0	100	1044	2700	1	513	1	513	513	513	K01880	glycyl-tRNA synthetase
tr|D8DYU9|D8DYU9_PREBR	pmz:HMPREF0659_A6498	0	84	978	2527	3	589	6	591	589	594	K02945	small subunit ribosomal protein S1
tr|E0RZR0|E0RZR0_BUTPB	bpb:bpr_I2443	0	87	913	2359	1	522	1	522	522	522	K02027	multiple sugar transport system substrate-binding protein
tr|E4U631|E4U631_OCEP5	opr:Ocepr_0392	2e-75	83	283	725	1	179	1	179	179	179	K03744	LemA protein
tr|E8LEL5|E8LEL5_9FIRM	hmo:HM1_0378	1e-177	62	624	1608	1	499	10	511	507	511	K01966	propionyl-CoA carboxylase beta chain
tr|F3ACC1|F3ACC1_9FIRM	csh:Closa_3751	2e-50	81	199	507	1	122	1	122	122	122	K02881	large subunit ribosomal protein L18
tr|F6BGQ9|F6BGQ9_THEXL	txy:Thexy_0360	4e-56	100	218	556	1	110	1	110	110	122	K02952	small subunit ribosomal protein S13
tr|G0VLR3|G0VLR3_MEGEL	med:MELS_2044	0	98	2341	6067	1	1171	1	1171	1171	1171	K03737	putative pyruvate-flavodoxin oxidoreductase
tr|G6AZN1|G6AZN1_9BACT	pdn:HMPREF9137_0263	0	79	649	1674	1	411	1	406	411	412	K03544	ATP-dependent Clp protease ATP-binding subunit ClpX
tr|H1Q2X0|H1Q2X0_9BACT	pmz:HMPREF0659_A6134	0	85	1057	2733	1	639	1	634	640	634	K04043	molecular chaperone DnaK
tr|I0GQ71|I0GQ71_SELRL	ssg:Selsp_0706	0	78	776	2005	1	525	1	525	525	543	K04077	chaperonin GroEL
tr|R5BAC1|R5BAC1_9CLOT	ttm:Tthe_0421	5e-88	66	326	835	1	228	13	240	228	242	K02863	large subunit ribosomal protein L1
tr|K5ZC79|K5ZC79_9PORP	lan:Lacal_2319	5e-18	30	96.7	239	34	244	15	225	219	698	K07114	N-acetylmuramic acid 6-phosphate etherase
tr|M1SZJ8|M1SZJ8_MORMO	rah:Rahaq_0614	3e-32	98	139	350	1	71	1	71	71	71	K02970	small subunit ribosomal protein S21
tr|Q6XNQ9|Q6XNQ9_9SYNE	cya:CYA_1194	0	98	754	1948	1	370	86	455	370	474	K01601	ribulose-bisphosphate carboxylase large chain
tr|R5BBX5|R5BBX5_9BACT	tet:TTHERM_01229030	0.0001	23	50.4	119	36	406	519	840	382	2342	K12600	superkiller protein 3
tr|R5CLS7|R5CLS7_9BACT	pru:PRU_2136	4e-40	72	165	418	1	126	1	126	126	126	K02935	large subunit ribosomal protein L7/L12
tr|R5EKX5|R5EKX5_9GAMM	cps:CPS_0872	1e-63	65	244	624	1	202	1	200	202	201	K02926	large subunit ribosomal protein L4
tr|R5HG29|R5HG29_9FIRM	bde:BDP_1065	1e-143	60	509	1311	1	406	1	405	406	405	K00821	acetylornithine/N-succinyldiaminopimelate aminotransferase
tr|R5LN60|R5LN60_9BACT	pru:PRU_0307	0	82	835	2158	1	529	1	529	529	543	K04077	chaperonin GroEL
tr|R5PSZ6|R5PSZ6_9BACT	bth:BT_0870	1e-165	74	585	1508	1	388	1	388	388	394	K00652	8-amino-7-oxononanoate synthase
tr|R5V935|R5V935_9FIRM	fsu:Fisuc_2811	0	74	676	1743	6	449	4	447	444	449	K00262	glutamate dehydrogenase (NADP+)
tr|R6BTJ5|R6BTJ5_9BACT	pmz:HMPREF0659_A6491	8e-59	70	228	580	1	165	1	165	165	170	K02109	F-type H+-transporting ATPase subunit b
tr|R6EWU7|R6EWU7_9BACT	pru:PRU_0616	5e-48	84	191	486	1	113	1	114	114	114	K02990	small subunit ribosomal protein S6
tr|R6ILG4|R6ILG4_9FIRM	afn:Acfer_1710	0	80	745	1924	2	469	23	489	468	491	K02112	F-type H+-transporting ATPase subunit beta
tr|R6R032|R6R032_9FIRM	rho:RHOM_14465	4e-87	82	322	826	1	197	1	197	197	197	K02986	small subunit ribosomal protein S4
tr|R6W791|R6W791_9BACT	bvu:BVU_0310	0	85	1249	3233	1	714	1	714	714	716	K01847	methylmalonyl-CoA mutase
tr|R6ZZE7|R6ZZE7_9FIRM	rho:RHOM_14560	3e-38	72	159	402	1	103	1	103	103	103	K02895	large subunit ribosomal protein L24
tr|R7GKJ3|R7GKJ3_9CLOT	bcl:ABC0178	8e-32	60	137	346	1	118	1	120	120	120	K02879	large subunit ribosomal protein L17
tr|R7JTV3|R7JTV3_9FIRM	eel:EUBELI_01258	0	86	1513	3917	3	861	4	862	859	876	K01006	pyruvate,orthophosphate dikinase
tr|R7RTT5|R7RTT5_9CLOT	cst:CLOST_0643	1e-159	70	562	1449	1	395	4	398	396	398	K00927	phosphoglycerate kinase
tr|S1R7S7|S1R7S7_9ENTE	sga:GALLO_1940	1e-137	45	489	1260	1	509	1	512	512	516	K06148	ATP-binding cassette, subfamily C, bacterial
tr|U2J748|U2J748_9BACT	xtr:549170	5e-16	34	88.6	218	253	438	200	365	193	367	K13444	sulfatase modifying factor 1
tr|U6RBT2|U6RBT2_9BACE	bvu:BVU_0869	1e-46	61	187	476	1	171	1	171	171	171	K06142	outer membrane protein
tr|W0FQ61|W0FQ61_9BACT	mas:Mahau_2172	0	78	646	1667	10	412	1	399	403	399	K02358	elongation factor EF-Tu
tr|W7UJG7|W7UJG7_RUMFL	ral:Rumal_0961	1e-24	63	114	284	1	91	1	91	91	92	K03530	DNA-binding protein HU-beta
tr|A0A011V021|A0A011V021_RUMAL	ral:Rumal_2966	1e-89	100	330	846	1	163	1	163	163	163	K00334	NADH dehydrogenase I subunit E
tr|A0A081LAU2|A0A081LAU2_9BACI	bpu:BPUM_0922	0	97	708	1827	1	368	1	368	368	368	K10112	maltose/maltodextrin transport system ATP-binding protein
tr|A0A095Y0X0|A0A095Y0X0_9BACT	pmz:HMPREF0659_A5481	1e-34	82	147	371	1	89	1	91	91	91	K02956	small subunit ribosomal protein S15
tr|A0A096C9D9|A0A096C9D9_9BACT	pdn:HMPREF9137_0600	0	89	1213	3139	1	660	1	660	660	660	K00239	succinate dehydrogenase flavoprotein subunit
tr|A0A0A0Z472|A0A0A0Z472_9ENTR	pam:PANA_1186	4e-28	56	128	322	322	451	305	431	130	431	K03646	colicin import membrane protein
tr|A0A0B2F1A3|A0A0B2F1A3_9BACL	smo:SELMODRAFT_178975	0	95	837	2163	5	436	1	432	432	449	K07374	tubulin alpha
tr|A0A0C2D359|A0A0C2D359_9DELT	toc:Toce_0909	1e-93	41	347	889	8	484	4	469	482	618	K04043	molecular chaperone DnaK
tr|A0A0D8IDW5|A0A0D8IDW5_9CLOT	ckr:CKR_1505	0	55	1742	4512	5	1508	6	1509	1508	1509	K00265	glutamate synthase (NADPH/NADH) large chain
tr|A0A0F5IM33|A0A0F5IM33_9PORP	ppp:PHYPADRAFT_193915	8e-75	46	283	723	7	307	10	314	309	322	K00064	D-threo-aldose 1-dehydrogenase
tr|A0A0H4T0K0|A0A0H4T0K0_9CHLR	atm:ANT_10070	1e-136	85	488	1255	1	273	1	273	273	274	K02886	large subunit ribosomal protein L2
tr|A0A0K1PDI8|A0A0K1PDI8_9DELT	ank:AnaeK_1937	3e-39	81	162	410	1	92	1	92	92	98	K02965	small subunit ribosomal protein S19
tr|A0A0M2Q364|A0A0M2Q364_PROHO	mar:MAE_41160	8e-33	95	141	355	1	69	283	351	69	351	K02706	photosystem II P680 reaction center D2 protein
tr|K9YDS9|K9YDS9_HALP7	ava:Ava_1507	0	79	849	2193	1	504	1	504	504	509	K02704	photosystem II CP47 chlorophyll apoprotein
tr|A0A0R2FF63|A0A0R2FF63_9LACO	thl:TEH_01240	1e-128	57	461	1186	1	409	1	400	409	400	K00627	pyruvate dehydrogenase E2 component (dihydrolipoamideacetyltransferase)
tr|A0A0S7XZ41|A0A0S7XZ41_9DELT	dao:Desac_1431	2e-43	69	176	447	1	123	1	123	123	124	K02952	small subunit ribosomal protein S13
tr|A0A0V8QCV2|A0A0V8QCV2_9FIRM	mel:Metbo_2435	0.0001	40	50.8	120	15	74	12	67	60	253	K12234	F420-0:gamma-glutamyl ligase
tr|A0A117J2U0|A0A117J2U0_9FIRM	med:MELS_0402	1e-123	94	442	1138	1	237	1	237	237	238	K02863	large subunit ribosomal protein L1
tr|A6NXE4|A6NXE4_9FIRM	ova:OBV_09860	2e-59	83	229	585	1	133	1	132	133	132	K02994	small subunit ribosomal protein S8
tr|B5CWN1|B5CWN1_BACPM	bsa:Bacsa_0264	0	89	1640	4247	1	908	1	908	908	908	K01006	pyruvate,orthophosphate dikinase
tr|R6HS21|R6HS21_9FIRM	afn:Acfer_1925	2e-39	83	163	412	1	91	1	91	91	91	K02965	small subunit ribosomal protein S19
tr|D1PF45|D1PF45_9BACT	cly:Celly_2698	9e-28	36	129	323	31	238	17	223	212	696	K07114	N-acetylmuramic acid 6-phosphate etherase
tr|D3HUX4|D3HUX4_9BACT	pru:PRU_2792	1e-141	80	504	1297	1	315	1	315	315	315	K01738	cysteine synthase A
tr|D4JA09|D4JA09_9FIRM	rho:RHOM_14845	1e-121	73	436	1120	1	311	1	311	311	312	K01738	cysteine synthase A
tr|D5EUQ5|D5EUQ5_PRER2	pru:PRU_2087	4e-55	90	215	548	1	122	1	122	122	164	K02879	large subunit ribosomal protein L17
tr|D5EWF3|D5EWF3_PRER2	pru:PRU_2431	1e-147	100	523	1347	1	252	1	252	252	252	K00240	succinate dehydrogenase iron-sulfur protein
tr|D5EZ21|D5EZ21_PRER2	pru:PRU_0753	2e-49	100	196	498	1	95	1	95	95	95	K04764	integration host factor subunit alpha
tr|D8E065|D8E065_PREBR	pru:PRU_2133	3e-66	98	252	643	1	126	1	126	126	126	K02950	small subunit ribosomal protein S12
tr|E0S0M8|E0S0M8_BUTPB	bpb:bpr_I0608	3e-69	100	262	669	1	133	1	133	133	133	K02994	small subunit ribosomal protein S8
tr|E5WN91|E5WN91_9BACI	cho:Chro.30042	8e-11	26	72.4	176	434	641	445	629	215	1421	K01509	adenosinetriphosphatase
tr|E8LM74|E8LM74_9GAMM	cls:CXIVA_04690	0	81	1271	3289	1	746	1	752	752	754	K00656	formate C-acetyltransferase
tr|F3B626|F3B626_9FIRM	csh:Closa_3739	3e-90	80	333	853	1	197	1	197	197	197	K02986	small subunit ribosomal protein S4
tr|F7JY80|F7JY80_9FIRM	csh:Closa_3751	1e-43	82	177	448	2	107	17	122	106	122	K02881	large subunit ribosomal protein L18
tr|G7M4Q0|G7M4Q0_9CLOT	cbe:Cbei_1458	0	89	2193	5682	1	1175	1	1172	1175	1172	K03737	putative pyruvate-flavodoxin oxidoreductase
tr|H2BCJ8|H2BCJ8_9BACT	pru:PRU_2629	0	69	686	1770	1	471	13	483	472	483	K05970	sialate O-acetylesterase
tr|I0GSJ3|I0GSJ3_SELRL	afl:Aflv_1090	2e-16	53	86.7	213	6	85	12	91	80	101	K03530	DNA-binding protein HU-beta
tr|K8GCR8|K8GCR8_9CYAN	ter:Tery_3791	6e-54	74	211	537	1	138	1	141	141	142	K02692	photosystem I subunit II
tr|M2Q2J3|M2Q2J3_9FIRM	cst:CLOST_2293	1e-174	66	613	1581	15	448	16	448	434	448	K00262	glutamate dehydrogenase (NADP+)
tr|Q8KVI7|Q8KVI7_9BACT	ral:Rumal_0116	7e-76	76	285	728	1	184	91	274	184	548	K04077	chaperonin GroEL
tr|R5BHR0|R5BHR0_9BACT	bfs:BF3999	2e-37	84	156	394	1	89	1	88	89	89	K02965	small subunit ribosomal protein S19
tr|R5CQP9|R5CQP9_9BACT	hoh:Hoch_6580	2e-09	25	64.7	156	7	142	30	165	136	242	K13770	TetR/AcrR family transcriptional regulator, fatty acid metabolismregulator protein
tr|R5EP55|R5EP55_9GAMM	xbo:XBJ1_0349	1e-100	61	366	939	1	310	1	309	310	312	K00024	malate dehydrogenase
tr|R5HYE7|R5HYE7_9BACT	osp:Odosp_2308	3e-76	68	286	732	1	200	1	202	202	202	K02986	small subunit ribosomal protein S4
tr|R5M1C4|R5M1C4_9MOLU	meh:M301_0989	7e-26	68	118	295	1	90	1	90	90	90	K03530	DNA-binding protein HU-beta
tr|R5PVZ8|R5PVZ8_9BACT	pru:PRU_2096	1e-47	66	190	482	1	148	1	148	148	148	K02876	large subunit ribosomal protein L15
tr|R5VNZ1|R5VNZ1_9FIRM	cul:CULC22_00387	2e-14	85	80.5	197	1	41	115	155	41	155	K02992	small subunit ribosomal protein S7
tr|R6C7R5|R6C7R5_9FIRM	ral:Rumal_2494	5e-54	79	211	538	1	133	1	133	133	133	K02996	small subunit ribosomal protein S9
tr|R6F3Q2|R6F3Q2_9BACT	pdn:HMPREF9137_0182	0	81	1850	4791	1	1116	1	1118	1126	1119	K03070	preprotein translocase subunit SecA
tr|R6J306|R6J306_9FIRM	ova:OBV_15550	5e-75	73	282	721	2	186	4	188	185	189	K02356	elongation factor EF-P
tr|R6RDE6|R6RDE6_9CLOT	med:MELS_0760	0	69	673	1736	1	448	1	448	448	449	K00262	glutamate dehydrogenase (NADP+)
tr|R6WFD8|R6WFD8_9FIRM	rho:RHOM_02335	3e-32	79	139	350	1	91	1	91	91	91	K03530	DNA-binding protein HU-beta
tr|R7AE66|R7AE66_9CLOT	csh:Closa_3737	1e-79	83	297	760	1	178	1	178	178	178	K02879	large subunit ribosomal protein L17
tr|R7H0I5|R7H0I5_9BACT	pmz:HMPREF0659_A5316	5e-70	66	266	679	1	209	1	209	209	209	K02926	large subunit ribosomal protein L4
tr|R7KPP6|R7KPP6_9FIRM	ral:Rumal_0256	4e-55	70	215	548	1	164	1	165	165	165	K01588	5-(carboxyamino)imidazole ribonucleotide mutase
tr|R9H765|R9H765_BACT4	cly:Celly_2698	5e-11	27	73.6	179	6	255	66	291	253	696	K07114	N-acetylmuramic acid 6-phosphate etherase
tr|S3JK41|S3JK41_TRESO	med:MELS_0466	1e-58	62	227	578	1	170	1	170	170	170	K02217	ferritin
tr|U2KT82|U2KT82_9BACT	bvu:BVU_4065	2e-11	23	73.2	178	28	375	23	360	363	364	K03286	OmpA-OmpF porin, OOP family
tr|U7UKC2|U7UKC2_9BACT	pmz:HMPREF0659_A5298	3e-77	84	289	739	1	172	1	172	172	172	K02864	large subunit ribosomal protein L10
tr|W0VBN6|W0VBN6_9BURK	afm:AFUA_2G05800	3e-68	48	261	666	3	300	34	344	311	768	K00924	phosphatidylinositol-4-phosphate 3-kinase
tr|W7UV77|W7UV77_RUMFL	ral:Rumal_2390	1e-133	66	476	1225	1	355	1	354	355	356	K02669	twitching motility protein PilT
tr|D5AI72|D5AI72_STRGZ	spw:SPCG_0325	1e-93	78	344	882	1	206	1	206	206	213	K01819	galactose-6-phosphate isomerase
tr|A0A067WCM5|A0A067WCM5_9RHIZ	bhe:BH10350	4e-48	84	192	487	1	120	1	120	120	120	K02881	large subunit ribosomal protein L18
tr|A0A078S2E3|A0A078S2E3_BACUN	bhl:Bache_2629	0	93	1142	2954	1	591	2	592	591	592	K01960	pyruvate carboxylase subunit B
tr|A0A095SEK3|A0A095SEK3_9GAMM	abo:ABO_1492	1e-131	82	471	1211	1	291	1	291	291	291	K01902	succinyl-CoA synthetase alpha subunit
tr|A0A096BKA5|A0A096BKA5_9BACT	pdn:HMPREF9137_2055	1e-124	93	446	1148	1	242	1	242	242	242	K00059	3-oxoacyl-[acyl-carrier protein] reductase
tr|A0A0A0C447|A0A0A0C447_9CELL	cfl:Cfla_1626	6e-56	89	218	554	1	123	1	123	123	128	K02887	large subunit ribosomal protein L20
tr|A0A0B0QNV4|A0A0B0QNV4_APHFL	naz:Aazo_0662	0	82	674	1740	1	409	1	409	409	409	K02358	elongation factor EF-Tu
tr|A0A0C1U2T0|A0A0C1U2T0_9CLOT	cbe:Cbei_1207	1e-34	81	147	370	1	87	1	87	87	87	K02956	small subunit ribosomal protein S15
tr|A0A0D6WSU6|A0A0D6WSU6_9ACTN	rha:RHA1_ro06664	1e-103	33	379	973	71	835	4437	5210	788	5496	K01779	aspartate racemase
tr|A0A0F4RN69|A0A0F4RN69_9RHOB	rsk:RSKD131_0804	1e-146	68	520	1338	1	390	1	395	395	397	K00927	phosphoglycerate kinase
tr|A0A0H3U8F4|A0A0H3U8F4_9BACT	cpr:CPR_0938	2e-09	28	64.3	155	3	182	465	645	183	696	K00532	ferredoxin hydrogenase
tr|A0A0K1FG08|A0A0K1FG08_9FIRM	ssg:Selsp_1492	0	89	707	1825	1	395	1	395	395	395	K02358	elongation factor EF-Tu
tr|A0A0M1JRB8|A0A0M1JRB8_9CYAN	ava:Ava_1507	0	76	814	2103	1	509	1	509	509	509	K02704	photosystem II CP47 chlorophyll apoprotein
tr|A0A0P0GVJ5|A0A0P0GVJ5_9BACE	bhl:Bache_2036	1e-115	91	417	1073	1	221	1	221	221	222	K01625	2-dehydro-3-deoxyphosphogluconate aldolase /4-hydroxy-2-oxoglutarate aldolase
tr|A0A0R1WSI6|A0A0R1WSI6_9LACO	lsl:LSL_1166	1e-136	71	488	1257	1	341	1	336	341	337	K00134	glyceraldehyde 3-phosphate dehydrogenase
tr|A0A0S7BYS9|A0A0S7BYS9_9BACT	phe:Phep_3415	0	76	743	1919	4	498	2	496	495	500	K02112	F-type H+-transporting ATPase subunit beta
tr|A0A0U9HGI8|A0A0U9HGI8_9THEO	tep:TepRe1_1848	3e-81	100	302	773	1	156	1	156	156	156	K00794	riboflavin synthase beta chain
tr|A6L9I0|A6L9I0_PARD8	pdi:BDI_0568	4e-25	83	115	288	1	73	1	73	73	73	K02078	acyl carrier protein
tr|B3JHH2|B3JHH2_9BACE	bsa:Bacsa_2017	1e-151	95	536	1381	1	273	1	273	273	273	K02886	large subunit ribosomal protein L2
tr|C2MAQ5|C2MAQ5_9PORP	pah:Poras_0298	1e-43	94	177	448	1	93	1	93	93	93	K02956	small subunit ribosomal protein S15
tr|C9KQM9|C9KQM9_9FIRM	ssg:Selsp_0515	1e-110	85	400	1028	14	241	1	228	228	240	K02967	small subunit ribosomal protein S2
tr|D1P8Q7|D1P8Q7_9BACT	pru:PRU_0241	1e-147	79	522	1344	6	326	8	327	321	327	K00845	glucokinase
tr|D2RM90|D2RM90_ACIFV	ssg:Selsp_0501	1e-162	57	575	1482	1	505	1	499	506	499	K01067	acetyl-CoA hydrolase
tr|D4J0Y8|D4J0Y8_BUTFI	bpb:bpr_I1045	1e-165	77	584	1506	1	377	1	377	377	380	K00975	glucose-1-phosphate adenylyltransferase
tr|D5ERZ4|D5ERZ4_PRER2	pru:PRU_1069	0	98	2406	6235	1	1186	1	1186	1186	1186	K01870	isoleucyl-tRNA synthetase
tr|D5EUE7|D5EUE7_PRER2	pru:PRU_1975	6e-60	100	231	589	1	115	1	115	115	115	K04751	nitrogen regulatory protein P-II 1
tr|D5EW35|D5EW35_PRER2	pru:PRU_0198	0	100	1113	2879	1	557	1	557	557	557	K03797	carboxyl-terminal processing protease
tr|D5EYT2|D5EYT2_PRER2	dfe:Dfer_2239	2e-05	30	55.1	131	32	152	2	119	124	789	K02014	iron complex outermembrane recepter protein
tr|D8DYR1|D8DYR1_PREBR	pru:PRU_0427	1e-155	72	551	1420	4	362	5	363	359	363	K01785	aldose 1-epimerase
tr|E0RZI8|E0RZI8_BUTPB	bpb:bpr_I2371	4e-83	100	309	791	1	161	1	161	161	191	K02864	large subunit ribosomal protein L10
tr|E4TQQ9|E4TQQ9_MARTH	mtt:Ftrac_0618	1e-105	79	382	982	22	287	22	287	266	287	K03561	biopolymer transport protein ExbB
tr|E8LEL3|E8LEL3_9FIRM	vpr:Vpar_1246	1e-112	62	408	1048	1	312	1	312	312	312	K07588	LAO/AO transport system kinase
tr|R6RYM2|R6RYM2_9FIRM	csh:Closa_1699	0	79	1905	4936	1	1175	1	1177	1177	1179	K03737	putative pyruvate-flavodoxin oxidoreductase
tr|F6BG38|F6BG38_THEXL	txy:Thexy_1350	2e-42	100	172	437	1	85	1	85	85	85	K02959	small subunit ribosomal protein S16
tr|G0IXB7|G0IXB7_CYCMS	cmr:Cycma_2603	9e-69	100	260	665	1	131	1	131	131	131	K02994	small subunit ribosomal protein S8
tr|H1Q2P2|H1Q2P2_9BACT	pmz:HMPREF0659_A6685	1e-149	86	531	1368	1	312	1	312	312	312	K00948	ribose-phosphate pyrophosphokinase
tr|I0GQ26|I0GQ26_SELRL	ssg:Selsp_1187	1e-156	82	552	1423	1	328	1	328	328	329	K01624	fructose-bisphosphate aldolase, class II
tr|I5AT55|I5AT55_EUBCE	ere:EUBREC_0381	1e-73	85	276	707	1	156	8	163	156	163	K02992	small subunit ribosomal protein S7
tr|K5CPT5|K5CPT5_9BACE	sul:SYO3AOP1_1395	2e-37	36	159	402	142	385	272	467	244	470	K00996	undecaprenyl-phosphate galactose phosphotransferase
tr|M1MY99|M1MY99_9CLOT	cbe:Cbei_1571	1e-59	98	230	586	1	119	1	119	119	119	K02887	large subunit ribosomal protein L20
tr|Q6TF33|Q6TF33_RUMAL	tfu:Tfu_1627	3e-95	28	353	905	8	982	39	866	1001	998	K01179	endoglucanase
tr|R5BBQ7|R5BBQ7_9CLOT	tjr:TherJR_0292	6e-68	77	258	658	1	156	1	156	156	156	K02992	small subunit ribosomal protein S7
tr|R5CLP4|R5CLP4_9BACT	kfl:Kfla_2896	2e-05	31	50.4	119	11	121	89	190	111	196	K06204	DnaK suppressor protein
tr|R5EKS4|R5EKS4_9FIRM	ova:OBV_24370	2e-80	53	301	772	1	296	1	295	297	305	K02357	elongation factor EF-Ts
tr|R5HES9|R5HES9_9FIRM	bmq:BMQ_4426	1e-83	35	313	802	7	476	38	514	488	516	K01966	propionyl-CoA carboxylase beta chain
tr|R5LMW1|R5LMW1_9BACT	pru:PRU_1785	0	83	750	1937	1	450	1	449	450	449	K01810	glucose-6-phosphate isomerase
tr|R5PSB0|R5PSB0_9BACT	pru:PRU_2132	1e-77	89	290	741	1	158	1	158	158	158	K02992	small subunit ribosomal protein S7
tr|R5V8W1|R5V8W1_9FIRM	eha:Ethha_0375	3e-16	68	86.3	212	1	63	1	63	63	66	K02904	large subunit ribosomal protein L29
tr|R6BT38|R6BT38_9FIRM	rho:RHOM_09775	6e-51	86	201	511	2	115	4	117	114	117	K02884	large subunit ribosomal protein L19
tr|R6EVX7|R6EVX7_9BACT	pru:PRU_2089	1e-102	91	373	957	1	201	1	201	201	202	K02986	small subunit ribosomal protein S4
tr|R6IKT1|R6IKT1_9FIRM	afn:Acfer_0649	5e-80	68	300	767	35	259	33	256	225	259	K10036	glutamine transport system substrate-binding protein
tr|R6QXP1|R6QXP1_9FIRM	csh:Closa_3751	3e-45	82	182	462	1	109	1	109	109	122	K02881	large subunit ribosomal protein L18
tr|R6ZZD1|R6ZZD1_9FIRM	rho:RHOM_14620	3e-49	93	196	497	1	105	1	105	105	105	K02946	small subunit ribosomal protein S10
tr|R7GKB3|R7GKB3_9FIRM	eat:EAT1b_2680	6e-39	83	161	408	1	93	1	93	93	93	K02899	large subunit ribosomal protein L27
tr|R7JTH2|R7JTH2_9FIRM	cpy:Cphy_0826	0	84	775	2001	1	444	1	444	444	444	K00262	glutamate dehydrogenase (NADP+)
tr|R7RQ26|R7RQ26_9CLOT	ppd:Ppro_3524	9e-89	45	329	844	4	360	5	360	358	409	K00333	NADH dehydrogenase I subunit D
tr|U2IWX9|U2IWX9_9PORP	pgt:PGTDC60_1180	0	87	916	2368	1	540	1	541	541	640	K04043	molecular chaperone DnaK
tr|U6RAE4|U6RAE4_9BACE	cly:Celly_2698	2e-32	35	144	363	8	250	2	232	245	696	K07114	N-acetylmuramic acid 6-phosphate etherase
tr|W0FQ45|W0FQ45_9BACT	tjr:TherJR_0292	2e-65	73	249	636	1	156	1	156	156	156	K02992	small subunit ribosomal protein S7
tr|W7UHX7|W7UHX7_RUMFL	cpy:Cphy_3804	0	70	848	2190	30	632	2	595	603	595	K00335	NADH dehydrogenase I subunit F
tr|A0A011VX58|A0A011VX58_RUMAL	ral:Rumal_0037	6e-96	87	352	902	1	207	1	207	207	207	K02926	large subunit ribosomal protein L4
tr|A0A069JAB6|A0A069JAB6_9NOCA	rer:RER_04580	1e-174	58	613	1581	1	527	1	516	528	518	K00666	fatty-acyl-CoA synthase
tr|A0A083ZZN9|A0A083ZZN9_9ENTR	pva:Pvag_1161	5e-32	88	138	348	1	78	1	78	78	78	K06078	murein lipoprotein
tr|A0A095Y8W0|A0A095Y8W0_9BACT	pdn:HMPREF9137_0699	1e-104	82	382	980	1	228	1	228	228	277	K02967	small subunit ribosomal protein S2
tr|E1GTQ1|E1GTQ1_9BACT	pdn:HMPREF9137_1129	0	83	1408	3645	1	863	1	862	863	862	K03695	ATP-dependent Clp protease ATP-binding subunit ClpB
tr|A0A0N8KF69|A0A0N8KF69_9BACT	cmr:Cycma_2795	0	76	1073	2774	1	697	1	696	697	725	K03654	ATP-dependent DNA helicase RecQ
tr|A0A0B2JSR1|A0A0B2JSR1_9PORP	bfr:BF4466	0	71	839	2167	1	548	1	547	548	549	K00666	fatty-acyl-CoA synthase
tr|A0A0C3NF53|A0A0C3NF53_9PORP	osp:Odosp_1971	0	85	682	1760	1	395	1	395	395	395	K02358	elongation factor EF-Tu
tr|A0A0D8LH42|A0A0D8LH42_PHODD	vvy:VV2940	3e-27	49	122	307	1	131	1	137	137	156	K10924	MSHA pilin protein MshA
tr|A0A0F5JGB9|A0A0F5JGB9_9PORP	pdi:BDI_2772	0	86	1001	2587	3	550	1	548	548	549	K00666	fatty-acyl-CoA synthase
tr|A0A0H5AYS5|A0A0H5AYS5_PREIN	pdn:HMPREF9137_0495	5e-35	97	148	374	1	78	13	90	78	90	K02078	acyl carrier protein
tr|A0A0K2LZR5|A0A0K2LZR5_9NOST	naz:Aazo_4865	0	87	1706	4419	1	956	1	964	964	964	K00281	glycine dehydrogenase
tr|A0A0M3B974|A0A0M3B974_9RHIZ	smk:Sinme_2009	0	48	779	2012	49	909	51	885	877	885	K02014	iron complex outermembrane recepter protein
tr|A0A0P9R2Z3|A0A0P9R2Z3_9PSED	psb:Psyr_2577	0	83	9864	25596	1	5928	1	5926	5928	5926	K15660
tr|A0A0R2HJN2|A0A0R2HJN2_9FIRM	asf:SFBM_0347	1e-125	76	451	1161	4	291	5	292	288	305	K02796	PTS system, mannose-specific IID component
tr|A0A0S8BFZ3|A0A0S8BFZ3_9PROT	kko:Kkor_0452	2e-65	70	250	638	1	175	1	176	176	176	K02933	large subunit ribosomal protein L6
tr|A0A0W0UCZ0|A0A0W0UCZ0_9GAMM	llo:LLO_0478	1e-47	84	190	482	1	124	1	124	124	124	K02935	large subunit ribosomal protein L7/L12
tr|A0A117QTZ4|A0A117QTZ4_STROL	sma:SAV_4937	8e-54	98	211	536	1	107	1	107	107	107	K02895	large subunit ribosomal protein L24
tr|A7AJR3|A7AJR3_9PORP	cpi:Cpin_6252	3e-89	47	331	848	12	344	35	368	335	370	K01179	endoglucanase
tr|B5W5L0|B5W5L0_ARTMA	ter:Tery_3376	1e-162	75	573	1478	1	399	1	397	399	398	K00927	phosphoglycerate kinase
tr|C4N9C3|C4N9C3_9BACT	ova:OBV_35590	8e-70	72	265	676	1	184	91	274	184	541	K04077	chaperonin GroEL
tr|C9M932|C9M932_9BACT	tai:Taci_1181	1e-115	72	417	1072	1	275	1	274	275	274	K02886	large subunit ribosomal protein L2
tr|D1PG00|D1PG00_9BACT	bfs:BF4006	2e-80	93	299	766	1	158	1	158	158	158	K02992	small subunit ribosomal protein S7
tr|D3HY19|D3HY19_9BACT	pdn:HMPREF9137_0926	4e-77	97	288	737	1	142	1	142	142	142	K02878	large subunit ribosomal protein L16
tr|D4JVX5|D4JVX5_9FIRM	ral:Rumal_0315	0	89	1534	3971	1	847	16	861	847	874	K01006	pyruvate,orthophosphate dikinase
tr|D5ESF9|D5ESF9_PRER2	pru:PRU_1248	1e-111	92	404	1038	1	222	1	222	222	222	K00348	Na+-transporting NADH:ubiquinone oxidoreductase subunit C
tr|D5EUS0|D5EUS0_PRER2	pru:PRU_2102	2e-50	100	199	506	1	100	1	100	100	100	K02954	small subunit ribosomal protein S14
tr|D5EZ76|D5EZ76_PRER2	pru:PRU_0813	0	100	1638	4241	1	817	1	817	817	843	K02469	DNA gyrase subunit A
tr|D9QS73|D9QS73_ACEAZ	aar:Acear_1861	0	100	645	1665	1	332	1	332	332	332	K00850	6-phosphofructokinase
tr|E0S1M1|E0S1M1_BUTPB	bpb:bpr_I0954	8e-99	100	361	926	1	183	1	183	183	183	K02838	ribosome recycling factor
tr|E6LK05|E6LK05_9FIRM	eel:EUBELI_02066	9e-45	36	183	464	1	305	1	291	307	302	K06346	spoIIIJ-associated protein
tr|E8YVC8|E8YVC8_9BURK	cph:Cpha266_1957	6e-85	27	318	815	11	824	1	825	840	851	K10916	two-component system, CAI-1 autoinducer sensor kinase/phosphataseCqsS
tr|F3QPC1|F3QPC1_9BACT	bvu:BVU_3559	0	79	1446	3743	1	854	1	854	854	854	K00688	starch phosphorylase
tr|F7KKL6|F7KKL6_9FIRM	rho:RHOM_01020	5e-76	89	285	728	1	156	1	156	156	156	K02992	small subunit ribosomal protein S7
tr|G1WD65|G1WD65_9BACT	pru:PRU_2132	3e-78	91	292	747	1	158	1	158	158	158	K02992	small subunit ribosomal protein S7
tr|H3NNP8|H3NNP8_9FIRM	clo:HMPREF0868_1120	6e-85	55	316	810	1	287	1	287	289	305	K02115	F-type H+-transporting ATPase subunit gamma
tr|I0GTN9|I0GTN9_SELRL	ssg:Selsp_2093	1e-167	74	591	1524	1	397	1	405	405	405	K00927	phosphoglycerate kinase
tr|I6XZB4|I6XZB4_9BACT	pru:PRU_1036	1e-146	88	520	1340	1	305	1	305	305	305	K00058	D-3-phosphoglycerate dehydrogenase
tr|R6FBZ6|R6FBZ6_9BACE	lan:Lacal_2319	2e-12	36	77.8	190	19	123	129	237	109	698	K07114	N-acetylmuramic acid 6-phosphate etherase
tr|M4PZB2|M4PZB2_9BACT	bsa:Bacsa_2095	0	49	743	1918	11	780	10	775	782	775	K05349	beta-glucosidase
tr|R2QG39|R2QG39_9ENTE	efa:EF0201	0	82	645	1664	1	393	1	393	393	395	K02358	elongation factor EF-Tu
tr|R5BJL2|R5BJL2_9BACE	pdn:HMPREF9137_0931	8e-61	67	235	599	21	194	6	179	174	184	K02931	large subunit ribosomal protein L5
tr|R5CTT3|R5CTT3_9FIRM	cth:Cthe_1003	4e-63	63	242	618	1	183	1	183	183	183	K02838	ribosome recycling factor
tr|R5EUR2|R5EUR2_9GAMM	asa:ASA_0291	1e-67	82	256	655	1	156	1	156	156	156	K02992	small subunit ribosomal protein S7
tr|R5ICL6|R5ICL6_9BACT	coc:Coch_0726	0	73	677	1746	1	447	1	446	447	446	K00262	glutamate dehydrogenase (NADP+)
tr|R5MHW4|R5MHW4_9BACT	pru:PRU_2103	7e-90	90	331	849	2	184	3	185	183	185	K02931	large subunit ribosomal protein L5
tr|R5Q3Y8|R5Q3Y8_9FIRM	ral:Rumal_0475	1e-143	65	511	1315	1	390	1	380	400	380	K10112	maltose/maltodextrin transport system ATP-binding protein
tr|R5W3I2|R5W3I2_9DELT	afn:Acfer_0186	0	71	833	2153	1	584	1	589	590	590	K02117	V-type H+-transporting ATPase subunit A
tr|R6CGC6|R6CGC6_9BACE	bsa:Bacsa_2519	0	96	2717	7044	1	1428	1	1428	1428	1428	K03046	DNA-directed RNA polymerase subunit beta'
tr|R6KHY3|R6KHY3_9CLOT	cbk:CLL_A0254	7e-39	77	161	407	22	120	22	120	99	120	K02881	large subunit ribosomal protein L18
tr|R6RWM4|R6RWM4_9CLOT	ral:Rumal_0626	0	76	733	1893	5	467	3	465	463	465	K01571	oxaloacetate decarboxylase, alpha subunit
tr|R6WPS4|R6WPS4_9BACT	pmz:HMPREF0659_A6905	5e-35	79	148	374	1	91	1	91	91	92	K03530	DNA-binding protein HU-beta
tr|R9IML2|R9IML2_9FIRM	rho:RHOM_15865	0	77	1048	2710	1	630	1	633	633	633	K00700	1,4-alpha-glucan branching enzyme
tr|R7HGD9|R7HGD9_9FIRM	eel:EUBELI_01617	0	86	783	2023	1	448	1	452	452	452	K00262	glutamate dehydrogenase (NADP+)
tr|R7L0D7|R7L0D7_9FIRM	eha:Ethha_1639	2e-30	72	133	335	1	88	1	88	88	88	K02956	small subunit ribosomal protein S15
tr|R9IY78|R9IY78_9FIRM	rho:RHOM_14845	1e-130	78	466	1198	1	312	1	312	312	312	K01738	cysteine synthase A
tr|S4GM11|S4GM11_GARVA	gvg:HMPREF0421_21266	8e-73	90	275	702	1	159	52	210	159	242	K02988	small subunit ribosomal protein S5
tr|U2LHJ3|U2LHJ3_9BACT	pru:PRU_0392	5e-62	73	238	607	1	147	1	147	147	147	K01808	ribose 5-phosphate isomerase B
tr|V2XMD3|V2XMD3_9FIRM	rho:RHOM_01020	3e-71	84	269	687	1	156	1	156	156	156	K02992	small subunit ribosomal protein S7
tr|W2D1E2|W2D1E2_9PORP	pdi:BDI_2760	0	78	1118	2891	1	708	2	710	709	746	K00962	polyribonucleotide nucleotidyltransferase
tr|W7UWN5|W7UWN5_RUMFL	ral:Rumal_0037	3e-91	79	336	862	1	207	1	207	207	207	K02926	large subunit ribosomal protein L4
tr|A0A010ZKG4|A0A010ZKG4_9BACT	pru:PRU_2792	1e-137	78	490	1261	1	315	1	315	315	315	K01738	cysteine synthase A
tr|A0A078R9K3|A0A078R9K3_BACVU	bvu:BVU_2364	0	100	762	1968	1	372	1	372	372	372	K01089	imidazoleglycerol-phosphate dehydratase / histidinol-phosphatase
tr|A0A094MSB2|A0A094MSB2_9GAMM	tkm:TK90_0542	5e-50	73	198	503	1	130	1	130	130	130	K02996	small subunit ribosomal protein S9
tr|D9RW66|D9RW66_PREMB	pmz:HMPREF0659_A6901	1e-104	100	378	970	1	182	1	182	182	182	K00432	glutathione peroxidase
tr|A2U004|A2U004_9FLAO	cao:Celal_2583	6e-44	86	178	451	15	114	15	114	100	114	K02887	large subunit ribosomal protein L20
tr|A0A0C1L2T6|A0A0C1L2T6_9SPHI	cpi:Cpin_6245	0	80	817	2111	1	526	1	526	526	544	K04077	chaperonin GroEL
tr|A0A0D6MYZ9|A0A0D6MYZ9_ACEAC	apt:APA01_22710	0	87	942	2436	7	533	4	533	531	533	K01951	GMP synthase (glutamine-hydrolysing)
tr|A0A0F4PM73|A0A0F4PM73_9GAMM	psm:PSM_A0548	0	88	700	1807	1	390	1	390	390	394	K02358	elongation factor EF-Tu
tr|A0A0H3J903|A0A0H3J903_CLOPA	cbf:CLI_3659	5e-43	85	175	443	1	94	1	94	94	94	K02965	small subunit ribosomal protein S19
tr|J4V2C8|J4V2C8_9FIRM	ssg:Selsp_1465	9e-50	86	197	501	16	130	16	130	115	130	K02948	small subunit ribosomal protein S11
tr|A0A0M1IUT0|A0A0M1IUT0_9CLOT	cbf:CLI_3043	2e-36	77	153	387	1	104	1	104	104	104	K02888	large subunit ribosomal protein L21
tr|A0A0R1V5C5|A0A0R1V5C5_9LACO	lrm:LRC_18850	1e-145	86	516	1328	1	284	1	284	284	304	K02796	PTS system, mannose-specific IID component
tr|A0A0S7BXG4|A0A0S7BXG4_9BACT	ppn:Palpr_1328	1e-92	72	342	876	1	225	1	225	225	277	K02967	small subunit ribosomal protein S2
tr|A0A0U5PKI0|A0A0U5PKI0_9CLOT	rho:RHOM_10160	0	87	969	2504	2	534	1	533	533	534	K01610	phosphoenolpyruvate carboxykinase (ATP)
tr|A0A105KFS9|A0A105KFS9_9BURK	nvi:100123838	7e-06	24	56.2	134	252	711	996	1480	505	1882	K10352	myosin heavy chain
tr|A6GAW8|A6GAW8_9DELT	hmg:100210170	1e-124	72	446	1146	2	310	29	337	309	342	K00026	malate dehydrogenase
tr|C2L1F8|C2L1F8_9FIRM	lde:LDBND_1251	1e-130	62	468	1205	3	339	4	340	337	341	K00826	branched-chain amino acid aminotransferase
tr|I0GPH6|I0GPH6_SELRL	ssg:Selsp_1277	3e-53	89	209	531	1	116	1	116	116	117	K02887	large subunit ribosomal protein L20
tr|D1BVK2|D1BVK2_XYLCX	mil:ML5_3966	3e-93	54	344	883	1	339	1	334	340	334	K00134	glyceraldehyde 3-phosphate dehydrogenase
tr|D2Q8I6|D2Q8I6_BIFDB	bde:BDP_0447	9e-53	100	207	527	1	106	1	106	106	123	K02881	large subunit ribosomal protein L18
tr|D4J022|D4J022_BUTFI	rho:RHOM_00955	5e-96	75	352	904	1	231	1	231	231	231	K02863	large subunit ribosomal protein L1
tr|D5ERW9|D5ERW9_PRER2	vsa:VSAL_I1819	1e-17	43	92	227	108	218	257	366	111	367	K03286	OmpA-OmpF porin, OOP family
tr|D5EUD5|D5EUD5_PRER2	pru:PRU_1960	0	99	2934	7605	1	1497	1	1497	1497	1497	K00265	glutamate synthase (NADPH/NADH) large chain
tr|D5EW16|D5EW16_PRER2	pru:PRU_0173	0	96	761	1966	1	378	1	378	378	378	K01710	dTDP-glucose 4,6-dehydratase
tr|D5EYS1|D5EYS1_PRER2	pru:PRU_2863	3e-85	100	315	807	1	159	1	159	159	159	K03718	Lrp/AsnC family transcriptional regulator, regulator for asnA, asnCand gidA
tr|D8DYL4|D8DYL4_PREBR	cly:Celly_2698	6e-32	36	142	359	36	259	16	243	232	696	K07114	N-acetylmuramic acid 6-phosphate etherase
tr|E0RZ28|E0RZ28_BUTPB	bpb:bpr_I2367	2e-73	100	276	706	1	139	1	139	139	139	K02950	small subunit ribosomal protein S12
tr|E4T794|E4T794_PALPW	ppn:Palpr_2456	4e-49	100	195	495	1	101	1	101	101	101	K02946	small subunit ribosomal protein S10
tr|E8LDW1|E8LDW1_9FIRM	ain:Acin_2319	3e-44	63	179	454	1	146	1	146	146	146	K02876	large subunit ribosomal protein L15
tr|F2NXF6|F2NXF6_TRES6	tsu:Tresu_1123	1e-170	92	600	1548	1	352	1	352	352	352	K02410	flagellar motor switch protein FliG
tr|F6B4I4|F6B4I4_DESCC	dca:Desca_0102	2e-45	100	183	464	1	95	1	95	95	95	K03530	DNA-binding protein HU-beta
tr|G0AAL5|G0AAL5_COLFT	cfu:CFU_3485	1e-147	88	522	1345	1	304	1	304	304	304	K02016	iron complex transport system substrate-binding protein
tr|G6AYM6|G6AYM6_9BACT	pmz:HMPREF0659_A5674	1e-121	75	438	1126	1	282	1	282	282	284	K02342	DNA polymerase III subunit epsilon
tr|H1Q0Y1|H1Q0Y1_9BACT	pmz:HMPREF0659_A6901	7e-93	86	341	875	1	182	1	182	182	182	K00432	glutathione peroxidase
tr|I0GPP2|I0GPP2_SELRL	ssg:Selsp_1240	1e-66	89	253	646	3	148	10	157	148	157	K06209	chorismate mutase
tr|I5ARZ8|I5ARZ8_EUBCE	bpb:bpr_I2467	0	83	706	1823	4	426	3	425	423	425	K01740	O-acetylhomoserine (thiol)-lyase
tr|K2QC52|K2QC52_9LACT	lgr:LCGT_1939	1e-83	100	310	793	1	155	1	155	155	155	K02992	small subunit ribosomal protein S7
tr|Q6NA51|Q6NA51_RHOPA	rpe:RPE_2638	6e-58	40	227	578	9	328	4	323	322	324	K07165	transmembrane sensor
tr|R5BAM8|R5BAM8_9BACT	bvu:BVU_0800	2e-37	61	156	395	1	132	1	129	132	136	K02890	large subunit ribosomal protein L22
tr|R5CLM7|R5CLM7_9BACT	pmz:HMPREF0659_A5330	1e-82	82	307	786	1	188	1	188	188	188	K02933	large subunit ribosomal protein L6
tr|R5EKC1|R5EKC1_9GAMM	amc:MADE_1013950	1e-45	74	183	465	1	118	1	118	118	118	K02952	small subunit ribosomal protein S13
tr|R6PUZ2|R6PUZ2_9FIRM	cle:Clole_3538	5e-22	80	105	262	1	65	1	65	65	67	K02904	large subunit ribosomal protein L29
tr|R5LKU0|R5LKU0_9FIRM	elm:ELI_3635	1e-126	72	453	1166	2	309	3	310	308	310	K01738	cysteine synthase A
tr|R5PQE9|R5PQE9_9BACT	ctm:Cabther_A1469	1e-16	30	90.5	223	274	464	547	712	196	720	K08884	serine/threonine protein kinase, bacterial
tr|R5V3Z6|R5V3Z6_9FIRM	cls:CXIVA_21000	0	75	1805	4674	1	1173	1	1177	1177	1181	K03737	putative pyruvate-flavodoxin oxidoreductase
tr|R6BP74|R6BP74_9CLOT	eha:Ethha_0393	9e-53	80	207	527	1	122	1	122	122	122	K02952	small subunit ribosomal protein S13
tr|R6ET29|R6ET29_9BACT	bhl:Bache_1062	1e-99	82	364	935	1	218	1	218	218	243	K02982	small subunit ribosomal protein S3
tr|R6IIJ8|R6IIJ8_9FIRM	afn:Acfer_0931	0	58	734	1894	1	640	1	640	640	641	K15330
tr|R6QPB3|R6QPB3_9CLOT	eha:Ethha_1625	1e-108	84	393	1009	2	227	3	228	226	246	K02967	small subunit ribosomal protein S2
tr|R6W4Z9|R6W4Z9_9BACT	pdn:HMPREF9137_0898	8e-73	92	274	700	1	146	1	146	146	146	K02867	large subunit ribosomal protein L11
tr|R6ZVZ0|R6ZVZ0_9FIRM	ral:Rumal_0045	6e-35	84	148	373	1	85	1	85	85	85	K02961	small subunit ribosomal protein S17
tr|R7G5P1|R7G5P1_9PROT	cbn:CbC4_0245	2e-52	66	207	526	18	172	10	164	155	165	K02988	small subunit ribosomal protein S5
tr|R7JQM2|R7JQM2_9FIRM	rho:RHOM_08060	1e-149	77	530	1366	1	339	1	340	340	340	K00053	ketol-acid reductoisomerase
tr|R7R6F0|R7R6F0_9FIRM	cls:CXIVA_18000	1e-37	75	157	396	1	101	1	101	101	101	K02895	large subunit ribosomal protein L24
tr|S0J1U5|S0J1U5_9FIRM	ere:EUBREC_1840	0	66	694	1791	22	490	1	469	469	503	K00705	4-alpha-glucanotransferase
tr|U2I9I5|U2I9I5_9PORP	pgt:PGTDC60_0180	1e-58	75	226	577	1	153	1	151	153	159	K02879	large subunit ribosomal protein L17
tr|U5RU73|U5RU73_9CLOT	clj:CLJU_c41000	2e-50	100	199	506	1	98	1	98	98	98	K02965	small subunit ribosomal protein S19
tr|W0FP54|W0FP54_9BACT	ccu:Ccur_09080	4e-18	34	92.4	228	6	148	13	145	143	145	K13993	HSP20 family protein
tr|W7UH98|W7UH98_RUMFL	ral:Rumal_0074	6e-25	54	115	287	1	124	1	123	124	123	K02935	large subunit ribosomal protein L7/L12
tr|A0A011VWQ4|A0A011VWQ4_RUMAL	ral:Rumal_1164	1e-115	99	416	1070	1	209	1	209	209	209	K00761	uracil phosphoribosyltransferase
tr|A0A069DER1|A0A069DER1_9BACL	ppm:PPSC2_c1465	1e-123	71	445	1145	46	344	47	345	299	345	K07335	basic membrane protein A and related proteins
tr|A0A081UY30|A0A081UY30_AERHY	avr:B565_0195	1e-97	100	357	915	1	179	1	179	179	179	K02931	large subunit ribosomal protein L5
tr|A0A095Y881|A0A095Y881_9BACT	pmz:HMPREF0659_A5966	1e-166	79	588	1516	1	361	1	361	361	361	K00174	2-oxoglutarate ferredoxin oxidoreductase subunit alpha
tr|A0A096CPZ2|A0A096CPZ2_9BACT	cly:Celly_2698	2e-22	35	111	278	7	225	5	223	225	696	K07114	N-acetylmuramic acid 6-phosphate etherase
tr|A0A0A2DN00|A0A0A2DN00_9PORP	pgt:PGTDC60_0873	2e-72	83	273	697	1	168	1	168	168	168	K01588	5-(carboxyamino)imidazole ribonucleotide mutase
tr|A0A0B2JRC9|A0A0B2JRC9_9FIRM	ssg:Selsp_1534	1e-103	64	378	971	1	300	1	301	301	301	K01902	succinyl-CoA synthetase alpha subunit
tr|A0A0C3MHR7|A0A0C3MHR7_9RHOO	tmz:Tmz1t_2519	1e-116	100	418	1074	1	212	1	212	212	212	K03744	LemA protein
tr|A0A0D8JF85|A0A0D8JF85_9BACT	osp:Odosp_0054	1e-82	54	308	790	1	284	1	297	297	300	K03497	chromosome partitioning protein, ParB family
tr|A0A0F5JD37|A0A0F5JD37_9PORP	pdi:BDI_1945	7e-42	98	171	433	1	84	1	84	84	84	K02909	large subunit ribosomal protein L31
tr|A0A0H4WUA5|A0A0H4WUA5_9DELT	mxa:MXAN_3078	0	97	2696	6989	1	1401	1	1403	1403	1403	K03046	DNA-directed RNA polymerase subunit beta'
tr|A0A0K2JSR0|A0A0K2JSR0_9GAMM	fta:FTA_1257	0	95	1110	2872	1	602	1	602	602	642	K04043	molecular chaperone DnaK
tr|A0A0M2Y0R3|A0A0M2Y0R3_9SPHI	psn:Pedsa_1082	0	72	706	1822	1	444	1	444	444	444	K05350	beta-glucosidase
tr|A0A0P9D6X3|A0A0P9D6X3_9BACL	son:SO_3741	0	74	683	1763	1	466	1	469	472	469	K00325	NAD(P) transhydrogenase subunit beta
tr|A0A0R2HDT3|A0A0R2HDT3_9FIRM	ppm:PPSC2_c2064	2e-39	69	163	412	1	114	1	114	114	114	K02884	large subunit ribosomal protein L19
tr|A0A0S8ASW8|A0A0S8ASW8_9BACT	tye:THEYE_A1836	6e-92	76	338	868	1	213	1	213	213	215	K00939	adenylate kinase
tr|A0A117M7H8|A0A117M7H8_9BACT	kol:Kole_1898	1e-46	91	187	474	1	94	1	94	94	94	K02965	small subunit ribosomal protein S19
tr|A6YCK3|A6YCK3_9BACT	top:TOPB45_0176	0	90	1158	2995	1	614	1	614	614	666	K00394	adenylylsulfate reductase, subunit A
tr|B5D3Z0|B5D3Z0_BACPM	bsa:Bacsa_1897	1e-119	79	431	1109	1	279	1	279	279	279	K02967	small subunit ribosomal protein S2
tr|C4LBM1|C4LBM1_TOLAT	tau:Tola_2702	3e-92	100	339	869	1	171	1	171	171	171	K03640	peptidoglycan-associated lipoprotein
tr|F4EVH3|F4EVH3_SELS3	tmr:Tmar_0058	3e-05	44	52.8	125	27	73	215	261	47	270	K01448	N-acetylmuramoyl-L-alanine amidase
tr|L1N1M9|L1N1M9_9BACT	pmz:HMPREF0659_A5318	1e-151	97	536	1381	1	272	1	272	272	275	K02886	large subunit ribosomal protein L2
tr|D3HXZ9|D3HXZ9_9BACT	pdn:HMPREF9137_0946	1e-168	90	592	1526	1	330	1	332	332	332	K03040	DNA-directed RNA polymerase subunit alpha
tr|D4JTX1|D4JTX1_9FIRM	ral:Rumal_2494	2e-51	76	202	515	1	132	1	133	133	133	K02996	small subunit ribosomal protein S9
tr|D5ESE6|D5ESE6_PRER2	pru:PRU_1235	0	100	2415	6259	1	1191	1	1191	1191	1191	K03737	putative pyruvate-flavodoxin oxidoreductase
tr|D5EUR7|D5EUR7_PRER2	pru:PRU_2099	5e-48	87	191	486	1	117	1	117	117	117	K02881	large subunit ribosomal protein L18
tr|D5EWL3|D5EWL3_PRER2	pru:PRU_2491	0	89	659	1700	1	374	1	374	374	374	K02836	peptide chain release factor RF-2
tr|D5EZ68|D5EZ68_PRER2	pru:PRU_0805	0	100	916	2367	1	456	1	456	456	456	K03615	electron transport complex protein RnfC
tr|D8MKY3|D8MKY3_ERWBE	ebi:EbC_02580	9e-45	84	181	458	1	121	1	121	121	121	K02935	large subunit ribosomal protein L7/L12
tr|E0S152|E0S152_BUTPB	bpb:bpr_I0784	6e-30	100	131	330	1	66	1	66	66	66	K02916	large subunit ribosomal protein L35
tr|E6K4D8|E6K4D8_9BACT	pru:PRU_2633	0	82	1167	3019	1	715	1	715	715	792	K00962	polyribonucleotide nucleotidyltransferase
tr|X6CRZ3|X6CRZ3_9RHIZ	mop:Mesop_1042	9e-69	100	261	667	1	134	1	134	134	183	K02884	large subunit ribosomal protein L19
tr|F7KKJ7|F7KKJ7_9FIRM	cls:CXIVA_17920	1e-136	84	488	1256	1	280	1	281	281	281	K02886	large subunit ribosomal protein L2
tr|G1WCQ6|G1WCQ6_9BACT	cao:Celal_3413	1e-19	32	102	253	20	216	22	223	208	703	K07114	N-acetylmuramic acid 6-phosphate etherase
tr|G8LUM8|G8LUM8_CLOCD	cth:Cthe_2730	0	89	732	1889	1	400	1	400	400	400	K02358	elongation factor EF-Tu
tr|R7I4U7|R7I4U7_9BURK	lch:Lcho_1174	1e-170	71	602	1552	1	425	1	423	425	427	K01689	enolase
tr|I6XP27|I6XP27_9BACT	pru:PRU_0593	1e-135	97	484	1245	1	242	407	648	242	648	K01868	threonyl-tRNA synthetase
tr|K9E2N6|K9E2N6_9BACE	bhl:Bache_0145	1e-129	91	464	1194	1	259	1	259	259	278	K02967	small subunit ribosomal protein S2
tr|M4I7V9|M4I7V9_9ENTR	bau:BUAPTUC7_019	1e-151	77	538	1386	1	368	77	444	368	548	K04077	chaperonin GroEL
tr|R1G2D9|R1G2D9_9PSEU	fal:FRAL5465	2e-11	31	70.9	172	4	175	22	206	186	373	K00320	coenzyme F420-dependent N5,N10-methenyltetrahydromethanopterinreductase
tr|R5BJD4|R5BJD4_9BACE	osp:Odosp_2308	5e-71	64	269	687	1	200	1	202	202	202	K02986	small subunit ribosomal protein S4
tr|R5CTD8|R5CTD8_9FIRM	ova:OBV_22540	0	73	877	2266	1	588	1	589	589	589	K02117	V-type H+-transporting ATPase subunit A
tr|R5EUB4|R5EUB4_9FIRM	ova:OBV_22970	1e-143	79	510	1313	1	322	1	312	322	312	K01624	fructose-bisphosphate aldolase, class II
tr|R5IAB2|R5IAB2_9FIRM	ere:EUBREC_2823	0	87	746	1927	1	432	31	463	433	463	K01689	enolase
tr|R5MG76|R5MG76_9BACT	pru:PRU_0124	9e-37	83	154	389	1	89	1	89	89	89	K02956	small subunit ribosomal protein S15
tr|R5Q3H8|R5Q3H8_9BACT	phe:Phep_3446	2e-36	37	154	390	1	225	1	229	229	234	K07658	two-component system, OmpR family, alkaline phosphatase synthesisresponse regulator PhoP
tr|R5VYS4|R5VYS4_9DELT	cth:Cthe_2892	0	67	685	1767	1	524	1	523	524	541	K04077	chaperonin GroEL
tr|R6CEJ7|R6CEJ7_9FIRM	ral:Rumal_2911	0	90	729	1881	1	399	1	399	399	399	K02358	elongation factor EF-Tu
tr|R6FDR9|R6FDR9_9FIRM	rho:RHOM_08060	1e-166	86	588	1516	2	339	3	340	338	340	K00053	ketol-acid reductoisomerase
tr|R6KF78|R6KF78_9FIRM	csh:Closa_0173	1e-131	65	470	1209	1	356	2	358	357	359	K00850	6-phosphofructokinase
tr|R6RTQ0|R6RTQ0_9CLOT	eha:Ethha_1072	2e-68	78	259	663	1	156	1	156	156	156	K02992	small subunit ribosomal protein S7
tr|R6WNB4|R6WNB4_9FIRM	vvy:VV2720	1e-06	23	57.4	137	69	384	10	297	326	334	K08720	outer membrane protein OmpU
tr|R7AV97|R7AV97_9FIRM	rho:RHOM_00965	8e-41	74	167	424	1	126	1	125	126	125	K02935	large subunit ribosomal protein L7/L12
tr|R7HE07|R7HE07_9MOLU	med:MELS_0739	1e-174	78	613	1580	1	386	1	393	393	395	K02358	elongation factor EF-Tu
tr|R9IUI8|R9IUI8_9FIRM	bme:BMEI0694	3e-16	29	89.4	220	6	175	10	206	198	349	K02234	cobalamin biosynthesis protein CobW
tr|S3KRK4|S3KRK4_TRESO	tbe:Trebr_1186	0	85	745	1923	1	429	1	429	429	432	K02118	V-type H+-transporting ATPase subunit B
tr|U2LF82|U2LF82_9BACT	hne:HNE_2866	7e-26	30	120	301	13	252	14	243	241	259	K01417	snapalysin
tr|V1CQH4|V1CQH4_9FIRM	cls:CXIVA_00120	0	78	926	2393	1	586	1	586	586	589	K02117	V-type H+-transporting ATPase subunit A
tr|W2C102|W2C102_9PORP	pdi:BDI_1945	2e-36	85	153	386	1	84	1	84	84	84	K02909	large subunit ribosomal protein L31
tr|W7UWM4|W7UWM4_RUMFL	ral:Rumal_0066	5e-48	83	191	486	1	113	1	113	113	113	K02879	large subunit ribosomal protein L17
tr|A0A060R896|A0A060R896_9BACT	ppn:Palpr_0165	0	62	1011	2613	1	816	1	811	816	811	K12524	bifunctional aspartokinase / homoserine dehydrogenase 1
tr|A0A076LDT1|A0A076LDT1_9ENTR	etr:ETAE_2182	0	96	1466	3795	1	760	1	760	760	760	K00656	formate C-acetyltransferase
tr|A0A090ECS5|A0A090ECS5_MESPL	bch:Bcen2424_0644	1e-12	25	76.6	187	24	311	6	293	291	296	K11921	LysR family transcriptional regulator
tr|A0A099BYW7|A0A099BYW7_9BACT	pru:PRU_2328	0	84	842	2175	1	483	1	483	483	483	K01928	UDP-N-acetylmuramoylalanyl-D-glutamate--2,6-diaminopimelate ligase
tr|A0A0A7KBS9|A0A0A7KBS9_9FLAO	ctc:CTC00144	9e-24	40	111	277	10	140	9	138	131	155	K00680	phospholipid:diacylglycerol acyltransferase
tr|A0A0B7GLJ1|A0A0B7GLJ1_STRSA	ssa:SSA_1520	0	92	725	1871	1	398	1	398	398	398	K02358	elongation factor EF-Tu
tr|R5WG38|R5WG38_9CLOT	csh:Closa_0429	3e-30	89	132	333	1	66	1	66	66	69	K02909	large subunit ribosomal protein L31
tr|A0A0F2J9Z2|A0A0F2J9Z2_9FIRM	dhd:Dhaf_2811	5e-64	78	244	624	1	151	1	151	151	154	K00794	riboflavin synthase beta chain
tr|A0A0G2Z6I4|A0A0G2Z6I4_9BACT	kol:Kole_1726	2e-68	52	261	666	1	237	1	238	238	241	K03524	BirA family transcriptional regulator, biotin operon repressor /biotin-[acetyl-CoA-carboxylase] ligase
tr|A0A0J8D5T2|A0A0J8D5T2_CLOCY	cbn:CbC4_0257	1e-124	69	445	1145	1	315	1	315	315	315	K03040	DNA-directed RNA polymerase subunit alpha
tr|A0A0L8L5J9|A0A0L8L5J9_9ACTN	sfa:Sfla_4419	1e-152	81	541	1393	39	368	39	369	331	369	K10546	putative multiple sugar transport system substrate-binding protein
tr|A0A0N7J6S3|A0A0N7J6S3_BACVU	bvu:BVU_0780	0	100	647	1669	1	330	1	330	330	330	K03040	DNA-directed RNA polymerase subunit alpha
tr|A0A0Q9PFF7|A0A0Q9PFF7_9GAMM	psu:Psesu_1242	0	75	768	1984	1	511	1	510	511	510	K00128	aldehyde dehydrogenase (NAD+)
tr|A0A0U2UR88|A0A0U2UR88_9BACL	bts:Btus_0643	5e-74	69	279	713	1	191	1	191	191	196	K01358	ATP-dependent Clp protease, protease subunit
tr|A0A101H849|A0A101H849_9FIRM	aoe:Clos_2562	0	71	717	1850	1	500	1	500	500	505	K02111	F-type H+-transporting ATPase subunit alpha
tr|A5ZU77|A5ZU77_9FIRM	cls:CXIVA_02910	0	83	675	1741	1	397	1	395	397	395	K02358	elongation factor EF-Tu
tr|B0PER0|B0PER0_9FIRM	bpb:bpr_I2467	0	76	655	1690	3	426	2	425	424	425	K01740	O-acetylhomoserine (thiol)-lyase
tr|C0ET03|C0ET03_9FIRM	mpt:Mpe_B0501	2e-30	79	133	335	5	90	18	103	86	105	K04027	ethanolamine utilization protein EutM
tr|C8VZM0|C8VZM0_DESAS	dae:Dtox_2177	0	86	994	2569	1	619	1	619	619	619	K03406	methyl-accepting chemotaxis protein
tr|C9RR18|C9RR18_FIBSS	fsu:Fisuc_1406	3e-62	100	239	609	1	123	1	123	123	123	K02881	large subunit ribosomal protein L18
tr|D1W510|D1W510_9BACT	bth:BT_2977	1e-100	66	367	941	16	290	15	288	275	291	K01802	peptidylprolyl isomerase
tr|D4DYA7|D4DYA7_SEROD	srr:SerAS9_0348	0	84	846	2185	1	531	1	531	531	547	K04077	chaperonin GroEL
tr|D5ERG4|D5ERG4_PRER2	pru:PRU_0865	0	98	2195	5688	1	1129	1	1129	1129	1129	K03070	preprotein translocase subunit SecA
tr|D5ETX9|D5ETX9_PRER2	pru:PRU_1794	1e-159	100	563	1452	1	290	1	290	290	290	K03086	RNA polymerase primary sigma factor
tr|D5EVM8|D5EVM8_PRER2	bpb:bpr_I1953	3e-45	30	186	471	58	528	63	509	489	512	K01193	beta-fructofuranosidase
tr|D5EYD8|D5EYD8_PRER2	pru:PRU_0618	1e-51	77	204	520	1	144	1	144	144	196	K02939	large subunit ribosomal protein L9
tr|D7NEH6|D7NEH6_9BACT	pdn:HMPREF9137_0557	7e-66	82	251	641	20	169	30	180	151	182	K06142	outer membrane protein
tr|E0RVQ9|E0RVQ9_BUTPB	bpb:bpr_I2484	1e-145	100	517	1332	1	263	1	263	263	263	K03521	electron transfer flavoprotein beta subunit
tr|E4KZ56|E4KZ56_9FIRM	fma:FMG_0385	0	67	1620	4196	1	1174	1	1174	1175	1226	K03737	putative pyruvate-flavodoxin oxidoreductase
tr|E7MR43|E7MR43_9FIRM	cls:CXIVA_06380	3e-47	71	189	479	9	133	7	131	125	131	K02996	small subunit ribosomal protein S9
tr|F2NS32|F2NS32_TRES6	cth:Cthe_0275	0	59	1033	2672	1	822	1	811	825	811	K00702	cellobiose phosphorylase
tr|F5J005|F5J005_9PORP	lby:Lbys_2614	5e-37	69	155	391	1	124	1	126	126	126	K02935	large subunit ribosomal protein L7/L12
tr|F9D371|F9D371_PREDD	bth:BT_2977	1e-80	56	301	772	20	291	19	288	272	291	K01802	peptidylprolyl isomerase
tr|G5IEJ1|G5IEJ1_9CLOT	bpb:bpr_I1068	1e-173	73	612	1577	2	407	6	411	406	419	K00850	6-phosphofructokinase
tr|H1HTA8|H1HTA8_9FIRM	tmz:Tmz1t_2950	3e-20	25	102	255	193	477	114	414	304	432	K04113	benzoyl-CoA reductase subunit
tr|I0GNQ7|I0GNQ7_SELRL	ssg:Selsp_1491	6e-49	95	194	494	1	103	1	103	103	103	K02946	small subunit ribosomal protein S10
tr|I3TH70|I3TH70_TISMK	ani:AN1657.2	6e-30	37	133	335	21	246	69	284	232	628	K01792	glucose-6-phosphate 1-epimerase
tr|J9ZBC4|J9ZBC4_LEPFM	mta:Moth_2464	2e-19	74	97.1	240	1	58	99	156	58	156	K02992	small subunit ribosomal protein S7
tr|Q2BG98|Q2BG98_NEPCE	maq:Maqu_0730	3e-38	75	159	402	1	102	1	103	103	106	K02895	large subunit ribosomal protein L24
tr|R5B1M3|R5B1M3_9FIRM	ova:OBV_09980	4e-51	82	202	513	1	122	1	121	122	121	K02952	small subunit ribosomal protein S13
tr|R5CH22|R5CH22_9BACT	pru:PRU_0675	1e-140	85	501	1289	1	294	1	295	295	296	K00645	[acyl-carrier-protein] S-malonyltransferase
tr|R5E628|R5E628_9FIRM	eha:Ethha_2641	7e-23	67	108	269	1	83	1	83	83	86	K02968	small subunit ribosomal protein S20
tr|R5GN23|R5GN23_9FIRM	hmo:HM1_2709	2e-34	79	146	368	1	91	1	91	91	92	K02899	large subunit ribosomal protein L27
tr|R5KUS0|R5KUS0_9BACT	pdn:HMPREF9137_0745	0	68	1184	3063	1	946	1	948	960	948	K02519	translation initiation factor IF-2
tr|R5PD66|R5PD66_9BACT	pdn:HMPREF9137_0946	1e-166	89	587	1512	1	330	1	332	332	332	K03040	DNA-directed RNA polymerase subunit alpha
tr|R5TUZ5|R5TUZ5_9BACE	dbr:Deba_1198	0.0001	28	52	123	3	166	1	169	180	665	K02014	iron complex outermembrane recepter protein
tr|R6APF6|R6APF6_9BACT	pdn:HMPREF9137_1475	1e-172	91	607	1566	1	342	1	342	342	342	K00134	glyceraldehyde 3-phosphate dehydrogenase
tr|R6E938|R6E938_9BACT	bth:BT_2730	1e-78	91	293	750	1	158	1	158	158	158	K02992	small subunit ribosomal protein S7
tr|R6I4G8|R6I4G8_9FIRM	ova:OBV_09870	2e-62	66	240	612	1	179	1	180	180	181	K02933	large subunit ribosomal protein L6
tr|R6PTM5|R6PTM5_9FIRM	rho:RHOM_11390	3e-28	86	125	315	1	66	1	66	66	66	K03704	cold shock protein (beta-ribbon, CspA family)
tr|R6YVD4|R6YVD4_9FIRM	rho:RHOM_10160	0	87	963	2489	1	533	1	533	533	534	K01610	phosphoenolpyruvate carboxykinase (ATP)
tr|R7F5C8|R7F5C8_9CLOT	cth:Cthe_2728	8e-68	78	257	657	1	156	1	156	156	156	K02992	small subunit ribosomal protein S7
tr|R7IUD4|R7IUD4_9FIRM	csh:Closa_3766	9e-79	72	295	754	1	206	1	206	206	206	K02926	large subunit ribosomal protein L4
tr|R7NN05|R7NN05_9FIRM	ral:Rumal_2334	2e-39	85	162	411	1	91	1	91	91	93	K02899	large subunit ribosomal protein L27
tr|R9PSD9|R9PSD9_AGAAL	psm:PSM_A0240	2e-74	87	279	714	1	156	1	156	156	156	K02992	small subunit ribosomal protein S7
tr|U2BKG6|U2BKG6_9CLOT	ova:OBV_24370	1e-112	70	408	1048	1	302	1	303	303	305	K02357	elongation factor EF-Ts
tr|U4PGB4|U4PGB4_CLOBB	cbt:CLH_0229	2e-45	84	182	463	1	120	1	120	120	120	K02935	large subunit ribosomal protein L7/L12
tr|W0EM12|W0EM12_9PORP	bhl:Bache_3333	0	86	1236	3199	1	711	1	714	715	715	K01847	methylmalonyl-CoA mutase
tr|W7BD10|W7BD10_9LIST	lin:lin2308	1e-121	92	436	1121	1	229	1	229	229	229	K01834	phosphoglycerate mutase
tr|A0A060RCH9|A0A060RCH9_9BACT	ppn:Palpr_1992	0	47	872	2254	1	981	1	1009	1020	1009	K12257	SecD/SecF fusion protein
tr|A0A077DEM2|A0A077DEM2_9BURK	bge:BC1002_1458	3e-29	71	129	324	1	90	1	90	90	90	K03530	DNA-binding protein HU-beta
tr|A0A090J126|A0A090J126_9BACI	bco:Bcell_2228	0	75	709	1830	1	459	1	456	459	456	K00262	glutamate dehydrogenase (NADP+)
tr|A0A096AV17|A0A096AV17_9BACT	pdn:HMPREF9137_0843	0	89	710	1832	1	395	1	395	395	395	K00639	glycine C-acetyltransferase
tr|A0A099BZJ1|A0A099BZJ1_9BACT	pru:PRU_2136	3e-41	73	169	428	1	126	1	126	126	126	K02935	large subunit ribosomal protein L7/L12
tr|A0A0A7MK79|A0A0A7MK79_ACTEU	hdu:HD0656	2e-74	91	279	714	1	156	1	156	156	156	K02992	small subunit ribosomal protein S7
tr|A0A0B7HVL1|A0A0B7HVL1_9FLAO	coc:Coch_1161	2e-63	90	243	619	1	132	1	132	132	132	K02994	small subunit ribosomal protein S8
tr|A0A0D1MQJ4|A0A0D1MQJ4_ENTAE	esa:ESA_01675	1e-160	88	566	1458	1	310	1	310	310	310	K14058	tRNA 2-thiocytidine biosynthesis protein TtcA
tr|A0A0F2NF92|A0A0F2NF92_9FIRM	pth:PTH_1364	0	72	751	1940	1	510	1	513	513	513	K01966	propionyl-CoA carboxylase beta chain
tr|A0A0G3I9G3|A0A0G3I9G3_LIBAF	las:CLIBASIA_01925	1e-149	75	529	1362	1	366	1	364	366	364	K03621	glycerol-3-phosphate acyltransferase PlsX
tr|A0A0J8YZH4|A0A0J8YZH4_9FIRM	eyy:EGYY_23240	0	81	830	2145	1	495	1	496	496	506	K00088	IMP dehydrogenase
tr|A0A0L8V6R3|A0A0L8V6R3_9BACT	osp:Odosp_2695	1e-98	75	362	928	1	236	1	236	236	265	K02967	small subunit ribosomal protein S2
tr|A0A0Q9ZG85|A0A0Q9ZG85_9FLAO	zpr:ZPR_1164	9e-74	94	277	708	1	145	1	145	145	145	K02867	large subunit ribosomal protein L11
tr|A0A0S2W6G3|A0A0S2W6G3_9FIRM	fnu:FN1536	1e-174	63	614	1583	4	472	6	474	469	475	K00104	glycolate oxidase
tr|A0A0U3EFU2|A0A0U3EFU2_9FIRM	elm:ELI_4036	2e-50	99	199	507	1	102	1	102	102	102	K02946	small subunit ribosomal protein S10
tr|A0A101HP33|A0A101HP33_9BACT	kol:Kole_0847	0	70	640	1652	1	441	1	442	442	551	K01610	phosphoenolpyruvate carboxykinase (ATP)
tr|A6BDT7|A6BDT7_9FIRM	eel:EUBELI_00967	8e-17	100	88.2	217	1	43	1	43	43	58	K02970	small subunit ribosomal protein S21
tr|B0UJ32|B0UJ32_METS4	met:M446_5994	0	92	835	2157	1	455	1	455	455	455	K01919	glutamate--cysteine ligase
tr|C0FTJ4|C0FTJ4_9FIRM	rho:RHOM_14535	5e-91	96	335	858	1	173	7	179	173	179	K02933	large subunit ribosomal protein L6
tr|C8WTV7|C8WTV7_ALIAD	aac:Aaci_2695	4e-51	86	202	513	1	119	1	119	119	119	K02881	large subunit ribosomal protein L18
tr|C9RR27|C9RR27_FIBSS	fsu:Fisuc_1415	2e-73	100	276	706	1	137	1	137	137	137	K02878	large subunit ribosomal protein L16
tr|D1W7U2|D1W7U2_9BACT	pmz:HMPREF0659_A6818	0	81	1410	3649	1	850	13	859	851	859	K02469	DNA gyrase subunit A
tr|D4IQR1|D4IQR1_9BACT	zpr:ZPR_1167	3e-33	62	142	358	1	125	1	125	125	125	K02935	large subunit ribosomal protein L7/L12
tr|D5ERI0|D5ERI0_PRER2	pru:PRU_0881	9e-66	100	250	639	1	120	1	120	120	120	K03111	single-strand DNA-binding protein
tr|D5EU30|D5EU30_PRER2	pru:PRU_1849	0	98	751	1939	1	396	1	396	396	396	K03585	membrane fusion protein
tr|D5EVP6|D5EVP6_PRER2	pru:PRU_2293	0	92	1732	4486	1	951	1	951	951	951	K07263	zinc protease
tr|D5EYI6|D5EYI6_PRER2	pru:PRU_0675	1e-166	100	585	1508	1	296	1	296	296	296	K00645	[acyl-carrier-protein] S-malonyltransferase
tr|D8DTE5|D8DTE5_PREBR	pmz:HMPREF0659_A5117	6e-57	87	221	563	1	128	1	128	128	128	K02996	small subunit ribosomal protein S9
tr|E0RVV1|E0RVV1_BUTPB	bpb:bpr_I2903	1e-153	95	545	1403	1	287	1	287	287	287	K01624	fructose-bisphosphate aldolase, class II
tr|E4LKA3|E4LKA3_9FIRM	pak:HMPREF0675_4059	2e-07	26	60.1	144	102	255	655	816	172	1068	K01955	carbamoyl-phosphate synthase large subunit
tr|E7NUA6|E7NUA6_TREPH	tde:TDE0955	7e-76	69	285	729	1	202	1	202	202	202	K03744	LemA protein
tr|F2NSV0|F2NSV0_TRES6	tbe:Trebr_1186	1e-137	85	489	1259	1	288	1	288	288	432	K02118	V-type H+-transporting ATPase subunit B
tr|F5LKJ4|F5LKJ4_9BACL	bpf:BpOF4_08530	3e-79	91	295	756	13	168	1	156	156	156	K02992	small subunit ribosomal protein S7
tr|F9D6T6|F9D6T6_PREDD	pru:PRU_0617	4e-41	94	168	426	1	90	1	88	90	88	K02963	small subunit ribosomal protein S18
tr|G5Q8M2|G5Q8M2_SALMO	set:SEN3268	1e-109	95	399	1025	1	209	1	209	209	209	K02906	large subunit ribosomal protein L3
tr|H1HTS8|H1HTS8_9FIRM	cls:CXIVA_15500	1e-133	77	475	1223	1	312	1	312	312	312	K01624	fructose-bisphosphate aldolase, class II
tr|U2TE49|U2TE49_9FIRM	ssg:Selsp_1486	2e-36	92	153	386	1	78	16	93	78	93	K02965	small subunit ribosomal protein S19
tr|I3ZMV8|I3ZMV8_TERRK	acm:AciX9_3769	7e-32	82	138	347	1	84	1	84	84	98	K03530	DNA-binding protein HU-beta
tr|K0WSR5|K0WSR5_9PORP	bvu:BVU_0793	9e-87	87	321	822	1	185	1	185	185	185	K02931	large subunit ribosomal protein L5
tr|L1PHG7|L1PHG7_9FLAO	coc:Coch_1172	1e-108	98	393	1010	1	201	1	201	201	201	K02986	small subunit ribosomal protein S4
tr|Q2NDW0|Q2NDW0_ERYLH	eli:ELI_00195	4e-62	71	239	609	1	176	1	176	176	176	K03111	single-strand DNA-binding protein
tr|R5B398|R5B398_9FIRM	ova:OBV_45540	0	71	1135	2935	3	782	86	861	781	877	K01006	pyruvate,orthophosphate dikinase
tr|R5CI23|R5CI23_9FIRM	cae:SMB_G0808	2e-91	59	338	866	1	281	1	280	283	280	K00824	D-alanine transaminase
tr|R5EDU0|R5EDU0_9CLOT	rho:RHOM_00965	9e-29	59	127	320	1	122	4	125	122	125	K02935	large subunit ribosomal protein L7/L12
tr|R5GTK6|R5GTK6_9BACT	pdn:HMPREF9137_0601	1e-125	84	449	1156	1	252	1	252	252	252	K00240	succinate dehydrogenase iron-sulfur protein
tr|R5KX80|R5KX80_9BACT	pmz:HMPREF0659_A6875	0	79	893	2308	1	545	1	545	545	547	K00895	pyrophosphate--fructose-6-phosphate 1-phosphotransferase
tr|R5PF60|R5PF60_9BACT	pdn:HMPREF9137_0040	5e-55	89	214	546	1	116	1	116	116	121	K02884	large subunit ribosomal protein L19
tr|R5U6Y8|R5U6Y8_9FIRM	ral:Rumal_0315	0	84	1459	3777	3	861	4	861	859	874	K01006	pyruvate,orthophosphate dikinase
tr|R6AWD2|R6AWD2_9CLOT	gct:GC56T3_0139	1e-47	63	190	483	3	137	4	138	135	145	K02871	large subunit ribosomal protein L13
tr|R6ECL7|R6ECL7_9BACT	pdn:HMPREF9137_1685	1e-124	70	447	1150	1	308	1	308	308	359	K03625	N utilization substance protein B
tr|R6I7S8|R6I7S8_9ACTN	cpr:CPR_0938	7e-63	65	241	616	2	180	518	696	179	696	K00532	ferredoxin hydrogenase
tr|R6Q0G8|R6Q0G8_9BACT	bsa:Bacsa_2876	0	80	1757	4550	1	1076	1	1074	1076	1074	K01955	carbamoyl-phosphate synthase large subunit
tr|R6VSZ9|R6VSZ9_9FIRM	txy:Thexy_0360	9e-50	75	197	501	1	122	1	122	122	122	K02952	small subunit ribosomal protein S13
tr|R6Z138|R6Z138_9CLOT	csh:Closa_0915	0	89	1571	4069	1	862	1	862	862	875	K01006	pyruvate,orthophosphate dikinase
tr|R7F7Z3|R7F7Z3_9CLOT	ttm:Tthe_0260	1e-31	76	137	344	1	90	1	90	90	91	K03530	DNA-binding protein HU-beta
tr|R7IWZ5|R7IWZ5_9FIRM	eel:EUBELI_00307	2e-25	93	116	291	1	63	1	63	63	66	K02904	large subunit ribosomal protein L29
tr|R7NUL1|R7NUL1_9BACE	bvu:BVU_1604	0	72	876	2264	1	594	1	593	594	593	K04773	protease IV
tr|R9TAQ7|R9TAQ7_9BACT	cth:Cthe_0071	6e-70	40	267	682	1	371	103	458	380	938	K01225	cellulose 1,4-beta-cellobiosidase
tr|U2CK41|U2CK41_9FIRM	ctc:CTC01741	0	73	1785	4624	2	1167	45	1213	1171	1215	K03737	putative pyruvate-flavodoxin oxidoreductase
tr|U5C7H3|U5C7H3_9PORP	pdi:BDI_2360	0	79	709	1831	1	443	1	446	446	446	K03076	preprotein translocase subunit SecY
tr|W0EVM1|W0EVM1_9SPHI	cpi:Cpin_6211	1e-35	85	150	379	1	82	1	82	82	83	K02909	large subunit ribosomal protein L31
tr|W7CZE1|W7CZE1_9LIST	cai:Caci_1478	3e-05	29	49.7	117	9	100	219	310	92	402	K08223	MFS transporter, FSR family, fosmidomycin resistance protein
tr|A0A022NAF3|A0A022NAF3_ENTMU	mps:MPTP_0154	1e-47	83	190	483	16	129	16	129	114	129	K02948	small subunit ribosomal protein S11
tr|A0A069SMA1|A0A069SMA1_BACVU	bvu:BVU_3804	0	97	1137	2942	1	581	1	581	581	581	K01835	phosphoglucomutase
tr|E6K2J7|E6K2J7_PARDN	bad:BAD_1593	0	85	640	1651	1	375	1	375	375	375	K10243	cellobiose transport system ATP-binding protein
tr|A0A095ZMU0|A0A095ZMU0_9BACT	pmz:HMPREF0659_A6875	0	87	980	2533	1	545	1	545	545	547	K00895	pyrophosphate--fructose-6-phosphate 1-phosphotransferase
tr|A0A117UNU3|A0A117UNU3_9BACT	rmg:Rhom172_2703	1e-152	72	541	1395	1	381	1	382	382	388	K00789	S-adenosylmethionine synthetase
tr|A0A0A2G2A4|A0A0A2G2A4_9PORP	pgt:PGTDC60_0906	9e-47	82	187	475	1	114	1	114	114	115	K02887	large subunit ribosomal protein L20
tr|A0A0B2K0T2|A0A0B2K0T2_9FIRM	ssg:Selsp_1586	1e-126	75	454	1167	3	309	13	319	308	319	K07080	mannosyl-3-phosphoglycerate phosphatase
tr|A0A0D0HE16|A0A0D0HE16_9BACT	pdn:HMPREF9137_0265	1e-178	66	629	1621	1	452	1	455	455	455	K03545	trigger factor
tr|A0A0E4H4D5|A0A0E4H4D5_9STRE	sst:SSUST3_0274	1e-180	65	633	1632	1	508	1	510	510	510	K06915	alpha-ketoglutarate-dependent 2,4-dichlorophenoxyacetate dioxygenase
tr|A0A0G0JRA8|A0A0G0JRA8_9BACT	caa:Caka_2703	1e-162	70	572	1474	3	390	4	396	393	396	K02358	elongation factor EF-Tu
tr|C0GGA6|C0GGA6_9FIRM	nth:Nther_0202	6e-19	69	95.1	235	1	65	1	65	65	65	K02904	large subunit ribosomal protein L29
tr|A0A0K8QMD5|A0A0K8QMD5_9GAMM	psu:Psesu_3037	0	64	783	2022	5	623	12	628	619	630	K04079	molecular chaperone HtpG
tr|A0A0M6WY40|A0A0M6WY40_9FIRM	bpb:bpr_I2344	1e-18	23	97.4	241	129	465	109	470	372	474	K10188	lactose/L-arabinose transport system substrate-binding protein
tr|A0A0S2HXN3|A0A0S2HXN3_9BACT	gfo:GFO_2372	3e-56	63	219	558	1	171	1	171	171	173	K02864	large subunit ribosomal protein L10
tr|A0A0S9Q050|A0A0S9Q050_9ACTN	mav:MAV_0326	2e-17	30	92.8	229	19	320	17	274	309	305	K01179	endoglucanase
tr|A0A0X8G387|A0A0X8G387_9FIRM	eel:EUBELI_01560	4e-69	59	263	672	1	220	13	234	222	239	K03969	phage shock protein A
tr|A1ZQE7|A1ZQE7_9BACT	mtt:Ftrac_3324	9e-82	57	305	782	9	267	3	261	259	261	K01715	3-hydroxybutyryl-CoA dehydratase
tr|A8SSR5|A8SSR5_9FIRM	ere:EUBREC_0734	1e-154	93	548	1411	1	290	1	290	290	290	K00074	3-hydroxybutyryl-CoA dehydrogenase
tr|B8I0F0|B8I0F0_CLOCE	cce:Ccel_3186	1e-150	90	534	1376	1	310	1	310	310	310	K01738	cysteine synthase A
tr|C6LGJ2|C6LGJ2_9FIRM	cpy:Cphy_2311	0	75	917	2371	1	626	1	620	626	620	K04043	molecular chaperone DnaK
tr|C9RKF3|C9RKF3_FIBSS	fsu:Fisuc_0269	1e-143	91	509	1310	1	292	1	292	292	292	K06215	pyridoxine biosynthesis protein
tr|D1PX40|D1PX40_9BACT	pmz:HMPREF0659_A6153	0	87	789	2037	17	464	1	448	448	448	K01756	adenylosuccinate lyase
tr|D4LD80|D4LD80_RUMC1	ral:Rumal_0042	1e-89	74	331	849	1	208	1	224	224	272	K02982	small subunit ribosomal protein S3
tr|D5ET70|D5ET70_PRER2	pru:PRU_1519	8e-61	100	234	598	1	114	1	114	114	180	K02959	small subunit ribosomal protein S16
tr|D5EUZ5|D5EUZ5_PRER2	pru:PRU_2167	0	97	997	2577	1	505	1	505	505	505	K01885	glutamyl-tRNA synthetase
tr|D5EXE0|D5EXE0_PRER2	pru:PRU_2635	2e-56	90	219	558	1	128	1	128	128	128	K02996	small subunit ribosomal protein S9
tr|D6GQ60|D6GQ60_FILAD	cst:CLOST_2186	6e-78	80	291	746	1	180	1	180	180	180	K02931	large subunit ribosomal protein L5
tr|E0NRE1|E0NRE1_9BACT	pdn:HMPREF9137_1012	0	86	872	2253	1	507	1	507	507	507	K02112	F-type H+-transporting ATPase subunit beta
tr|E1L2I7|E1L2I7_9ACTN	ols:Olsu_0184	0	78	813	2101	1	543	1	543	543	546	K04077	chaperonin GroEL
tr|E6U815|E6U815_ETHHY	eha:Ethha_0362	0	89	867	2239	1	524	1	524	524	547	K04077	chaperonin GroEL
tr|F0HB54|F0HB54_9BACT	pdn:HMPREF9137_1430	0	99	710	1833	1	361	1	361	361	361	K00174	2-oxoglutarate ferredoxin oxidoreductase subunit alpha
tr|F4A1D9|F4A1D9_MAHA5	mas:Mahau_1882	2e-72	77	273	698	1	189	1	189	189	189	K03744	LemA protein
tr|F8LFM2|F8LFM2_9CHLA	wch:wcw_1343	0	95	969	2505	1	541	1	541	541	541	K04077	chaperonin GroEL
tr|G4KW78|G4KW78_OSCVS	ova:OBV_11020	0	100	663	1711	48	376	48	376	329	376	K10546	putative multiple sugar transport system substrate-binding protein
tr|G9YVY3|G9YVY3_9FIRM	bpb:bpr_I0620	4e-52	79	205	521	1	122	36	157	122	157	K02952	small subunit ribosomal protein S13
tr|J0BCJ5|J0BCJ5_RHILV	ddf:DEFDS_0240	1e-171	57	603	1556	4	535	3	533	533	543	K04077	chaperonin GroEL
tr|L0JDX3|L0JDX3_PREDD	pru:PRU_2432	0	88	1192	3084	4	659	5	659	656	659	K00239	succinate dehydrogenase flavoprotein subunit
tr|N2BU45|N2BU45_9ACTN	ols:Olsu_0875	5e-35	87	148	374	1	78	1	78	78	112	K02959	small subunit ribosomal protein S16
tr|R5APG4|R5APG4_9FIRM	cdf:CD1749	2e-16	24	89.4	220	90	386	93	383	303	383	K01726	cyanate lyase
tr|R5C628|R5C628_9BACE	pmz:HMPREF0659_A5778	0	81	709	1830	1	435	1	435	435	435	K01689	enolase
tr|R5D490|R5D490_9FIRM	tbe:Trebr_0398	0	63	907	2345	1	694	1	695	696	695	K01915	glutamine synthetase
tr|R5FIJ0|R5FIJ0_9FIRM	bcg:BCG9842_B5179	1e-24	49	114	285	1	122	1	120	122	120	K02881	large subunit ribosomal protein L18
tr|R5JZE6|R5JZE6_9FIRM	ere:EUBREC_1091	1e-155	72	549	1415	4	381	3	381	379	381	K00048	lactaldehyde reductase
tr|R5NTN3|R5NTN3_9CLOT	csh:Closa_3765	6e-40	81	164	416	1	99	1	99	99	99	K02892	large subunit ribosomal protein L23
tr|R5RXK6|R5RXK6_9FIRM	ova:OBV_34940	0	85	702	1811	1	400	1	400	400	401	K02358	elongation factor EF-Tu
tr|R5YME8|R5YME8_9BACE	pgn:PGN_1452	0	76	779	2011	1	528	1	528	528	545	K04077	chaperonin GroEL
tr|R6GTF1|R6GTF1_9FIRM	ova:OBV_34940	0	78	657	1696	1	414	1	398	414	401	K02358	elongation factor EF-Tu
tr|R6MWD1|R6MWD1_9FIRM	med:MELS_1854	1e-148	79	526	1356	1	321	1	321	321	321	K01624	fructose-bisphosphate aldolase, class II
tr|R6XD60|R6XD60_9BACT	pmz:HMPREF0659_A6685	1e-154	86	546	1407	1	312	1	312	312	312	K00948	ribose-phosphate pyrophosphokinase
tr|R7CWW8|R7CWW8_9BACE	bth:BT_1830	5e-40	91	165	417	1	90	1	90	90	90	K04078	chaperonin GroES
tr|R7I405|R7I405_9FIRM	ere:EUBREC_2271	6e-35	79	148	373	1	94	11	104	94	104	K04078	chaperonin GroES
tr|W7UV35|W7UV35_RUMFL	ral:Rumal_1020	1e-121	58	437	1124	1	385	1	379	386	379	K00058	D-3-phosphoglycerate dehydrogenase
tr|R9KZ07|R9KZ07_9FIRM	rho:RHOM_07115	1e-108	84	394	1013	1	231	1	231	231	246	K02967	small subunit ribosomal protein S2
tr|S8FLA5|S8FLA5_9BACT	bsa:Bacsa_0965	0	84	1025	2649	1	595	1	596	596	596	K02945	small subunit ribosomal protein S1
tr|U2QBP8|U2QBP8_9BACT	cts:Ctha_1289	2e-07	27	61.2	147	11	162	22	158	154	831	K02014	iron complex outermembrane recepter protein
tr|V6SHZ7|V6SHZ7_9FLAO	fjo:Fjoh_0977	0	81	637	1644	1	394	1	394	394	395	K00927	phosphoglycerate kinase
tr|W3Z4M2|W3Z4M2_9FUSO	rho:RHOM_00665	4e-95	68	350	897	1	270	1	270	270	270	K02406	flagellin
tr|X5D9M7|X5D9M7_9BACT	ppn:Palpr_1919	1e-153	80	542	1397	3	331	2	330	329	330	K01624	fructose-bisphosphate aldolase, class II
tr|A0A031WCI2|A0A031WCI2_PEPDI	cdl:CDR20291_0112	0	96	666	1719	1	359	1	359	359	359	K00929	butyrate kinase
tr|C9P255|C9P255_VIBME	vsp:VS_2812	4e-44	72	178	452	1	128	1	128	128	144	K02876	large subunit ribosomal protein L15
tr|A0A087QAW4|A0A087QAW4_LACGS	lga:LGAS_0288	6e-84	100	311	796	1	156	1	156	156	156	K02992	small subunit ribosomal protein S7
tr|A0A096AB87|A0A096AB87_9BACT	erh:ERH_0231	5e-08	28	58.9	141	45	138	402	492	94	497	K07720	two-component system, response regulator YesN
tr|R5KHS4|R5KHS4_9BACT	ote:Oter_2936	0.0006	23	45.4	106	9	155	91	245	168	702	K03406	methyl-accepting chemotaxis protein
tr|A0A0B4N1I0|A0A0B4N1I0_9BACT	fsu:Fisuc_2387	5e-40	92	165	417	4	93	1	90	90	90	K02956	small subunit ribosomal protein S15
tr|A0A0D0NU99|A0A0D0NU99_MEIRU	mrb:Mrub_0961	0	96	1101	2848	1	578	1	578	578	578	K02117	V-type H+-transporting ATPase subunit A
tr|A0A0E9M2K9|A0A0E9M2K9_9BACT	bfs:BF3607	1e-136	68	486	1250	19	357	7	345	339	345	K01914	aspartate--ammonia ligase
tr|A0A0G1EWS3|A0A0G1EWS3_9BACT	pcu:pc1566	2e-44	42	181	460	1	236	1	241	242	244	K07257	spore coat polysaccharide biosynthesis protein SpsF
tr|A0A0J6FNU2|A0A0J6FNU2_9BACI	bha:BH0148	5e-61	88	234	598	1	132	1	132	132	132	K02994	small subunit ribosomal protein S8
tr|R7I5M8|R7I5M8_9FIRM	mas:Mahau_0612	2e-38	65	159	403	1	114	1	114	114	119	K02887	large subunit ribosomal protein L20
tr|A0A0N0JNT1|A0A0N0JNT1_9PROT	zmo:ZMO0153	9e-40	40	166	419	1	236	1	235	237	249	K00975	glucose-1-phosphate adenylyltransferase
tr|A0A0Q6U417|A0A0Q6U417_9CAUL	cse:Cseg_2080	1e-106	71	386	992	1	266	1	266	266	267	K09023	protein RutD
tr|A0A0S2KJJ6|A0A0S2KJJ6_9BACT	pdn:HMPREF9137_0088	0	87	1283	3320	1	720	23	742	720	742	K02355	elongation factor EF-G
tr|R5G1I8|R5G1I8_9PORP	pdi:BDI_2302	0	85	1220	3156	1	715	1	715	715	715	K01847	methylmalonyl-CoA mutase
tr|A0A101EFP1|A0A101EFP1_9BACT	tli:Tlie_0601	0	71	739	1907	4	522	3	521	519	539	K04077	chaperonin GroEL
tr|R5AFN2|R5AFN2_9CLOT	osp:Odosp_1052	4e-56	68	219	558	2	162	242	402	161	421	K01572	oxaloacetate decarboxylase, beta subunit
tr|B0MVZ4|B0MVZ4_9BACT	coc:Coch_0726	0	77	714	1844	1	446	1	446	447	446	K00262	glutamate dehydrogenase (NADP+)
tr|C0BK55|C0BK55_FLABM	lan:Lacal_2588	1e-143	74	509	1310	1	327	1	327	327	328	K00850	6-phosphofructokinase
tr|C7H920|C7H920_9FIRM	ral:Rumal_0066	2e-47	81	189	481	1	113	1	113	113	113	K02879	large subunit ribosomal protein L17
tr|C9RPB5|C9RPB5_FIBSS	fsu:Fisuc_0974	3e-70	100	265	678	1	134	1	134	134	134	K02996	small subunit ribosomal protein S9
tr|D1QSY9|D1QSY9_9BACT	pmz:HMPREF0659_A5276	0	84	892	2306	1	504	34	537	504	538	K01885	glutamyl-tRNA synthetase
tr|D3LU35|D3LU35_9FIRM	med:MELS_0773	2e-50	99	199	506	1	103	1	103	103	103	K02946	small subunit ribosomal protein S10
tr|D4MYK1|D4MYK1_ANAHA	ere:EUBREC_2823	0	84	723	1866	1	432	31	462	432	463	K01689	enolase
tr|D5ETK2|D5ETK2_PRER2	ava:Ava_2025	3e-58	27	229	584	10	630	7	684	691	686	K00705	4-alpha-glucanotransferase
tr|D5EVC4|D5EVC4_PRER2	pru:PRU_0055	1e-157	100	556	1432	175	449	175	449	275	449	K06178	ribosomal large subunit pseudouridine synthase B
tr|D5EY35|D5EY35_PRER2	pru:PRU_2751	0	100	1802	4667	1	861	1	861	861	861	K00705	4-alpha-glucanotransferase
tr|D7GTC6|D7GTC6_9FIRM	csh:Closa_3780	0	89	729	1883	1	397	1	397	397	397	K02358	elongation factor EF-Tu
tr|E0NVS6|E0NVS6_9BACT	pru:PRU_1061	0	82	848	2192	1	493	1	493	493	493	K01881	prolyl-tRNA synthetase
tr|E2NTE8|E2NTE8_9FIRM	cls:CXIVA_04670	1e-163	68	578	1491	1	431	1	433	433	433	K01689	enolase
tr|E7GHJ2|E7GHJ2_CLOSY	csh:Closa_3729	3e-63	91	242	617	1	130	1	130	130	130	K02996	small subunit ribosomal protein S9
tr|F0SEN3|F0SEN3_PSESL	psn:Pedsa_1356	1e-42	100	174	440	1	82	1	82	82	82	K02909	large subunit ribosomal protein L31
tr|F4X9S0|F4X9S0_9FIRM	ova:OBV_07690	1e-112	80	405	1042	1	255	1	255	255	255	K07160	quercetin 2,3-dioxygenase
tr|F8NBQ3|F8NBQ3_9BACT	cly:Celly_2698	2e-20	29	104	260	2	257	1	250	261	696	K07114	N-acetylmuramic acid 6-phosphate etherase
tr|G5GE71|G5GE71_9BACT	pdi:BDI_2373	6e-64	83	244	623	1	138	1	138	138	144	K02878	large subunit ribosomal protein L16
tr|H1HN69|H1HN69_9BACT	pru:PRU_2089	1e-104	92	378	970	1	201	1	201	201	202	K02986	small subunit ribosomal protein S4
tr|I0GMS8|I0GMS8_SELRL	ssg:Selsp_2235	7e-36	56	151	381	1	142	1	141	144	152	K13993	HSP20 family protein
tr|I0XCK4|I0XCK4_9SPIO	tsu:Tresu_2454	1e-103	86	375	962	1	212	1	212	212	212	K02926	large subunit ribosomal protein L4
tr|J4K856|J4K856_9FIRM	bhy:BHWA1_00111	1e-100	70	367	943	1	257	1	257	257	258	K01715	3-hydroxybutyryl-CoA dehydratase
tr|L1N224|L1N224_9BACT	pru:PRU_2096	2e-51	72	203	516	1	148	1	148	148	148	K02876	large subunit ribosomal protein L15
tr|Q0EZ01|Q0EZ01_9PROT	tna:CTN_0095	7e-56	42	219	559	5	275	4	275	275	294	K03110	fused signal recognition particle receptor
tr|R5AX32|R5AX32_9FIRM	ova:OBV_36900	1e-87	46	326	835	28	390	47	412	368	416	K01999	branched-chain amino acid transport system substrate-binding protein
tr|R5CCJ8|R5CCJ8_9BACT	pru:PRU_2876	0	85	896	2316	1	513	1	513	513	513	K01880	glycyl-tRNA synthetase
tr|R5DN65|R5DN65_9FIRM	eel:EUBELI_00298	2e-50	97	199	507	1	104	1	104	104	104	K02946	small subunit ribosomal protein S10
tr|R5G995|R5G995_9CLOT	csh:Closa_3780	0	89	732	1890	1	397	1	397	397	397	K02358	elongation factor EF-Tu
tr|R5KHT1|R5KHT1_9BACT	pru:PRU_1363	0	81	796	2055	1	467	1	467	469	468	K01812	glucuronate isomerase
tr|R5P8Y3|R5P8Y3_9BACT	pru:PRU_1785	0	83	766	1977	1	448	1	447	448	449	K01810	glucose-6-phosphate isomerase
tr|R5SK93|R5SK93_9BACE	bhl:Bache_2836	0	94	1260	3260	11	656	1	646	646	646	K01868	threonyl-tRNA synthetase
tr|R6A5D3|R6A5D3_9FIRM	eel:EUBELI_00764	0	100	738	1904	1	366	1	366	366	366	K00831	phosphoserine aminotransferase
tr|R6DZT9|R6DZT9_9BACE	phe:Phep_0619	2e-69	76	263	672	1	172	1	172	172	172	K02988	small subunit ribosomal protein S5
tr|R6ILU8|R6ILU8_9FIRM	ain:Acin_0389	0	77	1077	2784	1	672	1	672	672	689	K02355	elongation factor EF-G
tr|R6NY81|R6NY81_9FIRM	ere:EUBREC_0442	4e-57	91	221	564	1	122	1	122	122	122	K02952	small subunit ribosomal protein S13
tr|R6UYB4|R6UYB4_9FIRM	med:MELS_1854	1e-134	75	481	1238	1	320	1	320	320	321	K01624	fructose-bisphosphate aldolase, class II
tr|R6XZV0|R6XZV0_9FIRM	ral:Rumal_3073	9e-50	82	197	501	1	117	1	117	117	117	K02887	large subunit ribosomal protein L20
tr|R7ED72|R7ED72_9FIRM	cce:Ccel_3186	1e-122	70	440	1131	1	310	1	310	310	310	K01738	cysteine synthase A
tr|R7IGL4|R7IGL4_9FIRM	eha:Ethha_0366	1e-39	81	164	414	4	102	5	103	99	103	K02946	small subunit ribosomal protein S10
tr|R7MWM8|R7MWM8_9FIRM	med:MELS_0803	1e-55	100	217	552	1	112	1	112	112	112	K02879	large subunit ribosomal protein L17
tr|R9MEK7|R9MEK7_9FIRM	rho:RHOM_08060	1e-173	87	608	1568	1	339	1	340	340	340	K00053	ketol-acid reductoisomerase
tr|T1CZG4|T1CZG4_9HELI	hhe:HH0492	1e-131	72	471	1212	2	322	3	323	322	327	K00134	glyceraldehyde 3-phosphate dehydrogenase
tr|U2TEJ8|U2TEJ8_9FIRM	ssg:Selsp_2021	0	70	739	1909	1	527	1	527	527	527	K00058	D-3-phosphoglycerate dehydrogenase
tr|V8CBR4|V8CBR4_9FIRM	rho:RHOM_03585	0	78	1345	3480	1	860	1	860	860	861	K03695	ATP-dependent Clp protease ATP-binding subunit ClpB
tr|W5QT04|W5QT04_9BACT	pfl:PFL_0133	1e-05	22	55.5	132	198	615	402	858	479	4920	K12549	surface adhesion protein
tr|A0A017NHL9|A0A017NHL9_BACFG	bvu:BVU_2402	1e-159	91	562	1448	1	301	1	301	301	301	K00973	glucose-1-phosphate thymidylyltransferase
tr|A0A069RC02|A0A069RC02_CLOLI	cst:CLOST_2208	1e-65	76	250	639	1	156	1	156	156	156	K02992	small subunit ribosomal protein S7
tr|A0A085UGS3|A0A085UGS3_9STAP	ssd:SPSINT_1550	0	88	719	1855	1	399	1	399	399	399	K00789	S-adenosylmethionine synthetase
tr|A0A095ZF52|A0A095ZF52_9BACT	pdn:HMPREF9137_0926	2e-74	93	279	713	1	142	1	142	142	142	K02878	large subunit ribosomal protein L16
tr|A0A098C0H5|A0A098C0H5_9PORP	pgt:PGTDC60_1897	7e-89	65	329	843	1	259	1	269	270	270	K03561	biopolymer transport protein ExbB
tr|A0A0A2EV54|A0A0A2EV54_9PORP	tba:TERMP_00452	1e-06	25	57.4	137	58	376	48	385	352	433	K05716	cyclic 2,3-diphosphoglycerate synthetase
tr|A0A0B2JYD0|A0A0B2JYD0_9FIRM	ssg:Selsp_0329	1e-135	61	485	1248	1	416	1	421	421	437	K02406	flagellin
tr|A0A0C5X145|A0A0C5X145_9MOLU	tva:TVAG_497970	5e-14	24	84.3	207	24	616	710	1320	653	1684	K11675	Ino eighty subunit 1
tr|A0A0E3YT70|A0A0E3YT70_9BACT	ote:Oter_2416	5e-39	91	161	408	2	87	3	88	86	88	K02956	small subunit ribosomal protein S15
tr|A0A0G0CPD6|A0A0G0CPD6_9BACT	aae:aq_484	2e-93	47	345	885	2	405	3	396	409	426	K01689	enolase
tr|A0A0H5SJG4|A0A0H5SJG4_9FIRM	cpy:Cphy_3640	3e-83	78	310	793	1	198	1	198	198	198	K02986	small subunit ribosomal protein S4
tr|A0A0K8J7N6|A0A0K8J7N6_9FIRM	cpy:Cphy_3558	0	74	1788	4632	1	1171	1	1173	1173	1175	K03737	putative pyruvate-flavodoxin oxidoreductase
tr|A0A0M6WA42|A0A0M6WA42_9ENTR	xne:XNC1_0321	2e-44	88	180	456	1	92	1	92	92	92	K02965	small subunit ribosomal protein S19
tr|A0A0Q3W9Y6|A0A0Q3W9Y6_BRECH	osa:4352021	4e-62	84	238	608	1	126	48	173	126	175	K01602	ribulose-bisphosphate carboxylase small chain
tr|A0A0R2XT06|A0A0R2XT06_9GAMM	ttu:TERTU_0882	2e-26	57	120	300	1	125	1	126	126	126	K02935	large subunit ribosomal protein L7/L12
tr|A0A0S8JS80|A0A0S8JS80_9BACT	mvn:Mevan_1556	0	70	666	1719	1	446	1	445	446	445	K00262	glutamate dehydrogenase (NADP+)
tr|A0A0X1RXL2|A0A0X1RXL2_9BACL	lsp:Bsph_2079	0	55	820	2117	63	771	59	801	743	892	K05366	penicillin-binding protein 1A
tr|A0Z105|A0Z105_9GAMM	mah:MEALZ_1931	2e-68	80	259	663	5	166	4	165	162	176	K11901	type VI secretion system protein ImpB
tr|A7VWG8|A7VWG8_9FIRM	eha:Ethha_2076	1e-101	76	371	952	1	229	1	229	229	236	K02863	large subunit ribosomal protein L1
tr|B7AJP5|B7AJP5_BACEV	bhl:Bache_2356	0	81	811	2096	1	495	1	495	495	495	K00854	xylulokinase
tr|C6JFY1|C6JFY1_9FIRM	ere:EUBREC_0422	2e-45	94	183	464	1	93	1	93	93	93	K02965	small subunit ribosomal protein S19
tr|C9RIL6|C9RIL6_FIBSS	fsu:Fisuc_0799	6e-11	40	70.9	172	216	308	62	155	94	182	K03832	periplasmic protein TonB
tr|D1PTY3|D1PTY3_9BACT	pdn:HMPREF9137_0477	0	83	920	2379	1	537	1	537	537	537	K01610	phosphoenolpyruvate carboxykinase (ATP)
tr|D3I8L3|D3I8L3_9BACT	pdn:HMPREF9137_0898	8e-78	99	290	743	1	146	1	146	146	146	K02867	large subunit ribosomal protein L11
tr|D4LAN5|D4LAN5_RUMC1	rho:RHOM_06305	0	89	1566	4054	1	865	1	865	865	878	K01006	pyruvate,orthophosphate dikinase
tr|D5EUW7|D5EUW7_PRER2	pru:PRU_2134	0	97	2763	7161	1	1443	1	1443	1443	1443	K03046	DNA-directed RNA polymerase subunit beta'
tr|D5RSM3|D5RSM3_9PROT	gbe:GbCGDNIH1_1610	1e-166	70	588	1517	1	440	1	436	440	455	K03106	signal recognition particle subunit SRP54
tr|E0FJ30|E0FJ30_ACTPL	apa:APP7_1869	1e-109	99	397	1021	1	204	5	208	204	208	K02986	small subunit ribosomal protein S4
tr|E1KPB7|E1KPB7_9BACT	pru:PRU_2562	6e-35	98	148	373	1	78	1	78	78	78	K02078	acyl carrier protein
tr|E6SQS1|E6SQS1_BACT6	bhl:Bache_2032	2e-49	86	197	501	1	113	1	113	113	185	K02959	small subunit ribosomal protein S16
tr|F0F673|F0F673_9BACT	pdn:HMPREF9137_1129	0	95	1581	4093	1	862	1	862	862	862	K03695	ATP-dependent Clp protease ATP-binding subunit ClpB
tr|F3QYV9|F3QYV9_9BACT	bhl:Bache_1679	1e-177	91	624	1608	1	332	1	332	332	334	K01624	fructose-bisphosphate aldolase, class II
tr|F7YWE4|F7YWE4_9THEM	tta:Theth_1881	1e-158	94	560	1444	1	306	1	306	306	319	K00850	6-phosphofructokinase
tr|G2SWL2|G2SWL2_ROSHA	rho:RHOM_05885	0	100	1045	2703	1	537	1	537	537	537	K08483	phosphotransferase system, enzyme I, PtsI
tr|G8TQE4|G8TQE4_NIAKG	cly:Celly_2421	0	77	813	2099	2	514	3	515	513	515	K01966	propionyl-CoA carboxylase beta chain
tr|H7EMR8|H7EMR8_9SPIO	tsu:Tresu_0160	0	83	844	2180	1	525	1	524	525	544	K04077	chaperonin GroEL
tr|I0V130|I0V130_9PSEU	svi:Svir_04260	1e-108	96	391	1005	1	202	1	202	202	202	K02986	small subunit ribosomal protein S4
tr|I9IQ65|I9IQ65_BACUN	bvu:BVU_0978	1e-171	86	603	1554	1	334	1	334	334	334	K00175	2-oxoglutarate ferredoxin oxidoreductase subunit beta
tr|L0F352|L0F352_DESDL	dhd:Dhaf_0054	0	85	2045	5298	1	1176	1	1176	1176	1176	K03737	putative pyruvate-flavodoxin oxidoreductase
tr|N2A275|N2A275_9CLOT	fsu:Fisuc_1072	1e-123	72	444	1141	1	309	1	309	309	310	K01738	cysteine synthase A
tr|R5BVE7|R5BVE7_9FIRM	csh:Closa_0915	0	88	1563	4048	3	861	4	862	859	875	K01006	pyruvate,orthophosphate dikinase
tr|R5CZH1|R5CZH1_9FIRM	ova:OBV_34970	7e-66	89	251	640	1	137	1	137	137	138	K02950	small subunit ribosomal protein S12
tr|R5FBF3|R5FBF3_9BACT	bth:BT_2977	1e-81	57	305	781	20	290	19	288	271	291	K01802	peptidylprolyl isomerase
tr|R5JDV6|R5JDV6_9BACE	cly:Celly_2698	3e-11	34	73.6	179	2	128	98	223	130	696	K07114	N-acetylmuramic acid 6-phosphate etherase
tr|R5NMF3|R5NMF3_9FIRM	cpy:Cphy_2549	2e-43	92	176	446	1	92	1	92	92	95	K02899	large subunit ribosomal protein L27
tr|R5REJ0|R5REJ0_9PROT	rru:Rru_A1226	0	76	713	1841	76	546	6	474	471	474	K02112	F-type H+-transporting ATPase subunit beta
tr|R5Y249|R5Y249_9BACE	pdi:BDI_2272	0	84	674	1738	1	393	1	393	393	395	K02358	elongation factor EF-Tu
tr|R6D3J9|R6D3J9_9FIRM	tjr:TherJR_0208	0	71	848	2191	18	603	7	591	586	591	K01938	formate--tetrahydrofolate ligase
tr|R6GFM4|R6GFM4_9FIRM	cls:CXIVA_02930	1e-72	83	273	699	1	156	1	156	156	156	K02992	small subunit ribosomal protein S7
tr|R6MGW0|R6MGW0_9FIRM	ssg:Selsp_1487	1e-138	85	493	1269	1	273	1	273	273	274	K02886	large subunit ribosomal protein L2
tr|R6T7N3|R6T7N3_9FIRM	mba:Mbar_A2536	4e-05	47	49.3	116	51	90	28	67	40	68	K00960	DNA-directed RNA polymerase
tr|R6X5L5|R6X5L5_9BACT	pru:PRU_1363	0	82	813	2101	1	467	1	468	469	468	K01812	glucuronate isomerase
tr|R7BVW0|R7BVW0_9FIRM	cpo:COPRO5265_0180	0	58	704	1817	29	627	4	596	600	596	K00335	NADH dehydrogenase I subunit F
tr|R7HU72|R7HU72_9CLOT	cpy:Cphy_3640	4e-86	80	319	817	1	197	1	198	198	198	K02986	small subunit ribosomal protein S4
tr|R7LHM2|R7LHM2_9BACT	pdn:HMPREF9137_0894	0	83	662	1708	1	395	1	395	395	398	K02358	elongation factor EF-Tu
tr|R9JTR3|R9JTR3_9FIRM	cls:CXIVA_24970	1e-156	81	554	1427	1	336	1	336	336	337	K00134	glyceraldehyde 3-phosphate dehydrogenase
tr|S8FF40|S8FF40_9BACT	bvu:BVU_2382	0	83	1029	2661	1	639	1	638	640	638	K04043	molecular chaperone DnaK
tr|U2P681|U2P681_9BACT	pmz:HMPREF0659_A5319	5e-45	96	181	460	1	89	1	89	89	89	K02965	small subunit ribosomal protein S19
tr|V4YKV2|V4YKV2_9PROT	cti:RALTA_A1482	4e-31	51	137	346	3	138	6	142	137	145	K07107	N-acetylmuramic acid 6-phosphate etherase
tr|W3AR51|W3AR51_9FIRM	csh:Closa_4068	2e-28	66	126	317	1	90	1	90	90	91	K03530	DNA-binding protein HU-beta
tr|W8TGT0|W8TGT0_EUBAC	cst:CLOST_0051	1e-173	70	609	1570	1	423	1	423	423	425	K01875	seryl-tRNA synthetase
tr|A0A069QGF4|A0A069QGF4_PRELO	pru:PRU_2636	1e-112	88	407	1045	1	225	1	225	225	269	K02967	small subunit ribosomal protein S2
tr|A0A084J8A3|A0A084J8A3_9CLOT	cbn:CbC4_0219	1e-38	70	160	405	1	121	1	121	121	121	K02935	large subunit ribosomal protein L7/L12
tr|A0A095YQR9|A0A095YQR9_9BACT	pmz:HMPREF0659_A6498	0	89	1043	2698	1	595	1	594	595	594	K02945	small subunit ribosomal protein S1
tr|A0A0A2DWI6|A0A0A2DWI6_9PORP	bhl:Bache_1070	8e-56	79	217	553	1	131	1	131	131	131	K02994	small subunit ribosomal protein S8
tr|A0A0B2JUR3|A0A0B2JUR3_9FIRM	gmc:GY4MC1_0317	2e-05	37	53.1	126	5	70	52	123	72	509	K01448	N-acetylmuramoyl-L-alanine amidase
tr|A0A0C3RD14|A0A0C3RD14_9PORP	bhl:Bache_1107	4e-71	51	270	690	1	273	1	271	277	271	K03832	periplasmic protein TonB
tr|A0A0E0T1G9|A0A0E0T1G9_DESVR	dde:Dde_2258	1e-52	100	206	525	1	105	1	105	105	105	K02946	small subunit ribosomal protein S10
tr|A0A0F5K4J1|A0A0F5K4J1_9BURK	bph:Bphy_3067	3e-30	70	132	333	1	92	1	92	92	92	K03530	DNA-binding protein HU-beta
tr|A0A0H5B2T2|A0A0H5B2T2_PREIN	pmz:HMPREF0659_A5318	1e-152	97	538	1387	1	275	1	275	275	275	K02886	large subunit ribosomal protein L2
tr|A0A0K2SND9|A0A0K2SND9_9FIRM	cce:Ccel_1313	6e-27	54	121	304	1	117	1	117	117	117	K02887	large subunit ribosomal protein L20
tr|A0A0M3EGB7|A0A0M3EGB7_TANFO	pdi:BDI_2368	4e-86	87	319	817	1	185	1	185	185	185	K02931	large subunit ribosomal protein L5
tr|A0A0Q0TSI1|A0A0Q0TSI1_CLOBU	cbf:CLI_3637	4e-45	100	182	461	1	92	1	92	92	123	K02952	small subunit ribosomal protein S13
tr|A0A0S8CI41|A0A0S8CI41_9CHLR	sat:SYN_00286	1e-106	64	388	996	1	292	270	561	292	584	K02347	DNA polymerase (family X)
tr|A0A0W0YKZ4|A0A0W0YKZ4_9GAMM	tva:TVAG_387410	2e-10	21	73.6	179	582	1256	1855	2516	739	4045	K02331	DNA polymerase phi subunit
tr|A0A120I8R3|A0A120I8R3_9LACT	aur:HMPREF9243_0504	8e-76	89	284	726	1	156	1	156	156	156	K02992	small subunit ribosomal protein S7
tr|A7IZI1|A7IZI1_9FIRM	ere:EUBREC_3396	9e-92	44	340	871	1	448	12	412	470	413	K02406	flagellin
tr|B6FW06|B6FW06_9FIRM	cdf:CD0194	0	79	806	2083	1	527	1	527	527	542	K04077	chaperonin GroEL
tr|G5H0R0|G5H0R0_9FIRM	ssg:Selsp_1487	1e-134	85	480	1236	1	275	1	274	275	274	K02886	large subunit ribosomal protein L2
tr|C9MN79|C9MN79_9BACT	bcl:ABC0927	0.0006	41	45.8	107	88	160	181	251	73	256	K01448	N-acetylmuramoyl-L-alanine amidase
tr|R5I4V8|R5I4V8_9PORP	bhl:Bache_2274	1e-27	95	124	311	1	62	1	62	62	62	K02913	large subunit ribosomal protein L33
tr|D3HZK1|D3HZK1_9BACT	pru:PRU_2134	0	83	2382	6173	1	1442	1	1441	1445	1443	K03046	DNA-directed RNA polymerase subunit beta'
tr|D4JXX3|D4JXX3_9FIRM	rho:RHOM_10160	0	90	987	2552	1	533	1	533	533	534	K01610	phosphoenolpyruvate carboxykinase (ATP)
tr|D5ESL0|D5ESL0_PRER2	pru:PRU_1300	0	96	765	1975	1	401	1	401	401	401	K00812	aspartate aminotransferase
tr|D5EUS6|D5EUS6_PRER2	pru:PRU_2108	2e-78	100	292	748	1	142	1	142	142	142	K02878	large subunit ribosomal protein L16
tr|D5EWS2|D5EWS2_PRER2	pru:PRU_0304	0	93	836	2160	1	457	1	457	457	457	K01840	phosphomannomutase
tr|D5EZ92|D5EZ92_PRER2	pru:PRU_0830	0	86	1187	3070	1	728	1	728	728	728	K01507	inorganic pyrophosphatase
tr|D9S3N6|D9S3N6_THEOJ	toc:Toce_1257	1e-117	92	422	1084	1	233	1	233	233	233	K02967	small subunit ribosomal protein S2
tr|E0S269|E0S269_BUTPB	bpb:bpr_I1154	0	95	1791	4639	1	948	1	948	948	948	K01006	pyruvate,orthophosphate dikinase
tr|E6MHW0|E6MHW0_9FIRM	elm:ELI_0539	1e-122	77	440	1131	1	281	1	279	281	279	K00074	3-hydroxybutyryl-CoA dehydrogenase
tr|E9SA33|E9SA33_RUMAL	ral:Rumal_0066	3e-52	92	205	522	1	113	1	113	113	113	K02879	large subunit ribosomal protein L17
tr|F3QS21|F3QS21_9BACT	pru:PRU_2037	1e-124	76	447	1150	1	290	1	290	290	290	K03521	electron transfer flavoprotein beta subunit
tr|F7NI99|F7NI99_9FIRM	ssg:Selsp_0999	0	69	1811	4692	1	1301	1	1308	1312	1360	K03046	DNA-directed RNA polymerase subunit beta'
tr|G1WDZ9|G1WDZ9_9BACT	pmz:HMPREF0659_A5118	2e-71	86	269	687	1	153	1	154	154	154	K02871	large subunit ribosomal protein L13
tr|G8NDW8|G8NDW8_9DEIN	tsc:TSC_c11320	1e-151	66	537	1384	3	416	1	414	414	418	K02049	sulfonate/nitrate/taurine transport system ATP-binding protein
tr|H5VDM4|H5VDM4_HELBI	ecb:100062520	8e-16	45	84.7	208	1	85	11	96	86	619	K14407	cleavage stimulation factor subunit 2
tr|I0GUD4|I0GUD4_SELRL	ssg:Selsp_0187	0	75	714	1842	1	460	1	460	460	463	K01744	aspartate ammonia-lyase
tr|I7KTW9|I7KTW9_9CLOT	cbf:CLI_3635	1e-82	72	307	787	1	206	1	206	206	206	K02986	small subunit ribosomal protein S4
tr|K9RWY5|K9RWY5_SYNP3	tel:tlr1631	0	85	833	2153	1	461	13	473	461	473	K02705	photosystem II CP43 chlorophyll apoprotein
tr|M4UXY3|M4UXY3_RALSL	pac:PPA0851	0.0008	24	48.5	114	189	492	5	334	343	535	K07459	putative ATP-dependent endonuclease of the OLD family
tr|R4K1V6|R4K1V6_CLOPA	cae:SMB_G2819	0	85	735	1898	1	427	1	427	427	427	K01740	O-acetylhomoserine (thiol)-lyase
tr|R5BL47|R5BL47_9BACT	tbe:Trebr_0619	1e-170	88	600	1548	1	332	1	332	332	332	K00134	glyceraldehyde 3-phosphate dehydrogenase
tr|R5CW28|R5CW28_9BACT	pdn:HMPREF9137_0898	5e-71	90	268	684	1	146	1	146	146	146	K02867	large subunit ribosomal protein L11
tr|R5EVJ0|R5EVJ0_9GAMM	asa:ASA_2289	0	66	1131	2925	25	839	10	824	815	825	K00688	starch phosphorylase
tr|R5ID67|R5ID67_9BACT	ppn:Palpr_2464	2e-62	85	239	610	1	137	1	137	137	144	K02878	large subunit ribosomal protein L16
tr|R5MLD3|R5MLD3_9FIRM	ral:Rumal_0116	0	68	711	1834	1	544	1	544	544	548	K04077	chaperonin GroEL
tr|R5QGW5|R5QGW5_9FIRM	ere:EUBREC_1076	1e-105	66	384	986	1	284	5	287	284	287	K02026	multiple sugar transport system permease protein
tr|R5WPD0|R5WPD0_9DELT	aoe:Clos_0504	2e-61	65	237	604	17	190	3	177	175	179	K02931	large subunit ribosomal protein L5
tr|R6CK24|R6CK24_9FIRM	ral:Rumal_0116	0	78	798	2060	1	530	1	530	530	548	K04077	chaperonin GroEL
tr|R6FNQ4|R6FNQ4_9BACE	bsa:Bacsa_0782	0	81	694	1791	3	422	1	420	420	420	K00351	Na+-transporting NADH:ubiquinone oxidoreductase subunit F
tr|R6LCJ4|R6LCJ4_9BACE	bfr:BF1406	0	80	690	1780	1	428	1	428	428	428	K01740	O-acetylhomoserine (thiol)-lyase
tr|R6SFU6|R6SFU6_9FIRM	ova:OBV_34970	1e-54	81	213	543	1	128	1	128	128	138	K02950	small subunit ribosomal protein S12
tr|R6WUU8|R6WUU8_9BACT	pru:PRU_1512	0	85	1565	4052	1	906	1	906	906	906	K01006	pyruvate,orthophosphate dikinase
tr|R7B4E6|R7B4E6_9ACTN	eyy:EGYY_24310	6e-80	80	298	763	1	180	1	180	180	180	K02933	large subunit ribosomal protein L6
tr|R7HMY4|R7HMY4_9BACT	pdi:BDI_1995	6e-33	75	141	356	1	90	1	90	90	90	K03530	DNA-binding protein HU-beta
tr|R7L2K4|R7L2K4_9FIRM	ral:Rumal_2494	2e-51	75	202	515	1	133	1	133	133	133	K02996	small subunit ribosomal protein S9
tr|R9J2L4|R9J2L4_9FIRM	csh:Closa_3752	7e-87	87	321	823	1	180	1	180	180	180	K02933	large subunit ribosomal protein L6
tr|S5Z5J4|S5Z5J4_9BACI	gya:GYMC52_1818	0	96	875	2260	1	445	1	445	445	445	K01805	xylose isomerase
tr|U2M5N9|U2M5N9_9FIRM	ral:Rumal_0066	4e-48	84	192	487	1	113	1	113	113	113	K02879	large subunit ribosomal protein L17
tr|V2Y861|V2Y861_9FIRM	eel:EUBELI_00327	6e-72	77	271	694	1	178	1	178	178	178	K02879	large subunit ribosomal protein L17
tr|W2ECM8|W2ECM8_9BACL	pms:KNP414_00614	0	85	855	2209	1	531	1	531	531	544	K04077	chaperonin GroEL
tr|W7UYP6|W7UYP6_RUMFL	ral:Rumal_2662	4e-34	78	145	366	1	88	1	88	88	88	K02956	small subunit ribosomal protein S15
tr|A0A023C0T5|A0A023C0T5_9FLAO	zpr:ZPR_1889	0	80	961	2484	1	602	1	607	607	609	K02945	small subunit ribosomal protein S1
tr|A0A0D6ZAB9|A0A0D6ZAB9_9BACI	afl:Aflv_0966	0	80	1156	2990	7	718	18	729	712	729	K01847	methylmalonyl-CoA mutase
tr|A0A087BDP3|A0A087BDP3_9BIFI	blt:Balat_0409	4e-59	95	228	582	1	122	1	122	122	148	K02879	large subunit ribosomal protein L17
tr|A0A096A003|A0A096A003_9BACT	pdn:HMPREF9137_1489	0	97	664	1714	1	337	1	337	337	337	K00604	methionyl-tRNA formyltransferase
tr|A0A098YNE7|A0A098YNE7_9BACT	pmz:HMPREF0659_A6044	0	85	773	1995	1	451	1	451	451	451	K01810	glucose-6-phosphate isomerase
tr|A0A0A2LLR2|A0A0A2LLR2_9FLAO	fco:FCOL_09145	0	88	1222	3163	1	669	1	669	669	669	K00239	succinate dehydrogenase flavoprotein subunit
tr|A0A0B2K337|A0A0B2K337_9FIRM	ssg:Selsp_1492	0	84	667	1720	1	394	1	394	394	395	K02358	elongation factor EF-Tu
tr|A0A0D0I7J5|A0A0D0I7J5_9BACT	pru:PRU_2663	0	83	2125	5506	1	1258	1	1233	1259	1236	K01952	phosphoribosylformylglycinamidine synthase
tr|A0A0E9F955|A0A0E9F955_CHLTH	pru:PRU_1918	4e-69	52	263	673	1	273	6	277	274	277	K03832	periplasmic protein TonB
tr|A0A0G0LIH6|A0A0G0LIH6_9BACT	tai:Taci_1515	1e-170	73	600	1547	6	398	3	395	395	397	K02358	elongation factor EF-Tu
tr|A0A0J1FTN4|A0A0J1FTN4_9BURK	bxe:Bxe_A0038	0	94	956	2470	1	513	1	513	513	513	K02111	F-type H+-transporting ATPase subunit alpha
tr|A0A0K8QZM5|A0A0K8QZM5_9BACT	bsa:Bacsa_1681	5e-45	77	181	460	1	114	1	114	114	116	K02887	large subunit ribosomal protein L20
tr|A0A0M8KCN2|A0A0M8KCN2_9BACT	pdn:HMPREF9137_2301	0	36	684	1765	179	1371	2	1215	1277	1218	K09952	hypothetical protein
tr|A0A0Q4QK78|A0A0Q4QK78_9BACL	ppy:PPE_03023	1e-112	66	407	1045	1	312	1	312	312	312	K01738	cysteine synthase A
tr|A0A0S2JI88|A0A0S2JI88_9GAMM	cps:CPS_3848	4e-64	77	245	625	1	157	1	157	157	157	K01802	peptidylprolyl isomerase
tr|A0A0T5PP04|A0A0T5PP04_9ALTE	pat:Patl_3085	1e-86	63	322	824	1	283	1	273	283	274	K02406	flagellin
tr|A0A0X8HEZ7|A0A0X8HEZ7_9GAMM	bph:Bphy_5759	8e-93	69	342	877	1	250	6	256	251	256	K00065	2-deoxy-D-gluconate 3-dehydrogenase
tr|A3HXD2|A3HXD2_9BACT	cmr:Cycma_2613	6e-60	92	231	589	1	125	1	125	125	125	K02952	small subunit ribosomal protein S13
tr|A9DNJ2|A9DNJ2_9GAMM	svo:SVI_4146	8e-43	80	174	441	1	116	1	116	116	116	K02881	large subunit ribosomal protein L18
tr|B9L596|B9L596_THERP	tro:trd_A0023	0	88	773	1997	1	445	1	445	445	445	K02058	simple sugar transport system substrate-binding protein
tr|C6LK87|C6LK87_9FIRM	rho:RHOM_01025	0	91	1279	3309	1	689	17	705	689	705	K02355	elongation factor EF-G
tr|C9RL33|C9RL33_FIBSS	fsu:Fisuc_2395	0	97	847	2189	1	428	1	428	428	428	K01875	seryl-tRNA synthetase
tr|D1PZJ7|D1PZJ7_9BACT	pdn:HMPREF9137_0939	0	86	770	1989	1	446	1	446	446	446	K03076	preprotein translocase subunit SecY
tr|D3IDL7|D3IDL7_9BACT	pmz:HMPREF0659_A5342	1e-163	87	577	1487	1	330	1	332	332	332	K03040	DNA-directed RNA polymerase subunit alpha
tr|D4LFA8|D4LFA8_RUMC1	cle:Clole_2181	0	77	690	1780	1	450	1	449	450	449	K00262	glutamate dehydrogenase (NADP+)
tr|D5ETA6|D5ETA6_PRER2	gsu:GSU1320	3e-64	48	248	633	14	293	147	423	281	460	K02481	two-component system, NtrC family, response regulator
tr|D5EXI5|D5EXI5_PRER2	cly:Celly_2698	5e-26	32	123	308	13	265	4	249	256	696	K07114	N-acetylmuramic acid 6-phosphate etherase
tr|E2ZCV9|E2ZCV9_9FIRM	med:MELS_1031	1e-35	70	150	379	1	116	1	116	116	116	K02887	large subunit ribosomal protein L20
tr|E0NT47|E0NT47_9BACT	pru:PRU_1918	4e-85	61	317	811	1	277	1	277	279	277	K03832	periplasmic protein TonB
tr|E1YCE1|E1YCE1_9DELT	sfu:Sfum_2294	8e-66	32	254	648	63	486	60	478	430	488	K07711	two-component system, NtrC family, sensor histidine kinase YfhK
tr|E6UB57|E6UB57_RUMA7	ral:Rumal_0035	5e-51	100	201	512	1	104	1	104	104	104	K02946	small subunit ribosomal protein S10
tr|F0R1C4|F0R1C4_BACSH	twi:Thewi_0516	1e-07	32	58.2	139	63	164	267	365	102	365	K07720	two-component system, response regulator YesN
tr|F4GL46|F4GL46_SPHCD	scc:Spico_1173	1e-175	87	617	1591	1	378	1	378	378	378	K01572	oxaloacetate decarboxylase, beta subunit
tr|F8N8H0|F8N8H0_9BACT	pdn:HMPREF9137_0182	0	73	1717	4446	1	1171	1	1119	1175	1119	K03070	preprotein translocase subunit SecA
tr|G4Q6X0|G4Q6X0_ACIIR	ain:Acin_1043	0	92	911	2355	1	527	1	527	527	542	K04077	chaperonin GroEL
tr|H0E8N8|H0E8N8_9ACTN	cwo:Cwoe_1338	0	79	638	1646	1	394	1	394	394	394	K02358	elongation factor EF-Tu
tr|H8L3B9|H8L3B9_FRAAD	hna:Hneap_1464	4e-31	73	135	340	1	89	1	89	89	89	K02956	small subunit ribosomal protein S15
tr|I0X9I9|I0X9I9_9SPIO	tsu:Tresu_1611	6e-63	83	241	615	1	143	1	143	143	144	K03413	two-component system, chemotaxis family, response regulator CheY
tr|J0NCC2|J0NCC2_9CLOT	eha:Ethha_1072	8e-71	80	267	683	1	156	1	156	156	156	K02992	small subunit ribosomal protein S7
tr|L1M9K0|L1M9K0_9BACT	bsa:Bacsa_1996	1e-54	93	213	543	1	110	1	110	110	126	K02952	small subunit ribosomal protein S13
tr|N9W2Y5|N9W2Y5_9CLOT	csh:Closa_0317	0	89	1259	3258	1	678	1	678	678	686	K00656	formate C-acetyltransferase
tr|R5AQT0|R5AQT0_9FIRM	drm:Dred_0227	3e-38	78	159	402	1	96	83	178	96	181	K02931	large subunit ribosomal protein L5
tr|R5C7W4|R5C7W4_9FIRM	ere:EUBREC_0377	3e-24	54	112	281	1	124	6	129	124	129	K02935	large subunit ribosomal protein L7/L12
tr|R5D605|R5D605_9FIRM	ova:OBV_09990	3e-46	81	186	471	22	132	28	138	111	138	K02948	small subunit ribosomal protein S11
tr|R5FPI0|R5FPI0_9BACT	pdn:HMPREF9137_0902	0	84	2153	5578	8	1276	8	1269	1269	1269	K03043	DNA-directed RNA polymerase subunit beta
tr|R5K6A6|R5K6A6_9CLOT	csh:Closa_0412	3e-59	73	229	584	1	158	1	158	158	167	K02864	large subunit ribosomal protein L10
tr|R5P2I7|R5P2I7_9CLOT	cls:CXIVA_02930	4e-74	87	278	711	1	156	1	156	156	156	K02992	small subunit ribosomal protein S7
tr|R5S647|R5S647_9BACE	bth:BT_2413	1e-159	86	562	1449	1	305	1	305	305	305	K00651	homoserine O-succinyltransferase
tr|R5YUX2|R5YUX2_9FIRM	eel:EUBELI_01680	1e-126	68	452	1164	6	329	5	324	324	324	K00850	6-phosphofructokinase
tr|R6DQB2|R6DQB2_9CLOT	rho:RHOM_10160	0	85	943	2437	1	534	1	534	534	534	K01610	phosphoenolpyruvate carboxykinase (ATP)
tr|R6H3V0|R6H3V0_9CLOT	cth:Cthe_2902	8e-43	79	174	441	6	108	1	103	103	103	K02946	small subunit ribosomal protein S10
tr|R6N5X0|R6N5X0_9FIRM	med:MELS_1031	2e-43	79	176	447	1	115	1	115	115	116	K02887	large subunit ribosomal protein L20
tr|R6U2V5|R6U2V5_9BACE	cly:Celly_0557	4e-10	22	70.5	171	6	527	3	532	568	794	K02014	iron complex outermembrane recepter protein
tr|R6XF05|R6XF05_9CLOT	toc:Toce_0104	4e-28	62	125	314	1	91	1	91	91	91	K03530	DNA-binding protein HU-beta
tr|R7CYP6|R7CYP6_9BACE	bvu:BVU_0251	0	90	838	2164	1	445	1	445	445	445	K00262	glutamate dehydrogenase (NADP+)
tr|R7MJM5|R7MJM5_9FIRM	eha:Ethha_0384	1e-68	84	260	665	10	166	15	171	157	171	K02988	small subunit ribosomal protein S5
tr|R9LJR5|R9LJR5_9BACL	pms:KNP414_07533	1e-39	74	163	413	1	122	1	120	122	120	K02935	large subunit ribosomal protein L7/L12
tr|S8H063|S8H063_9BACT	dat:HRM2_27280	7e-12	40	73.2	178	111	208	399	499	102	503	K03286	OmpA-OmpF porin, OOP family
tr|U2QEC2|U2QEC2_9BACT	pru:PRU_2132	7e-78	91	291	744	1	158	1	158	158	158	K02992	small subunit ribosomal protein S7
tr|V7P2P9|V7P2P9_MYCAV	maf:MAF_20660	1e-127	87	455	1171	1	253	594	846	253	874	K03820	apolipoprotein N-acyltransferase
tr|W4QVV7|W4QVV7_BACA3	mca:MCA1246	2e-86	40	323	828	400	836	932	1367	438	1378	K13924	two-component system, chemotaxis family, CheB/CheR fusion protein
tr|X5J7W2|X5J7W2_9BACT	aas:Aasi_0029	1e-105	49	386	991	1	405	10	414	408	414	K00627	pyruvate dehydrogenase E2 component (dihydrolipoamideacetyltransferase)
tr|A0A0U5NSG7|A0A0U5NSG7_9CLOT	csh:Closa_1484	1e-103	90	376	965	1	216	1	216	216	217	K00616	transaldolase
tr|A0A068E5D4|A0A068E5D4_STAXY	azo:azo1732	2e-80	55	301	771	15	285	15	284	271	288	K00540	formate acetyltransferase activating enzyme
tr|A0A080KD83|A0A080KD83_9GAMM	rah:Rahaq_0614	7e-21	74	101	252	1	71	1	71	71	71	K02970	small subunit ribosomal protein S21
tr|A0A095XFV3|A0A095XFV3_9FIRM	apr:Apre_0964	4e-29	67	129	323	1	91	1	91	91	92	K03530	DNA-binding protein HU-beta
tr|D1W6L1|D1W6L1_9BACT	pdn:HMPREF9137_2199	0	80	748	1931	1	445	1	445	445	445	K00262	glutamate dehydrogenase (NADP+)
tr|A0A0A0DYB2|A0A0A0DYB2_9SPIO	ssm:Spirs_0285	0	62	764	1972	4	611	6	622	617	623	K04079	molecular chaperone HtpG
tr|A0A0B2BJS9|A0A0B2BJS9_9ACTN	nca:Noca_3876	2e-88	77	327	837	1	201	1	201	201	202	K02986	small subunit ribosomal protein S4
tr|A0A0C1UG24|A0A0C1UG24_9CYAN	mtt:Ftrac_0549	0	61	1553	4022	1	1225	1	1228	1229	1229	K01952	phosphoribosylformylglycinamidine synthase
tr|A0A0D6Y9P6|A0A0D6Y9P6_MASLA	naz:Aazo_1635	1e-163	81	577	1488	1	331	1	331	331	670	K00615	transketolase
tr|A0A0F5AM99|A0A0F5AM99_9GAMM	van:VAA_04291	0	72	710	1832	1	516	1	515	516	516	K00324	NAD(P) transhydrogenase subunit alpha
tr|A0A0H3UAA4|A0A0H3UAA4_9BACT	osp:Odosp_3199	3e-71	69	269	688	1	183	1	183	183	183	K00177	2-oxoglutarate ferredoxin oxidoreductase subunit gamma
tr|R6VLA4|R6VLA4_9BACT	pdn:HMPREF9137_0918	1e-48	99	194	492	1	101	1	101	101	101	K02946	small subunit ribosomal protein S10
tr|A0A0M1JUJ2|A0A0M1JUJ2_9CYAN	ter:Tery_3385	0	82	758	1956	1	471	1	471	471	484	K02112	F-type H+-transporting ATPase subunit beta
tr|U6RG24|U6RG24_9BACE	bvu:BVU_3821	1e-158	89	559	1440	1	308	1	308	308	308	K03625	N utilization substance protein B
tr|A0A0S7C078|A0A0S7C078_9BACT	fte:Fluta_3099	1e-39	72	164	414	7	117	4	114	111	119	K02884	large subunit ribosomal protein L19
tr|A0A0U9I5T5|A0A0U9I5T5_9THEO	mmw:Mmwyl1_2293	6e-35	33	150	380	61	345	46	329	289	338	K11688	C4-dicarboxylate-binding protein DctP
tr|U6RAP1|U6RAP1_9BACE	tva:TVAG_193760	5e-08	23	60.8	146	22	247	1952	2186	244	5185	K15152
tr|A6NPU7|A6NPU7_9FIRM	rho:RHOM_02690	1e-159	74	564	1453	1	380	1	381	381	381	K00048	lactaldehyde reductase
tr|B3JJX1|B3JJX1_9BACE	bsa:Bacsa_1897	1e-120	90	434	1116	17	259	1	243	243	279	K02967	small subunit ribosomal protein S2
tr|C2MBJ4|C2MBJ4_9PORP	pah:Poras_0738	0	94	2412	6252	1	1280	1	1280	1280	1280	K03043	DNA-directed RNA polymerase subunit beta
tr|C9L8C6|C9L8C6_BLAHA	rho:RHOM_04935	1e-142	82	508	1307	2	330	79	402	329	402	K03086	RNA polymerase primary sigma factor
tr|R5F9I2|R5F9I2_9BACT	pdn:HMPREF9137_1016	7e-05	82	48.5	114	36	64	37	65	29	79	K02110	F-type H+-transporting ATPase subunit c
tr|D2RMP7|D2RMP7_ACIFV	afn:Acfer_2002	0	95	648	1671	1	345	1	345	345	345	K02012	iron(III) transport system substrate-binding protein
tr|D4J1P1|D4J1P1_BUTFI	bpb:bpr_I2467	0	81	711	1836	3	426	2	425	424	425	K01740	O-acetylhomoserine (thiol)-lyase
tr|D5ES01|D5ES01_PRER2	pru:PRU_1078	0	97	1175	3040	1	600	1	600	600	600	K01687	dihydroxy-acid dehydratase
tr|D5EUK2|D5EUK2_PRER2	fsu:Fisuc_0951	0	66	776	2003	1	567	1	568	568	570	K00257	isoquinoline 1-oxidoreductase
tr|D5EW40|D5EW40_PRER2	pru:PRU_0203	4e-86	100	318	815	1	156	1	156	156	156	K00794	riboflavin synthase beta chain
tr|D5EYT9|D5EYT9_PRER2	pru:PRU_2883	0	96	1236	3198	1	632	1	632	632	632	K01662	1-deoxy-D-xylulose-5-phosphate synthase
tr|D8DZ35|D8DZ35_PREBR	bhl:Bache_0488	8e-48	68	191	484	1	148	1	148	148	149	K09117	hypothetical protein
tr|E0RZT3|E0RZT3_BUTPB	bpb:bpr_I2767	1e-173	96	610	1572	1	322	1	322	322	322	K00850	6-phosphofructokinase
tr|E5BGZ7|E5BGZ7_9FUSO	fnu:FN0785	1e-135	66	484	1245	1	336	1	391	391	391	K03522	electron transfer flavoprotein alpha subunit
tr|E8LEQ2|E8LEQ2_9FIRM	dth:DICTH_0982	2e-55	54	217	552	2	189	1	188	188	197	K07183	response regulator NasT
tr|F3ACD5|F3ACD5_9FIRM	rho:RHOM_14605	2e-42	88	172	437	1	99	1	99	99	99	K02892	large subunit ribosomal protein L23
tr|F6CJU4|F6CJU4_DESK7	dku:Desku_2934	0	98	1128	2917	1	574	1	574	574	574	K00336	NADH dehydrogenase I subunit G
tr|G6B0J4|G6B0J4_9BACT	pmz:HMPREF0659_A6215	1e-180	78	634	1634	1	397	1	397	397	401	K00925	acetate kinase
tr|H1Q3P7|H1Q3P7_9BACT	pdn:HMPREF9137_0901	2e-43	76	176	446	1	127	1	125	127	125	K02935	large subunit ribosomal protein L7/L12
tr|I0GR14|I0GR14_SELRL	ssg:Selsp_1446	4e-35	77	149	375	1	88	1	88	88	91	K02959	small subunit ribosomal protein S16
tr|I5ATV2|I5ATV2_EUBCE	cls:CXIVA_11600	0	78	700	1807	1	447	1	444	447	444	K00262	glutamate dehydrogenase (NADP+)
tr|K5ZJW2|K5ZJW2_9PORP	pdi:BDI_2376	2e-45	100	183	464	1	89	1	89	89	89	K02965	small subunit ribosomal protein S19
tr|M1ZHY3|M1ZHY3_9FIRM	elm:ELI_4005	3e-45	76	182	462	1	113	1	113	113	113	K02879	large subunit ribosomal protein L17
tr|Q6Y2F5|Q6Y2F5_RUMFL	ral:Rumal_0116	0	68	664	1712	1	528	1	526	528	548	K04077	chaperonin GroEL
tr|R5BCG7|R5BCG7_9BACT	osp:Odosp_0176	0	66	1593	4124	1	1173	1	1172	1179	1178	K03737	putative pyruvate-flavodoxin oxidoreductase
tr|R5CM70|R5CM70_9BACT	pru:PRU_2757	2e-51	75	203	516	1	129	1	129	129	130	K02503	Hit-like protein involved in cell-cycle regulation
tr|R5EKX9|R5EKX9_9GAMM	fbl:Fbal_0274	8e-41	76	167	424	1	109	1	109	109	110	K02890	large subunit ribosomal protein L22
tr|R5HIM5|R5HIM5_9SPIR	cno:NT01CX_1414	1e-159	66	563	1452	1	423	1	428	428	433	K01689	enolase
tr|R5LPP6|R5LPP6_9FIRM	cls:CXIVA_13540	0	77	670	1728	4	430	3	429	427	429	K01740	O-acetylhomoserine (thiol)-lyase
tr|R5PT09|R5PT09_9BACT	pru:PRU_2036	1e-180	92	634	1634	2	340	3	341	339	341	K03522	electron transfer flavoprotein alpha subunit
tr|R5V9N0|R5V9N0_9BACE	bsa:Bacsa_2876	0	90	1937	5017	1	1074	1	1074	1074	1074	K01955	carbamoyl-phosphate synthase large subunit
tr|R6BU92|R6BU92_9FIRM	efa:EF0781	6e-25	78	115	287	1	65	1	65	65	66	K03704	cold shock protein (beta-ribbon, CspA family)
tr|R6EWV2|R6EWV2_9BACT	pdn:HMPREF9137_2017	0	83	974	2518	3	590	6	593	588	593	K02945	small subunit ribosomal protein S1
tr|R6IMH5|R6IMH5_9FIRM	ain:Acin_1131	4e-95	57	350	898	4	298	3	297	295	297	K01714	dihydrodipicolinate synthase
tr|R6R125|R6R125_9CLOT	rho:RHOM_02510	1e-140	85	500	1288	3	288	2	287	286	289	K01624	fructose-bisphosphate aldolase, class II
tr|R6W931|R6W931_9FIRM	twi:Thewi_2314	2e-49	62	196	499	1	157	1	157	157	157	K03624	transcription elongation factor GreA
tr|R6ZZH8|R6ZZH8_9FIRM	bpb:bpr_I1257	0	81	842	2176	1	479	1	479	479	481	K00703	starch synthase
tr|R7GME7|R7GME7_9FIRM	elm:ELI_1743	1e-171	79	604	1558	3	381	4	382	379	382	K00048	lactaldehyde reductase
tr|R7JUG1|R7JUG1_9FIRM	cle:Clole_3857	1e-69	61	265	676	1	204	1	204	204	320	K01625	2-dehydro-3-deoxyphosphogluconate aldolase /4-hydroxy-2-oxoglutarate aldolase
tr|R8AR19|R8AR19_PLESH	vvi:100256710	2e-23	98	109	273	1	54	714	767	54	767	K01507	inorganic pyrophosphatase
tr|S2WXN6|S2WXN6_9ACTN	pfr:PFREUD_21540	0	72	733	1892	1	514	1	516	516	517	K00324	NAD(P) transhydrogenase subunit alpha
tr|U2JXM2|U2JXM2_9FIRM	fma:FMG_0385	0	70	1721	4457	1	1173	1	1175	1175	1226	K03737	putative pyruvate-flavodoxin oxidoreductase
tr|U6RD17|U6RD17_9BACE	lbf:LBF_0904	2e-17	31	92	227	16	226	51	274	232	434	K00012	UDPglucose 6-dehydrogenase
tr|W0FQ96|W0FQ96_9BACT	cce:Ccel_3186	1e-104	61	381	978	1	310	1	310	310	310	K01738	cysteine synthase A
tr|A0A011VWT5|A0A011VWT5_RUMAL	ral:Rumal_0116	0	91	894	2310	1	527	1	527	527	548	K04077	chaperonin GroEL
tr|A0A069FND3|A0A069FND3_STAAU	sca:Sca_1736	9e-50	99	197	501	1	102	1	102	102	102	K02946	small subunit ribosomal protein S10
tr|A0A0A2H8W5|A0A0A2H8W5_ELIMR	fba:FIC_00580	0	73	682	1760	1	464	1	464	464	466	K01744	aspartate ammonia-lyase
tr|A0A095Y8T9|A0A095Y8T9_9BACT	pdn:HMPREF9137_0797	0	80	1202	3110	1	729	22	750	729	750	K01915	glutamine synthetase
tr|A0A096CTC7|A0A096CTC7_9BACT	pmz:HMPREF0659_A6371	0	82	915	2364	1	537	1	537	537	537	K01610	phosphoenolpyruvate carboxykinase (ATP)
tr|A0A0A2DP74|A0A0A2DP74_9PORP	bth:BT_3116	1e-179	84	630	1625	1	367	1	367	367	367	K06942	ribosomal RNA large subunit methyltransferase N
tr|A0A0B2JS00|A0A0B2JS00_9FIRM	ssg:Selsp_0775	5e-54	62	212	540	3	182	5	184	180	184	K02864	large subunit ribosomal protein L10
tr|A0A0C3MLV8|A0A0C3MLV8_9PROT	zma:100281980	4e-21	81	102	254	7	67	2	62	61	62	K02983	small subunit ribosomal protein S30e
tr|A0A0D8JGP6|A0A0D8JGP6_9BACT	pca:Pcar_1605	0	65	802	2072	1	583	1	583	583	585	K00336	NADH dehydrogenase I subunit G
tr|A0A0F5JDD9|A0A0F5JDD9_9PORP	pdi:BDI_1829	0	96	995	2572	1	506	1	506	506	506	K01951	GMP synthase (glutamine-hydrolysing)
tr|A0A0K2LU44|A0A0K2LU44_9NOST	ava:Ava_2512	0	96	712	1838	1	351	1	351	351	351	K02706	photosystem II P680 reaction center D2 protein
tr|A0A0M2YPE1|A0A0M2YPE1_9ACTN	cne:CNB01230	4e-66	74	252	643	2	163	18	179	162	179	K01802	peptidylprolyl isomerase
tr|A0A0P9DBZ7|A0A0P9DBZ7_VARPD	har:HEAR0384	0	76	710	1833	1	447	1	447	447	447	K00262	glutamate dehydrogenase (NADP+)
tr|A0A0R2HFI1|A0A0R2HFI1_9FIRM	lsl:LSL_1423	7e-76	77	285	728	1	179	2	180	179	180	K02931	large subunit ribosomal protein L5
tr|A0A0S8BBA9|A0A0S8BBA9_9PROT	tmz:Tmz1t_1060	3e-30	54	132	333	12	129	27	144	118	159	K01822	steroid delta-isomerase
tr|A0A0W0TUC6|A0A0W0TUC6_9GAMM	llo:LLO_0484	0	85	678	1749	1	396	1	396	396	396	K02358	elongation factor EF-Tu
tr|A0A117MIP9|A0A117MIP9_9PORP	pdi:BDI_1945	7e-37	85	154	390	1	84	1	84	84	84	K02909	large subunit ribosomal protein L31
tr|A7A9W8|A7A9W8_9PORP	zga:zobellia_2315	2e-27	30	128	321	34	372	33	388	365	976	K02014	iron complex outermembrane recepter protein
tr|B5JRB4|B5JRB4_9BACT	ote:Oter_2009	0	63	781	2016	1	612	1	613	616	613	K04079	molecular chaperone HtpG
tr|C4LBU3|C4LBU3_TOLAT	tau:Tola_2774	0	89	696	1796	1	394	1	394	394	394	K02358	elongation factor EF-Tu
tr|C9M7J0|C9M7J0_9BACT	tli:Tlie_0722	1e-23	61	110	275	1	88	1	88	88	88	K02956	small subunit ribosomal protein S15
tr|D1PFZ5|D1PFZ5_9BACT	pru:PRU_2113	8e-40	74	164	415	1	97	1	114	114	115	K02892	large subunit ribosomal protein L23
tr|D3HY02|D3HY02_9BACT	pmz:HMPREF0659_A5339	1e-55	98	216	551	1	110	1	110	110	126	K02952	small subunit ribosomal protein S13
tr|D4JVG0|D4JVG0_9FIRM	rho:RHOM_06235	0	87	638	1645	2	359	3	360	358	362	K00831	phosphoserine aminotransferase
tr|D5ESF6|D5ESF6_PRER2	pru:PRU_1245	0	93	817	2110	1	422	1	422	422	422	K00351	Na+-transporting NADH:ubiquinone oxidoreductase subunit F
tr|D5EUR8|D5EUR8_PRER2	pru:PRU_2100	1e-102	100	374	959	1	189	1	189	189	189	K02933	large subunit ribosomal protein L6
tr|D5EWN9|D5EWN9_PRER2	cly:Celly_2698	1e-28	32	131	330	40	335	23	300	312	696	K07114	N-acetylmuramic acid 6-phosphate etherase
tr|D5EZ70|D5EZ70_PRER2	pru:PRU_0807	2e-93	91	343	880	1	193	1	193	193	193	K03612	electron transport complex protein RnfG
tr|D9QJF9|D9QJF9_BRESC	bsb:Bresu_2210	0	100	1210	3130	1	593	1	593	593	593	K01876	aspartyl-tRNA synthetase
tr|E0S153|E0S153_BUTPB	bpb:bpr_I0785	2e-59	100	229	584	1	118	1	118	118	118	K02887	large subunit ribosomal protein L20
tr|E6KAP3|E6KAP3_9BACT	pru:PRU_0393	0	86	1169	3025	7	669	1	663	663	664	K00615	transketolase
tr|E8WI79|E8WI79_GEOS8	cpr:CPR_0938	1e-50	56	201	510	5	178	523	696	174	696	K00532	ferredoxin hydrogenase
tr|F3QNV9|F3QNV9_9BURK	osp:Odosp_1900	0	71	774	1999	3	536	4	535	534	535	K01610	phosphoenolpyruvate carboxykinase (ATP)
tr|F7KKK1|F7KKK1_9FIRM	bpb:bpr_I0593	7e-48	94	191	485	1	103	1	103	103	103	K02946	small subunit ribosomal protein S10
tr|G1WCZ4|G1WCZ4_9BACT	pdn:HMPREF9137_2055	1e-84	62	315	806	1	243	1	242	243	242	K00059	3-oxoacyl-[acyl-carrier protein] reductase
tr|G8LVA2|G8LVA2_CLOCD	cth:Cthe_3120	0	72	1788	4631	1	1170	4	1174	1171	1178	K03737	putative pyruvate-flavodoxin oxidoreductase
tr|H3NGI3|H3NGI3_9LACT	lbh:Lbuc_0176	2e-43	53	177	448	21	185	21	183	165	183	K03744	LemA protein
tr|I0GTN8|I0GTN8_SELRL	ssg:Selsp_2092	1e-109	80	397	1019	1	249	1	250	250	250	K01803	triosephosphate isomerase (TIM)
tr|I6XZA2|I6XZA2_9BACT	pru:PRU_0596	3e-57	97	222	566	1	114	1	114	114	114	K02887	large subunit ribosomal protein L20
tr|K9EB05|K9EB05_9LACT	cno:NT01CX_0097	1e-152	60	542	1396	4	448	3	446	446	447	K00262	glutamate dehydrogenase (NADP+)
tr|M4PZ97|M4PZ97_9BACT	pru:PRU_1822	7e-88	67	326	835	21	273	24	275	253	280	K03561	biopolymer transport protein ExbB
tr|R1GX33|R1GX33_9GAMM	vvu:VV1_1579	0	87	731	1886	1	433	1	433	433	433	K01689	enolase
tr|R5BJK7|R5BJK7_9BACE	ppn:Palpr_2464	1e-56	77	220	561	1	137	1	137	137	144	K02878	large subunit ribosomal protein L16
tr|R5CTH9|R5CTH9_9BACT	coc:Coch_0726	0	76	707	1826	1	447	1	446	447	446	K00262	glutamate dehydrogenase (NADP+)
tr|R5EUK1|R5EUK1_9GAMM	cro:ROD_03361	3e-17	24	92	227	25	374	25	350	358	350	K11929	outer membrane pore protein E
tr|R5IC41|R5IC41_9FIRM	bpb:bpr_I2344	2e-19	22	100	248	62	458	56	470	438	474	K10188	lactose/L-arabinose transport system substrate-binding protein
tr|R5MHU4|R5MHU4_9BACT	pru:PRU_2089	1e-103	92	375	962	1	201	1	201	201	202	K02986	small subunit ribosomal protein S4
tr|R5Q3S1|R5Q3S1_9BACT	pru:PRU_2143	0	89	701	1810	1	394	1	394	394	394	K02358	elongation factor EF-Tu
tr|R5W2M8|R5W2M8_9DELT	tmt:Tmath_1923	3e-42	70	172	436	1	122	1	122	122	122	K02874	large subunit ribosomal protein L14
tr|R6CFX8|R6CFX8_9BACE	bsa:Bacsa_1888	0	95	645	1665	1	334	1	334	334	334	K01624	fructose-bisphosphate aldolase, class II
tr|R6FI67|R6FI67_9FIRM	ere:EUBREC_0376	3e-59	75	229	585	1	156	1	156	156	183	K02864	large subunit ribosomal protein L10
tr|R6KGU1|R6KGU1_9FIRM	cpy:Cphy_0651	0	78	1367	3538	1	862	1	860	862	873	K01006	pyruvate,orthophosphate dikinase
tr|R6RW83|R6RW83_9CLOT	csh:Closa_4068	2e-36	85	153	386	1	91	1	91	91	91	K03530	DNA-binding protein HU-beta
tr|R6WP87|R6WP87_9BACT	pru:PRU_2091	2e-56	99	219	558	1	111	1	111	111	126	K02952	small subunit ribosomal protein S13
tr|R7AVA7|R7AVA7_9BACE	bsa:Bacsa_2610	3e-94	97	345	886	1	175	165	339	175	339	K03522	electron transfer flavoprotein alpha subunit
tr|R7HG52|R7HG52_9FIRM	rho:RHOM_09130	1e-178	73	628	1620	4	431	5	433	429	433	K01740	O-acetylhomoserine (thiol)-lyase
tr|R7KZL4|R7KZL4_9FIRM	dsy:DSY4953	0	70	660	1702	3	455	32	477	455	477	K00262	glutamate dehydrogenase (NADP+)
tr|R9IUX7|R9IUX7_9FIRM	cls:CXIVA_24950	0	80	640	1650	3	402	2	401	400	401	K00927	phosphoglycerate kinase
tr|S3X921|S3X921_9ACTN	paz:TIA2EST2_08905	1e-109	97	396	1017	1	201	1	201	201	201	K02986	small subunit ribosomal protein S4
tr|U2LGV0|U2LGV0_9BACT	bfs:BF1953	9e-66	73	251	641	22	187	21	186	166	186	K03744	LemA protein
tr|V2H466|V2H466_9BURK	cnc:CNE_1c02570	1e-155	88	548	1413	5	309	2	306	305	314	K14058	tRNA 2-thiocytidine biosynthesis protein TtcA
tr|W2C3P4|W2C3P4_9PORP	pgt:PGTDC60_0182	1e-92	79	341	874	1	201	1	201	201	201	K02986	small subunit ribosomal protein S4
tr|W7UWN1|W7UWN1_RUMFL	eha:Ethha_0378	4e-33	63	142	357	1	109	1	102	111	105	K02895	large subunit ribosomal protein L24
tr|A0A011U786|A0A011U786_9RHIZ	mlo:mlr0378	0	86	742	1915	1	424	1	424	424	424	K01689	enolase
tr|A0A068NWK6|A0A068NWK6_9BACT	toc:Toce_0122	2e-95	67	351	900	1	259	16	274	260	275	K02886	large subunit ribosomal protein L2
tr|A0A081EH20|A0A081EH20_STRFR	svl:Strvi_0898	1e-60	92	233	594	1	126	1	126	126	126	K02952	small subunit ribosomal protein S13
tr|S4VLH4|S4VLH4_9FUSO	fnu:FN0675	0	97	716	1849	1	390	1	390	390	539	K04077	chaperonin GroEL
tr|D3L883|D3L883_OENOE	ooe:OEOE_0611	2e-69	84	263	671	1	165	1	165	165	165	K02988	small subunit ribosomal protein S5
tr|A0A0B2EWQ0|A0A0B2EWQ0_9BACL	vvi:100232927	6e-88	77	325	833	1	193	81	273	193	274	K08909	light-harvesting complex I chlorophyll a/b binding protein 3
tr|A0A0C1XNY8|A0A0C1XNY8_9CYAN	chu:CHU_3137	2e-82	73	307	786	1	201	1	201	201	201	K02986	small subunit ribosomal protein S4
tr|A0A0D8I576|A0A0D8I576_9CLOT	aoe:Clos_0481	1e-91	72	338	867	1	232	1	232	232	232	K02863	large subunit ribosomal protein L1
tr|A0A0F5HRG2|A0A0F5HRG2_9BACI	bag:Bcoa_1169	2e-80	92	299	766	1	156	1	156	156	156	K02992	small subunit ribosomal protein S7
tr|A0A0R1KFL5|A0A0R1KFL5_9LACO	lrl:LC705_02475	2e-57	81	223	567	1	132	1	132	132	132	K02994	small subunit ribosomal protein S8
tr|A0A0K1NKQ3|A0A0K1NKQ3_9BACT	pmz:HMPREF0659_A5324	5e-42	100	171	434	1	85	1	85	85	85	K02961	small subunit ribosomal protein S17
tr|A0A0P6XZM6|A0A0P6XZM6_9CHLR	hau:Haur_4931	2e-74	84	280	715	1	182	1	182	182	182	K02988	small subunit ribosomal protein S5
tr|A0A0R2C3X7|A0A0R2C3X7_9LACO	lrm:LRC_15680	1e-140	98	498	1283	1	269	10	278	269	278	K02406	flagellin
tr|A0A0S7WMF0|A0A0S7WMF0_9BACT	gau:GAU_0856	0	55	1505	3896	1	1332	1	1401	1401	1436	K03046	DNA-directed RNA polymerase subunit beta'
tr|A0A109Q6V6|A0A109Q6V6_9FLAO	fco:FCOL_09055	0	96	1069	2764	1	541	1	541	541	541	K01610	phosphoenolpyruvate carboxykinase (ATP)
tr|A6NV09|A6NV09_9FIRM	ota:Ot06g04240	2e-08	56	60.1	144	6	46	868	908	41	1013	K10858	DNA mismatch repair protein PMS2
tr|B4WHL1|B4WHL1_9SYNE	cyj:Cyan7822_2049	1e-175	70	617	1592	1	425	9	429	425	429	K00975	glucose-1-phosphate adenylyltransferase
tr|C9LHG2|C9LHG2_9BACT	bsa:Bacsa_1623	0	77	734	1896	1	445	1	445	445	445	K00262	glutamate dehydrogenase (NADP+)
tr|D1PD07|D1PD07_9BACT	pru:PRU_0736	0	77	703	1814	1	423	1	417	425	417	K01686	mannonate dehydratase
tr|D3ACP7|D3ACP7_9CLOT	csh:Closa_3782	3e-79	94	295	755	1	156	1	156	156	156	K02992	small subunit ribosomal protein S7
tr|D4J756|D4J756_9FIRM	eel:EUBELI_00316	1e-75	85	283	725	1	169	11	179	169	179	K02988	small subunit ribosomal protein S5
tr|D5ESA6|D5ESA6_PRER2	pru:PRU_1192	0	94	961	2485	1	528	1	528	528	528	K02111	F-type H+-transporting ATPase subunit alpha
tr|D5EUN1|D5EUN1_PRER2	mgr:MGG_02911	8e-17	27	91.7	226	53	338	12	296	338	330	K01209	alpha-N-arabinofuranosidase
tr|D5EW90|D5EW90_PRER2	pru:PRU_0254	0	94	1131	2925	1	593	1	593	593	593	K01960	pyruvate carboxylase subunit B
tr|D5EYZ9|D5EYZ9_PRER2	pru:PRU_0731	1e-112	100	406	1044	1	198	1	198	198	198	K01704	3-isopropylmalate/(R)-2-methylmalate dehydratase small subunit
tr|D8E035|D8E035_PREBR	pmz:HMPREF0659_A5341	1e-102	90	372	954	1	202	1	202	202	202	K02986	small subunit ribosomal protein S4
tr|E0S0L7|E0S0L7_BUTPB	bpb:bpr_I0597	1e-162	100	572	1475	1	280	1	280	280	280	K02886	large subunit ribosomal protein L2
tr|E5VSQ4|E5VSQ4_9FIRM	rho:RHOM_07545	7e-44	92	177	450	1	93	1	93	93	94	K02899	large subunit ribosomal protein L27
tr|E8LJS3|E8LJS3_9GAMM	avr:B565_3775	1e-161	64	570	1470	25	499	25	494	477	494	K00325	NAD(P) transhydrogenase subunit beta
tr|F3AZY7|F3AZY7_9FIRM	csh:Closa_2294	3e-45	75	182	462	1	118	1	118	118	118	K02887	large subunit ribosomal protein L20
tr|F7JI95|F7JI95_9FIRM	cpy:Cphy_0826	0	84	761	1966	1	443	1	443	443	444	K00262	glutamate dehydrogenase (NADP+)
tr|G1VFM7|G1VFM7_9BACT	pmz:HMPREF0659_A5481	2e-44	100	180	456	1	91	1	91	91	91	K02956	small subunit ribosomal protein S15
tr|G6EZF6|G6EZF6_9PROT	rru:Rru_A1885	1e-173	71	610	1573	1	424	1	424	424	425	K01689	enolase
tr|H1Q4Z6|H1Q4Z6_9BACT	pdn:HMPREF9137_0408	0	78	1557	4031	1	1008	1	1002	1012	1007	K12257	SecD/SecF fusion protein
tr|I0GS79|I0GS79_SELRL	ssg:Selsp_1656	1e-114	71	414	1063	22	322	22	322	301	322	K00024	malate dehydrogenase
tr|I5AVX5|I5AVX5_EUBCE	rho:RHOM_14450	2e-59	67	230	587	1	178	1	178	178	178	K02879	large subunit ribosomal protein L17
tr|K6Y623|K6Y623_9ALTE	gag:Glaag_0678	0	70	1258	3254	1	872	1	872	872	872	K01595	phosphoenolpyruvate carboxylase
tr|M2PMM6|M2PMM6_9FIRM	cth:Cthe_1308	0	64	1124	2908	1	867	1	860	867	883	K01006	pyruvate,orthophosphate dikinase
tr|Q84IF2|Q84IF2_SELRU	med:MELS_0400	1e-23	68	110	276	1	91	1	91	91	122	K02935	large subunit ribosomal protein L7/L12
tr|R5BFN9|R5BFN9_9BACT	bhl:Bache_3309	2e-31	34	137	346	1	229	1	228	229	228	K03832	periplasmic protein TonB
tr|R5CPD1|R5CPD1_9BACT	bvu:BVU_4065	1e-21	28	106	265	2	377	4	360	408	364	K03286	OmpA-OmpF porin, OOP family
tr|R5ENH3|R5ENH3_9CLOT	cpy:Cphy_3668	4e-44	82	178	452	1	105	1	105	105	105	K02946	small subunit ribosomal protein S10
tr|R5HU66|R5HU66_9FIRM	swo:Swol_2129	5e-52	44	207	526	14	263	5	252	252	255	K01692	enoyl-CoA hydratase
tr|R5LX24|R5LX24_9BACT	pru:PRU_2135	0	90	2306	5977	1	1270	1	1270	1270	1270	K03043	DNA-directed RNA polymerase subunit beta
tr|R5PVH1|R5PVH1_9FIRM	ral:Rumal_0051	1e-61	63	238	606	1	179	1	179	179	183	K02933	large subunit ribosomal protein L6
tr|R5VKC8|R5VKC8_9CLOT	brm:Bmur_0224	1e-102	76	373	957	1	243	1	243	243	258	K01715	3-hydroxybutyryl-CoA dehydratase
tr|R6F8D8|R6F8D8_9FIRM	rho:RHOM_14535	5e-84	86	311	798	1	180	1	179	180	179	K02933	large subunit ribosomal protein L6
tr|R6EZU8|R6EZU8_9BACT	pru:PRU_0551	1e-178	88	628	1619	4	346	1	343	343	346	K00053	ketol-acid reductoisomerase
tr|R6IV39|R6IV39_9FIRM	eha:Ethha_1070	0	70	1686	4367	1	1187	13	1182	1187	1185	K03046	DNA-directed RNA polymerase subunit beta'
tr|R6R6U8|R6R6U8_9CLOT	ral:Rumal_2138	1e-177	69	625	1612	1	444	1	442	444	443	K01810	glucose-6-phosphate isomerase
tr|R6WEL7|R6WEL7_9BACT	pru:PRU_2135	0	87	2236	5795	1	1270	1	1270	1270	1270	K03043	DNA-directed RNA polymerase subunit beta
tr|R7A8L0|R7A8L0_9CLOT	txy:Thexy_0550	1e-122	61	441	1135	52	398	50	396	347	398	K10439	ribose transport system substrate-binding protein
tr|R7GXL8|R7GXL8_9FIRM	cce:Ccel_3186	1e-119	70	430	1106	2	308	3	309	307	310	K01738	cysteine synthase A
tr|R7K5H0|R7K5H0_9FIRM	mta:Moth_0064	0	65	1493	3864	1	1136	1	1144	1146	1171	K03737	putative pyruvate-flavodoxin oxidoreductase
tr|R8W3T7|R8W3T7_9CLOT	cth:Cthe_0769	7e-31	79	134	338	2	79	3	80	78	81	K02959	small subunit ribosomal protein S16
tr|S2ZNB0|S2ZNB0_9ACTN	apv:Apar_0924	0	95	659	1699	1	341	1	341	341	341	K00134	glyceraldehyde 3-phosphate dehydrogenase
tr|U2KMC8|U2KMC8_9BACT	pmz:HMPREF0659_A5935	1e-179	93	630	1626	1	342	1	342	342	342	K00134	glyceraldehyde 3-phosphate dehydrogenase
tr|U7UH22|U7UH22_9FIRM	med:MELS_2044	0	83	2016	5222	1	1170	1	1170	1170	1171	K03737	putative pyruvate-flavodoxin oxidoreductase
tr|W0FUZ0|W0FUZ0_9BACT	ckn:Calkro_2033	1e-06	36	54.3	129	46	109	54	118	65	500	K02027	multiple sugar transport system substrate-binding protein
tr|W7UMV0|W7UMV0_RUMFL	csh:Closa_4164	0	78	711	1835	1	462	1	463	463	464	K02112	F-type H+-transporting ATPase subunit beta
tr|A0A060R9Z0|A0A060R9Z0_9BACT	ppn:Palpr_1328	1e-102	79	374	959	1	232	1	232	232	277	K02967	small subunit ribosomal protein S2
tr|A0A076YW98|A0A076YW98_STRAG	sak:SAK_1653	0	95	645	1663	1	356	1	356	356	356	K02071	D-methionine transport system ATP-binding protein
tr|A0A096AU30|A0A096AU30_9BACT	pdn:HMPREF9137_1651	9e-74	84	277	708	1	151	1	151	151	151	K09457	7-cyano-7-deazaguanine reductase
tr|A0A099BZ02|A0A099BZ02_9BACT	pru:PRU_0551	1e-177	88	623	1607	4	346	1	343	343	346	K00053	ketol-acid reductoisomerase
tr|A0A0E3ZGC0|A0A0E3ZGC0_9BACT	cmr:Cycma_1373	4e-35	65	149	375	1	116	1	117	117	122	K02884	large subunit ribosomal protein L19
tr|A0A0D1BPE1|A0A0D1BPE1_CLOBO	cbf:CLI_3754	8e-43	97	174	441	1	92	1	92	92	92	K03530	DNA-binding protein HU-beta
tr|A0A0F2N6C1|A0A0F2N6C1_9FIRM	pth:PTH_0345	3e-55	84	215	548	1	123	1	123	123	123	K02952	small subunit ribosomal protein S13
tr|A0A0G3EGA3|A0A0G3EGA3_9BACT	ote:Oter_2337	5e-87	54	323	828	1	311	6	314	311	316	K00948	ribose-phosphate pyrophosphokinase
tr|A0A0J8G0B0|A0A0J8G0B0_CLOCY	ctc:CTC02589	5e-53	73	208	529	1	132	1	132	132	132	K02994	small subunit ribosomal protein S8
tr|A0A0L8QPD6|A0A0L8QPD6_9ACTN	sfa:Sfla_5278	1e-92	71	342	876	48	285	51	288	239	288	K02073	D-methionine transport system substrate-binding protein
tr|X5JGK3|X5JGK3_9NOST	ava:Ava_2020	0	79	704	1818	1	429	1	429	429	429	K00975	glucose-1-phosphate adenylyltransferase
tr|A0A0Q9RIR0|A0A0Q9RIR0_9BACL	yli:YALI0E21868g	3e-06	27	56.2	134	132	319	185	364	194	410	K03064	26S proteasome regulatory subunit T4
tr|A0A0S2W4B9|A0A0S2W4B9_9FIRM	cpy:Cphy_3043	0	69	658	1698	1	479	1	477	479	477	K01756	adenylosuccinate lyase
tr|A0A101HDL6|A0A101HDL6_9PORP	pgn:PGN_1367	0	77	733	1893	1	444	1	444	444	445	K00262	glutamate dehydrogenase (NADP+)
tr|A5ZVU1|A5ZVU1_9FIRM	bco:Bcell_0483	5e-32	28	141	356	38	384	39	387	359	424	K10117	multiple sugar transport system substrate-binding protein
tr|B0PFZ4|B0PFZ4_9FIRM	ral:Rumal_0074	4e-34	66	145	366	1	125	1	123	125	123	K02935	large subunit ribosomal protein L7/L12
tr|C0EWE8|C0EWE8_9FIRM	ere:EUBREC_0420	2e-36	77	153	386	1	99	1	99	99	99	K02892	large subunit ribosomal protein L23
tr|C8W3Z7|C8W3Z7_DESAS	dae:Dtox_0298	7e-97	100	354	909	1	180	1	180	180	180	K02931	large subunit ribosomal protein L5
tr|C9RR20|C9RR20_FIBSS	fsu:Fisuc_1408	4e-67	100	255	651	1	131	1	131	131	131	K02994	small subunit ribosomal protein S8
tr|D1W7G8|D1W7G8_9BACT	pru:PRU_2102	4e-48	95	192	487	1	100	1	100	100	100	K02954	small subunit ribosomal protein S14
tr|D4H6M0|D4H6M0_DENA2	dap:Dacet_2944	0	96	1532	3966	1	786	1	786	786	786	K00695	sucrose synthase
tr|D5ERH1|D5ERH1_PRER2	pru:PRU_0872	1e-126	100	451	1161	1	216	1	216	216	216	K01625	2-dehydro-3-deoxyphosphogluconate aldolase /4-hydroxy-2-oxoglutarate aldolase
tr|D5ETZ7|D5ETZ7_PRER2	bsa:Bacsa_2095	0	54	792	2046	8	767	24	775	766	775	K05349	beta-glucosidase
tr|D5EVN2|D5EVN2_PRER2	pru:PRU_2279	0	95	1035	2677	1	537	1	537	537	537	K01610	phosphoenolpyruvate carboxykinase (ATP)
tr|D5EYF6|D5EYF6_PRER2	pru:PRU_0637	0	100	636	1641	1	315	1	315	315	315	K00609	aspartate carbamoyltransferase catalytic subunit
tr|E0RVR1|E0RVR1_BUTPB	bpb:bpr_I2486	1e-162	100	572	1475	1	290	1	290	290	290	K00074	3-hydroxybutyryl-CoA dehydrogenase
tr|E4L973|E4L973_9FIRM	gtn:GTNG_0094	5e-72	62	273	697	14	230	14	230	217	233	K02863	large subunit ribosomal protein L1
tr|E7N2A5|E7N2A5_9FIRM	cpy:Cphy_1585	1e-112	62	407	1046	40	364	34	355	328	355	K10546	putative multiple sugar transport system substrate-binding protein
tr|F2NSH4|F2NSH4_TRES6	tsu:Tresu_1858	0	95	757	1954	1	401	1	401	401	401	K10112	maltose/maltodextrin transport system ATP-binding protein
tr|F5J0E5|F5J0E5_9PORP	bsa:Bacsa_2221	4e-28	69	125	314	1	89	1	89	89	89	K02956	small subunit ribosomal protein S15
tr|F9D530|F9D530_PREDD	bvu:BVU_3953	0	73	662	1707	2	437	3	437	436	438	K01805	xylose isomerase
tr|G5IL93|G5IL93_9CLOT	csh:Closa_3782	2e-76	88	286	731	1	156	1	156	156	156	K02992	small subunit ribosomal protein S7
tr|H1HTJ0|H1HTJ0_9FIRM	rho:RHOM_02785	1e-145	76	516	1329	1	339	1	337	339	346	K03522	electron transfer flavoprotein alpha subunit
tr|I0GNQ9|I0GNQ9_SELRL	ssg:Selsp_1489	5e-88	76	325	834	1	207	1	207	207	207	K02926	large subunit ribosomal protein L4
tr|I3YMX8|I3YMX8_ALIFI	osp:Odosp_1971	0	79	649	1675	1	394	1	394	394	395	K02358	elongation factor EF-Tu
tr|K0B2T9|K0B2T9_CLOA9	bse:Bsel_0131	2e-37	63	156	395	1	120	1	120	120	120	K02881	large subunit ribosomal protein L18
tr|L1NJU9|L1NJU9_9BACT	bth:BT_2977	4e-92	60	340	872	1	290	1	288	290	291	K01802	peptidylprolyl isomerase
tr|Q2KT34|Q2KT34_RUMAL	ral:Rumal_0116	0	73	650	1677	1	459	38	496	459	548	K04077	chaperonin GroEL
tr|R5B2R4|R5B2R4_9FIRM	ova:OBV_23430	0	55	670	1728	3	639	2	637	638	656	K02945	small subunit ribosomal protein S1
tr|R5ECG1|R5ECG1_9GAMM	gtn:GTNG_1345	2e-43	39	178	452	41	280	38	276	241	282	K02073	D-methionine transport system substrate-binding protein
tr|R5GR46|R5GR46_9BACT	bvu:BVU_4065	3e-13	23	79.3	194	86	411	59	360	352	364	K03286	OmpA-OmpF porin, OOP family
tr|R5KVQ3|R5KVQ3_9BACT	pru:PRU_1925	8e-54	92	211	536	1	114	1	114	114	119	K02884	large subunit ribosomal protein L19
tr|R5PE36|R5PE36_9BACT	pdn:HMPREF9137_0557	6e-70	76	265	676	1	169	11	180	170	182	K06142	outer membrane protein
tr|R5TWQ0|R5TWQ0_9BACE	bsa:Bacsa_2517	6e-47	83	188	477	1	125	1	125	125	125	K02935	large subunit ribosomal protein L7/L12
tr|R6ASI6|R6ASI6_9BACT	pdn:HMPREF9137_1548	2e-86	63	321	823	1	258	1	258	258	275	K07164	quercetin 2,3-dioxygenase
tr|R6EA93|R6EA93_9BACT	pmz:HMPREF0659_A6519	0	89	1017	2629	5	552	3	548	548	548	K01676	fumarate hydratase, class I
tr|R6I516|R6I516_9FIRM	cbe:Cbei_0218	1e-140	73	501	1291	1	328	1	328	328	334	K00053	ketol-acid reductoisomerase
tr|R6PV77|R6PV77_9FIRM	bpb:bpr_I2467	0	80	676	1744	3	426	2	425	424	425	K01740	O-acetylhomoserine (thiol)-lyase
tr|R6VNN9|R6VNN9_9FIRM	cpy:Cphy_2449	1e-135	70	484	1247	1	350	284	631	350	643	K02945	small subunit ribosomal protein S1
tr|R6YXW8|R6YXW8_9FIRM	cbt:CLH_0253	1e-26	62	120	301	1	99	1	102	102	119	K02881	large subunit ribosomal protein L18
tr|R7F762|R7F762_9BACT	pdi:BDI_2368	4e-65	76	248	634	1	165	16	180	165	185	K02931	large subunit ribosomal protein L5
tr|R7IUW1|R7IUW1_9FIRM	csh:Closa_3757	1e-44	77	180	457	1	122	1	122	122	122	K02874	large subunit ribosomal protein L14
tr|R7NPU0|R7NPU0_9FIRM	ral:Rumal_1659	1e-106	82	387	993	1	228	1	228	228	245	K02967	small subunit ribosomal protein S2
tr|R9T9C5|R9T9C5_9BACT	cth:Cthe_0071	2e-73	41	278	712	1	374	92	458	389	938	K01225	cellulose 1,4-beta-cellobiosidase
tr|U2CD44|U2CD44_9CLOT	rho:RHOM_02765	1e-166	76	588	1516	52	444	1	394	394	394	K00626	acetyl-CoA C-acetyltransferase
tr|U4R3Y1|U4R3Y1_9FIRM	cce:Ccel_3186	1e-153	89	544	1401	1	310	1	310	310	310	K01738	cysteine synthase A
tr|W0EPV4|W0EPV4_9PORP	pdi:BDI_3489	1e-106	76	386	991	1	255	1	253	255	278	K02967	small subunit ribosomal protein S2
tr|W7CE06|W7CE06_9LIST	oih:OB2602	3e-66	29	256	653	1	542	1	546	552	696	K03483	mannitol operon transcriptional antiterminator
tr|E2N603|E2N603_CAPSP	coc:Coch_0262	1e-109	92	395	1016	1	224	20	243	224	243	K03561	biopolymer transport protein ExbB
tr|A0A076LKC2|A0A076LKC2_9ENTR	etr:ETAE_0176	0	93	2516	6521	1	1383	1	1383	1383	1406	K03046	DNA-directed RNA polymerase subunit beta'
tr|A0A090FW28|A0A090FW28_9RHIZ	mlo:mll3499	0	88	636	1640	1	366	1	366	366	366	K05816	sn-glycerol 3-phosphate transport system ATP-binding protein
tr|A0A096ATV0|A0A096ATV0_9BACT	pdn:HMPREF9137_1277	0	98	852	2200	1	435	1	435	435	435	K01689	enolase
tr|A0A099BYX4|A0A099BYX4_9BACT	pmz:HMPREF0659_A5879	0	84	1830	4739	1	1074	1	1074	1074	1074	K01955	carbamoyl-phosphate synthase large subunit
tr|A0A0A7LIK8|A0A0A7LIK8_9BACT	sli:Slin_0495	0	70	1185	3066	1	866	1	868	868	873	K03695	ATP-dependent Clp protease ATP-binding subunit ClpB
tr|A0A0B7GMT4|A0A0B7GMT4_STRSA	sma:SAV_5727	1e-06	38	56.6	135	4	71	1	68	68	381	K01090	protein phosphatase
tr|A0A0D0SLC8|A0A0D0SLC8_9FIRM	eyy:EGYY_15100	1e-143	78	511	1315	1	327	1	327	328	327	K01951	GMP synthase (glutamine-hydrolysing)
tr|A0A0F2N3U1|A0A0F2N3U1_9FIRM	dku:Desku_3029	1e-156	87	552	1423	1	315	1	315	315	315	K03040	DNA-directed RNA polymerase subunit alpha
tr|A0A0G3CP99|A0A0G3CP99_9ENTR	plu:plu4714	7e-81	84	301	771	1	179	1	179	179	179	K02931	large subunit ribosomal protein L5
tr|R5CZS8|R5CZS8_9FIRM	ttm:Tthe_1140	2e-35	86	150	378	2	84	7	89	83	95	K02899	large subunit ribosomal protein L27
tr|A0A0L8PDN1|A0A0L8PDN1_STRAU	sma:SAV_7533	2e-73	76	276	707	4	180	5	181	177	190	K00942	guanylate kinase
tr|A0A0N7J828|A0A0N7J828_BACVU	lan:Lacal_2319	1e-28	34	132	331	1	240	1	241	248	698	K07114	N-acetylmuramic acid 6-phosphate etherase
tr|A0A0Q9QXC2|A0A0Q9QXC2_9ACTN	kra:Krad_3490	7e-61	83	234	597	3	139	7	143	137	143	K00940	nucleoside-diphosphate kinase
tr|A0A0S2W478|A0A0S2W478_9FIRM	ova:OBV_22970	1e-147	82	523	1347	1	311	1	312	312	312	K01624	fructose-bisphosphate aldolase, class II
tr|A0A101HBR1|A0A101HBR1_9FIRM	pen:PSEEN3176	1e-132	44	474	1219	1	513	1	510	513	528	K01552	arsenite-transporting ATPase
tr|A5ZV10|A5ZV10_9FIRM	rho:RHOM_14450	1e-74	80	280	717	6	183	1	178	178	178	K02879	large subunit ribosomal protein L17
tr|B0PER1|B0PER1_9FIRM	fsu:Fisuc_1072	1e-121	70	437	1125	1	310	1	310	310	310	K01738	cysteine synthase A
tr|C0ETQ9|C0ETQ9_9FIRM	cls:CXIVA_02910	0	83	682	1761	1	397	1	395	397	395	K02358	elongation factor EF-Tu
tr|C8W3Y4|C8W3Y4_DESAS	dae:Dtox_0285	1e-51	100	203	517	1	102	1	102	102	102	K02946	small subunit ribosomal protein S10
tr|C9RR19|C9RR19_FIBSS	fsu:Fisuc_1407	5e-97	100	355	910	1	179	1	179	179	179	K02933	large subunit ribosomal protein L6
tr|D1W6C4|D1W6C4_9BACT	pru:PRU_0307	0	82	832	2150	1	528	1	528	528	543	K04077	chaperonin GroEL
tr|D4G7U0|D4G7U0_RIEPU	rip:RIEPE_0132	0	94	848	2191	1	470	1	470	470	470	K00873	pyruvate kinase
tr|D5ERG9|D5ERG9_PRER2	pms:KNP414_03542	5e-06	25	53.9	128	5	206	7	196	203	215	K11618	two-component system, NarL family, response regulator LiaR
tr|D5ETY0|D5ETY0_PRER2	pru:PRU_1795	0	98	2073	5371	1	1007	1	1007	1007	1007	K01811	putative family 31 glucosidase
tr|D5EVN1|D5EVN1_PRER2	pru:PRU_2278	1e-168	100	592	1525	1	291	1	291	291	291	K00847	fructokinase
tr|D5EYF4|D5EYF4_PRER2	pru:PRU_0635	0	98	838	2166	1	426	1	426	426	426	K00600	glycine hydroxymethyltransferase
tr|D7NEV9|D7NEV9_9BACT	pmz:HMPREF0659_A5117	2e-59	92	229	584	1	128	1	128	128	128	K02996	small subunit ribosomal protein S9
tr|E0RVR0|E0RVR0_BUTPB	bpb:bpr_I2485	0	92	710	1832	1	386	1	386	386	386	K00248	butyryl-CoA dehydrogenase
tr|E4L094|E4L094_9FIRM	fma:FMG_0733	1e-31	47	137	345	1	148	1	148	148	153	K07042	mannosyl-3-phosphoglycerate phosphatase
tr|U2KS55|U2KS55_9FIRM	cls:CXIVA_04670	1e-175	72	618	1594	1	434	1	433	434	433	K01689	enolase
tr|F5J059|F5J059_9PORP	pdi:BDI_2375	1e-55	83	216	551	1	135	1	136	136	136	K02890	large subunit ribosomal protein L22
tr|F9D426|F9D426_PREDD	pmz:HMPREF0659_A6491	9e-56	63	218	554	1	170	1	170	170	170	K02109	F-type H+-transporting ATPase subunit b
tr|G5IKV5|G5IKV5_9CLOT	csh:Closa_0793	0	90	666	1718	1	370	1	370	370	370	K10112	maltose/maltodextrin transport system ATP-binding protein
tr|H1HTB2|H1HTB2_9FIRM	ova:OBV_10830	1e-146	68	520	1339	1	341	1	362	364	366	K01039	glutaconate CoA-transferase, subunit A
tr|I0GNQ8|I0GNQ8_SELRL	ssg:Selsp_1490	7e-93	80	342	876	1	213	1	213	213	219	K02906	large subunit ribosomal protein L3
tr|I3TPY7|I3TPY7_TISMK	mno:Mnod_7382	0	79	801	2068	2	509	1	508	508	509	K02111	F-type H+-transporting ATPase subunit alpha
tr|K0AZP3|K0AZP3_CLOA9	fma:FMG_0493	0	82	666	1719	1	396	1	396	396	397	K02358	elongation factor EF-Tu
tr|L1NIL1|L1NIL1_9BACT	pru:PRU_1675	3e-25	51	116	290	4	128	3	132	130	132	K03282	large conductance mechanosensitive channel
tr|Q2BGA2|Q2BGA2_NEPCE	pag:PLES_06801	3e-59	63	229	584	1	177	1	177	177	177	K02933	large subunit ribosomal protein L6
tr|R5B2B9|R5B2B9_9FIRM	ova:OBV_00100	1e-20	57	100	250	1	87	1	87	87	87	K02968	small subunit ribosomal protein S20
tr|R5CH26|R5CH26_9FIRM	bpb:bpr_I0593	9e-47	91	188	478	98	199	1	102	102	103	K02946	small subunit ribosomal protein S10
tr|R6GYA0|R6GYA0_9FIRM	cae:SMB_G3183	5e-54	75	211	538	1	141	1	141	141	141	K02867	large subunit ribosomal protein L11
tr|R5GPJ5|R5GPJ5_9FIRM	fsu:Fisuc_1072	1e-118	68	426	1094	1	310	1	310	310	310	K01738	cysteine synthase A
tr|R5KUZ4|R5KUZ4_9FIRM	ral:Rumal_1018	1e-156	78	554	1428	1	359	1	360	360	361	K00831	phosphoserine aminotransferase
tr|R5PDD1|R5PDD1_9BACT	pdn:HMPREF9137_1290	0	87	657	1694	3	364	19	380	362	380	K01711	GDPmannose 4,6-dehydratase
tr|R5TVF7|R5TVF7_9BACE	lan:Lacal_2319	1e-28	34	131	330	8	251	1	243	249	698	K07114	N-acetylmuramic acid 6-phosphate etherase
tr|R6ARI7|R6ARI7_9BACT	sta:STHERM_c05760	0.001	36	46.2	108	57	140	42	115	85	146	K04488	nitrogen fixation protein NifU and related proteins
tr|R6E9A3|R6E9A3_9BACE	bsa:Bacsa_1888	1e-165	86	582	1501	1	331	1	331	331	334	K01624	fructose-bisphosphate aldolase, class II
tr|R6I4H8|R6I4H8_9FIRM	ova:OBV_09980	2e-51	81	202	515	1	122	1	121	122	121	K02952	small subunit ribosomal protein S13
tr|R6PV09|R6PV09_9BACT	pdn:HMPREF9137_0557	2e-69	81	263	672	2	160	21	180	160	182	K06142	outer membrane protein
tr|R6VNF3|R6VNF3_9BACT	pmz:HMPREF0659_A5298	3e-74	83	279	713	1	171	1	172	172	172	K02864	large subunit ribosomal protein L10
tr|R6YXN6|R6YXN6_9FIRM	cls:CXIVA_24950	1e-167	75	591	1524	1	401	1	401	401	401	K00927	phosphoglycerate kinase
tr|R7F6F1|R7F6F1_9BACT	pdi:BDI_3395	0	76	645	1663	1	424	1	425	425	426	K01689	enolase
tr|R7IUN8|R7IUN8_9CLOT	ova:OBV_09830	1e-25	55	117	293	1	101	3	103	101	103	K02895	large subunit ribosomal protein L24
tr|R7NNZ9|R7NNZ9_9BACE	sru:SRU_1244	6e-48	29	196	497	39	501	8	477	475	483	K01417	snapalysin
tr|R9TA72|R9TA72_9BACT	cth:Cthe_0071	2e-79	44	298	763	1	369	95	465	385	938	K01225	cellulose 1,4-beta-cellobiosidase
tr|U2C951|U2C951_9BACE	bth:BT_4305	0	90	800	2067	1	425	1	425	425	460	K07405	alpha-amylase
tr|U4QYZ2|U4QYZ2_9FIRM	cce:Ccel_0761	1e-143	88	509	1310	1	277	1	277	277	277	K02886	large subunit ribosomal protein L2
tr|W7CTN9|W7CTN9_9LIST	ssd:SPSINT_2397	9e-89	61	328	842	1	256	76	333	258	335	K00611	ornithine carbamoyltransferase
tr|A0A011VXP1|A0A011VXP1_RUMAL	ral:Rumal_3116	0	99	814	2103	1	402	1	402	402	403	K00031	isocitrate dehydrogenase
tr|R5GTV6|R5GTV6_9BACT	bvu:BVU_1915	1e-115	82	417	1073	1	254	1	254	254	255	K03496	chromosome partitioning protein
tr|A0A084DH00|A0A084DH00_9BURK	xac:XAC4113	1e-45	30	188	477	24	500	53	510	492	2411	K07279	hypothetical protein
tr|A0A095Y936|A0A095Y936_9BACT	tsu:Tresu_1528	1e-168	84	594	1532	1	353	1	353	353	355	K00134	glyceraldehyde 3-phosphate dehydrogenase
tr|A0A096D3U9|A0A096D3U9_9BACT	pdn:HMPREF9137_0265	0	78	725	1872	1	455	1	455	455	455	K03545	trigger factor
tr|A0A0A2DQV1|A0A0A2DQV1_9PORP	pgt:PGTDC60_1508	2e-41	76	170	430	1	122	1	125	125	125	K02935	large subunit ribosomal protein L7/L12
tr|A0A0B2JSR7|A0A0B2JSR7_9FIRM	ssg:Selsp_0773	3e-57	82	222	566	1	141	1	141	141	141	K02867	large subunit ribosomal protein L11
tr|A0A0C3NFU2|A0A0C3NFU2_9PORP	osp:Odosp_1414	0	80	695	1793	1	403	1	403	403	403	K00819	ornithine--oxo-acid transaminase
tr|A0A0D8P8P8|A0A0D8P8P8_RAOPL	eae:EAE_11640	1e-106	100	385	989	1	196	46	241	196	241	K02967	small subunit ribosomal protein S2
tr|I9I1N3|I9I1N3_9BACE	cly:Celly_2698	8e-13	28	79.3	194	6	201	52	236	201	696	K07114	N-acetylmuramic acid 6-phosphate etherase
tr|A0A0H5AZI5|A0A0H5AZI5_PREIN	pmz:HMPREF0659_A5118	2e-78	89	293	749	1	154	1	154	154	154	K02871	large subunit ribosomal protein L13
tr|A0A0K2MDH1|A0A0K2MDH1_CLOPA	cbf:CLI_3006	2e-13	81	76.6	187	1	43	1	43	43	58	K02970	small subunit ribosomal protein S21
tr|A0A0M3BRY2|A0A0M3BRY2_9RHIZ	nhl:Nhal_1189	3e-05	41	53.5	127	528	587	1000	1059	60	1062	K01537	Ca2+-transporting ATPase
tr|A0A0P9ZV62|A0A0P9ZV62_PSESY	psb:Psyr_2577	0	92	1	28179	1	5926	1	5926	5926	5926	K15660
tr|A0A0S8BLJ1|A0A0S8BLJ1_9PROT	dba:Dbac_2637	1e-39	49	164	415	3	167	8	172	165	184	K03744	LemA protein
tr|A0A0W0V6U6|A0A0W0V6U6_9GAMM	cpf:CPF_2138	0.0001	21	50.8	120	176	427	52	293	261	451	K09888	cell division protein ZapA
tr|A0A117SAS7|A0A117SAS7_9BACT	twi:Thewi_2330	0	70	791	2043	5	559	5	559	556	559	K01848	methylmalonyl-CoA mutase, N-terminal domain
tr|A7B286|A7B286_RUMGN	eel:EUBELI_01709	1e-116	53	419	1077	3	372	4	378	375	417	K10108	maltose/maltodextrin transport system substrate-binding protein
tr|B5W5Q9|B5W5Q9_ARTMA	ter:Tery_0450	0	83	1153	2983	1	669	1	672	673	672	K00615	transketolase
tr|C4N9C4|C4N9C4_9BACT	cpf:CPF_2573	1e-60	66	234	597	1	184	91	274	184	539	K04077	chaperonin GroEL
tr|C9MKE3|C9MKE3_9BACT	pdn:HMPREF9137_1017	8e-79	90	294	753	1	170	1	170	170	170	K02109	F-type H+-transporting ATPase subunit b
tr|D1PG08|D1PG08_9BACT	pru:PRU_2139	4e-72	90	271	694	1	146	1	146	146	146	K02867	large subunit ribosomal protein L11
tr|D3HY29|D3HY29_9BACT	pru:PRU_2132	2e-78	91	292	748	1	158	1	158	158	158	K02992	small subunit ribosomal protein S7
tr|D4JW91|D4JW91_9FIRM	cpf:CPF_1465	1e-140	64	499	1285	2	404	3	388	403	388	K00100	1-deoxy-D-xylulose-5-phosphate reductoisomerase
tr|D5ESG0|D5ESG0_PRER2	pru:PRU_1249	0	92	711	1835	1	386	1	386	386	386	K00347	Na+-transporting NADH:ubiquinone oxidoreductase subunit B
tr|D5EUS1|D5EUS1_PRER2	pru:PRU_2103	6e-99	100	361	927	1	185	1	185	185	185	K02931	large subunit ribosomal protein L5
tr|D5EWP8|D5EWP8_PRER2	pru:PRU_2527	0	100	1942	5030	1	940	1	940	940	940	K01869	leucyl-tRNA synthetase
tr|D5EZ77|D5EZ77_PRER2	mba:Mbar_A2604	2e-07	38	60.1	144	274	370	302	387	97	927	K12600	superkiller protein 3
tr|D9QZP5|D9QZP5_CLOSW	csh:Closa_3751	3e-61	100	235	600	1	122	1	122	122	122	K02881	large subunit ribosomal protein L18
tr|E0S1P1|E0S1P1_BUTPB	bpb:bpr_I0974	1e-42	100	174	440	1	88	1	88	88	88	K02956	small subunit ribosomal protein S15
tr|R5YQG9|R5YQG9_9FIRM	cpy:Cphy_2449	1e-146	74	520	1340	1	347	284	631	348	643	K02945	small subunit ribosomal protein S1
tr|E9RUL2|E9RUL2_9FIRM	cpy:Cphy_0826	0	83	753	1943	1	443	1	443	443	444	K00262	glutamate dehydrogenase (NADP+)
tr|F3QQ31|F3QQ31_9BACT	bvu:BVU_3585	1e-176	92	618	1594	1	335	1	335	335	336	K00134	glyceraldehyde 3-phosphate dehydrogenase
tr|F7KNS3|F7KNS3_9FIRM	csh:Closa_3751	4e-43	81	175	444	18	122	18	122	105	122	K02881	large subunit ribosomal protein L18
tr|G1WD69|G1WD69_9BACT	pdn:HMPREF9137_0920	2e-82	75	307	786	1	209	1	209	209	209	K02926	large subunit ribosomal protein L4
tr|G8M2E7|G8M2E7_CLOCD	cth:Cthe_2929	3e-60	91	232	591	1	123	1	123	123	123	K02952	small subunit ribosomal protein S13
tr|H3NQJ3|H3NQJ3_9FIRM	clo:HMPREF0868_1075	1e-144	78	514	1324	3	327	6	330	325	330	K01951	GMP synthase (glutamine-hydrolysing)
tr|I0GTP0|I0GTP0_SELRL	ssg:Selsp_2094	1e-171	90	603	1554	1	335	1	336	336	337	K00134	glyceraldehyde 3-phosphate dehydrogenase
tr|I6Y570|I6Y570_PROPF	mph:MLP_45710	6e-66	37	254	648	25	419	30	437	408	439	K03750	molybdopterin biosynthesis protein MoeA
tr|K9ENX8|K9ENX8_9CYAN	npu:Npun_BF055	0	45	800	2066	15	967	7	963	969	963	K06148	ATP-binding cassette, subfamily C, bacterial
tr|M4PZD4|M4PZD4_9BACT	mrs:Murru_0085	2e-30	74	133	335	1	83	1	83	83	89	K02909	large subunit ribosomal protein L31
tr|R2S232|R2S232_9ENTE	lgr:LCGT_1058	0	52	901	2329	5	869	8	871	867	872	K01006	pyruvate,orthophosphate dikinase
tr|R5BJM4|R5BJM4_9BACE	osp:Odosp_2310	1e-42	77	173	439	1	109	1	109	109	125	K02952	small subunit ribosomal protein S13
tr|R5KER1|R5KER1_9BACT	pdn:HMPREF9137_0088	0	83	1231	3186	1	720	23	742	720	742	K02355	elongation factor EF-G
tr|R5EUS2|R5EUS2_9GAMM	ebi:EbC_02570	1e-43	55	177	449	1	166	1	166	166	167	K02864	large subunit ribosomal protein L10
tr|R5ICZ1|R5ICZ1_9FIRM	ova:OBV_09910	2e-34	59	146	368	1	123	1	123	123	146	K02876	large subunit ribosomal protein L15
tr|R5MIK8|R5MIK8_9FIRM	ral:Rumal_0062	8e-49	75	194	493	1	122	1	122	122	122	K02952	small subunit ribosomal protein S13
tr|R5QAR3|R5QAR3_9CLOT	cth:Cthe_0137	1e-131	68	470	1209	1	336	1	336	336	336	K00134	glyceraldehyde 3-phosphate dehydrogenase
tr|R5W7N0|R5W7N0_9CLOT	rho:RHOM_02335	7e-29	73	128	321	1	91	1	91	91	91	K03530	DNA-binding protein HU-beta
tr|R6CGU7|R6CGU7_9FIRM	ral:Rumal_0048	7e-89	92	328	840	2	179	3	180	178	181	K02931	large subunit ribosomal protein L5
tr|R6FIG2|R6FIG2_9FIRM	eel:EUBELI_00520	0	87	884	2283	1	526	1	526	526	541	K04077	chaperonin GroEL
tr|V2Y9R4|V2Y9R4_9FIRM	cpy:Cphy_2449	0	67	839	2167	1	628	1	633	635	643	K02945	small subunit ribosomal protein S1
tr|R6S0W1|R6S0W1_9CLOT	cbn:CbC4_1439	2e-31	74	136	342	1	87	1	87	87	87	K02956	small subunit ribosomal protein S15
tr|R6WSR9|R6WSR9_9BACT	pmz:HMPREF0659_A5970	0	85	707	1824	1	427	1	427	427	450	K03106	signal recognition particle subunit SRP54
tr|R7AZS4|R7AZS4_9BACE	csh:Closa_0882	0	80	978	2528	1	623	1	620	623	620	K04043	molecular chaperone DnaK
tr|R7HJZ0|R7HJZ0_9MOLU	csh:Closa_0915	0	79	1379	3569	2	859	4	862	859	875	K01006	pyruvate,orthophosphate dikinase
tr|R7L0P4|R7L0P4_9FIRM	ral:Rumal_0116	0	73	739	1909	1	526	1	526	526	548	K04077	chaperonin GroEL
tr|R9IYT1|R9IYT1_9FIRM	cls:CXIVA_18060	2e-80	91	300	767	1	169	1	169	169	169	K02988	small subunit ribosomal protein S5
tr|S4MM41|S4MM41_9ACTN	pca:Pcar_2954	2e-51	32	206	525	1	482	1	479	500	484	K00703	starch synthase
tr|U2LIE8|U2LIE8_9BACT	bvu:BVU_4065	4e-20	24	101	252	4	376	6	360	400	364	K03286	OmpA-OmpF porin, OOP family
tr|V2XQ56|V2XQ56_9FIRM	cpy:Cphy_3656	3e-36	73	152	384	1	101	1	105	105	105	K02895	large subunit ribosomal protein L24
tr|W2C4P3|W2C4P3_9PORP	pdi:BDI_3488	5e-47	75	188	477	1	128	1	128	128	128	K02996	small subunit ribosomal protein S9
tr|W7UXX0|W7UXX0_RUMFL	ral:Rumal_2493	1e-46	64	187	474	1	142	1	142	142	142	K02871	large subunit ribosomal protein L13
tr|A0A031HZZ8|A0A031HZZ8_9SPHN	cmi:CMM_0858	2e-62	43	241	615	6	292	2	279	287	295	K01784	UDP-glucose 4-epimerase
tr|A0A073ISA9|A0A073ISA9_9BACT	tai:Taci_1515	0	79	647	1669	1	396	1	396	396	397	K02358	elongation factor EF-Tu
tr|A0A087ENY4|A0A087ENY4_9LACO	lbr:LVIS_0661	1e-156	80	553	1426	1	337	1	336	337	336	K00134	glyceraldehyde 3-phosphate dehydrogenase
tr|A0A096AAP1|A0A096AAP1_9BACT	pdn:HMPREF9137_1651	1e-81	92	303	776	1	151	1	151	151	151	K09457	7-cyano-7-deazaguanine reductase
tr|A0A099BV86|A0A099BV86_9BACT	pmz:HMPREF0659_A6964	0	86	708	1828	1	415	1	415	415	416	K00927	phosphoglycerate kinase
tr|A0A0A3IZV7|A0A0A3IZV7_9BACI	lsp:Bsph_1583	1e-112	90	405	1042	6	228	1	223	223	234	K02967	small subunit ribosomal protein S2
tr|A0A0B4N0P0|A0A0B4N0P0_9BACT	cpr:CPR_2014	1e-12	59	74.3	181	4	69	1	68	69	87	K02968	small subunit ribosomal protein S20
tr|A0A0D0J096|A0A0D0J096_9BACT	pmz:HMPREF0659_A6472	0	77	1066	2758	1	670	1	670	670	671	K00615	transketolase
tr|A0A0G1BSZ3|A0A0G1BSZ3_9BACT	hmr:Hipma_1379	1e-162	72	575	1481	1	394	1	394	394	394	K02358	elongation factor EF-Tu
tr|A0A0J5YWY6|A0A0J5YWY6_BACFI	bmq:BMQ_2699	2e-68	63	262	670	1	189	1	191	191	192	K05795	tellurium resistance protein TerD
tr|A0A0L0JRI3|A0A0L0JRI3_9ACTN	sco:SCO0208	0	62	1048	2710	7	885	4	898	896	898	K01006	pyruvate,orthophosphate dikinase
tr|A0A0N0CZ48|A0A0N0CZ48_9BACT	fte:Fluta_3867	0	62	1316	3405	1	1038	1	1037	1042	1039	K03296	hydrophobic/amphiphilic exporter-1 (mainly G- bacteria), HAE1 family
tr|A0A0Q6G7C0|A0A0Q6G7C0_9MICO	sco:SCP1.242c	1e-05	41	52.8	125	2	59	22	83	62	214	K09017	TetR/AcrR family transcriptional regulator
tr|A0A0S2KIU7|A0A0S2KIU7_9BACT	pdn:HMPREF9137_0079	0	54	747	1929	1	713	1	715	717	715	K03770	peptidyl-prolyl cis-trans isomerase D
tr|A0A0T8DH16|A0A0T8DH16_STREE	btb:BMB171_C1016	0	99	1012	2616	1	488	1	488	488	488	K03781	catalase
tr|A0A100YWL6|A0A100YWL6_9ACTN	ols:Olsu_1613	2e-49	96	196	499	1	102	1	102	102	102	K02946	small subunit ribosomal protein S10
tr|C6J010|C6J010_9BACL	csh:Closa_3921	1e-153	67	545	1403	1	404	1	403	404	471	K11927	ATP-dependent RNA helicase RhlE
tr|B0ML76|B0ML76_9FIRM	ral:Rumal_0627	1e-179	92	631	1628	2	344	3	345	343	346	K00134	glyceraldehyde 3-phosphate dehydrogenase
tr|C0B8J8|C0B8J8_9FIRM	rho:RHOM_02780	1e-124	83	446	1146	1	260	1	260	260	260	K03521	electron transfer flavoprotein beta subunit
tr|C7GGA9|C7GGA9_9FIRM	ova:OBV_11870	1e-128	71	461	1187	71	378	51	363	313	363	K02058	simple sugar transport system substrate-binding protein
tr|C9RNZ4|C9RNZ4_FIBSS	fsu:Fisuc_2881	0	98	2362	6121	1	1189	1	1189	1189	1189	K03737	putative pyruvate-flavodoxin oxidoreductase
tr|D1QQK2|D1QQK2_9BACT	pdn:HMPREF9137_1402	0	87	801	2069	1	443	1	444	444	444	K00262	glutamate dehydrogenase (NADP+)
tr|D3ILF1|D3ILF1_9BACT	pru:PRU_0124	4e-27	70	122	306	1	89	1	89	89	89	K02956	small subunit ribosomal protein S15
tr|D4M364|D4M364_9FIRM	rho:RHOM_14605	6e-33	73	141	356	1	99	1	99	99	99	K02892	large subunit ribosomal protein L23
tr|D5ETI6|D5ETI6_PRER2	pms:KNP414_01424	3e-09	46	63.9	154	128	193	159	224	66	226	K07696	two-component system, NarL family, response regulator NreC
tr|D5EVA5|D5EVA5_PRER2	pru:PRU_0034	0	96	826	2133	15	452	15	452	438	452	K03771	peptidyl-prolyl cis-trans isomerase SurA
tr|D5EXZ1|D5EXZ1_PRER2	cao:Celal_3413	8e-21	32	105	263	30	232	24	232	210	703	K07114	N-acetylmuramic acid 6-phosphate etherase
tr|D7GP98|D7GP98_9FIRM	dpo:Dpse_GA14145	6e-33	30	144	362	24	311	3	285	295	324	K03364	cell division cycle 20-like protein 1, cofactor of APC complex
tr|E0NVF6|E0NVF6_9BACT	pru:PRU_2098	2e-58	71	226	577	3	170	1	168	168	168	K02988	small subunit ribosomal protein S5
tr|E2NRJ2|E2NRJ2_9FIRM	mcl:MCCL_0278	0	61	676	1745	170	708	5	542	540	722	K02777	PTS system, glucose-specific IIA component
tr|E7C324|E7C324_9GAMM	swd:Swoo_1212	1e-130	57	466	1200	1	404	1	398	404	398	K01866	tyrosyl-tRNA synthetase
tr|F0R720|F0R720_BACSH	bha:BH1189	5e-06	29	52.4	124	33	141	31	142	114	142	K02503	Hit-like protein involved in cell-cycle regulation
tr|F4LQN1|F4LQN1_TEPAE	tep:TepRe1_1905	0	100	945	2442	1	472	1	472	472	472	K02434	aspartyl-tRNA(Asn)/glutamyl-tRNA (Gln) amidotransferase subunit B
tr|F8NAF4|F8NAF4_9BACT	pmz:HMPREF0659_A6364	2e-29	43	130	327	12	164	12	167	156	167	K06142	outer membrane protein
tr|G5GBJ0|G5GBJ0_9BACT	pru:PRU_1709	2e-67	64	257	656	1	197	1	197	197	200	K00602	phosphoribosylaminoimidazolecarboxamide formyltransferase / IMPcyclohydrolase
tr|H1HM52|H1HM52_9BACT	pmz:HMPREF0659_A5590	0	88	811	2094	1	444	1	444	444	444	K00262	glutamate dehydrogenase (NADP+)
tr|I0GMH0|I0GMH0_SELRL	cbe:Cbei_4913	3e-56	63	219	558	1	158	1	158	158	163	K02794	PTS system, mannose-specific IIB component
tr|I0XCC1|I0XCC1_9SPIO	tsu:Tresu_0995	2e-24	71	113	283	1	76	1	76	76	88	K02959	small subunit ribosomal protein S16
tr|J3VQD8|J3VQD8_CARRU	crp:CRP_129	1e-114	37	417	1072	39	715	44	730	692	824	K01870	isoleucyl-tRNA synthetase
tr|L1MZ30|L1MZ30_9BACT	pdn:HMPREF9137_0600	0	89	1216	3147	1	660	1	660	660	660	K00239	succinate dehydrogenase flavoprotein subunit
tr|Q0AA91|Q0AA91_ALKEH	aeh:Mlg_0892	1e-153	100	543	1400	1	275	1	275	275	275	K00575	chemotaxis protein methyltransferase CheR
tr|R5D5P9|R5D5P9_9FIRM	ova:OBV_15520	2e-21	78	103	257	1	61	1	61	61	61	K02970	small subunit ribosomal protein S21
tr|R5CC17|R5CC17_9FIRM	bpb:bpr_I0600	5e-95	79	349	895	1	216	1	216	216	223	K02982	small subunit ribosomal protein S3
tr|R5DJM0|R5DJM0_9FIRM	fsu:Fisuc_1072	1e-114	67	413	1061	1	310	1	310	310	310	K01738	cysteine synthase A
tr|R5FZJ1|R5FZJ1_9PORP	pdi:BDI_2383	4e-74	84	278	711	1	158	1	158	158	158	K02992	small subunit ribosomal protein S7
tr|R5KGJ1|R5KGJ1_9BACT	pdn:HMPREF9137_2017	0	82	958	2476	3	589	6	593	588	593	K02945	small subunit ribosomal protein S1
tr|R5P5R2|R5P5R2_9BACT	tmt:Tmath_0443	1e-163	69	576	1485	3	398	4	399	396	403	K00031	isocitrate dehydrogenase
tr|R5SGS3|R5SGS3_9CLOT	eel:EUBELI_00305	5e-97	77	355	912	1	222	1	225	226	225	K02982	small subunit ribosomal protein S3
tr|R5ZZ51|R5ZZ51_9FIRM	eel:EUBELI_00316	2e-77	91	290	741	1	169	11	179	169	179	K02988	small subunit ribosomal protein S5
tr|R6DXB1|R6DXB1_9BACT	pdn:HMPREF9137_0919	1e-104	88	378	970	1	204	1	204	204	204	K02906	large subunit ribosomal protein L3
tr|R6HKQ7|R6HKQ7_9FIRM	afn:Acfer_1710	0	82	778	2008	2	469	23	489	468	491	K02112	F-type H+-transporting ATPase subunit beta
tr|R6NSB6|R6NSB6_9CLOT	cth:Cthe_0349	1e-128	74	459	1181	1	311	1	309	311	309	K01624	fructose-bisphosphate aldolase, class II
tr|R6UGS2|R6UGS2_9CLOT	eha:Ethha_1072	4e-70	81	265	677	1	156	1	156	156	156	K02992	small subunit ribosomal protein S7
tr|R6XSU3|R6XSU3_9BACT	zga:zobellia_2613	1e-129	54	464	1194	2	408	4	405	407	408	K00850	6-phosphofructokinase
tr|R7DM80|R7DM80_9FIRM	slg:SLGD_02343	3e-65	76	249	635	1	156	1	156	156	156	K02992	small subunit ribosomal protein S7
tr|R7IFL9|R7IFL9_9FIRM	tbo:Thebr_0384	3e-72	64	273	698	1	212	1	208	212	210	K02906	large subunit ribosomal protein L3
tr|R7MS30|R7MS30_9FIRM	eha:Ethha_0697	5e-33	53	142	357	1	142	1	143	149	145	K09772	cell division inhibitor SepF
tr|R9M3J3|R9M3J3_9FIRM	eha:Ethha_1632	0	74	914	2362	1	611	1	621	621	625	K04043	molecular chaperone DnaK
tr|T0PAA9|T0PAA9_9CLOT	cpf:CPF_1987	5e-26	82	118	296	1	63	1	63	63	63	K02902	large subunit ribosomal protein L28
tr|U2SV75|U2SV75_9FIRM	vpr:Vpar_1135	1e-132	72	474	1221	1	328	1	329	329	329	K02190	sirohydrochlorin cobaltochelatase
tr|V8C3C1|V8C3C1_9BACT	pdn:HMPREF9137_2300	0	87	1608	4163	11	916	1	906	906	906	K01006	pyruvate,orthophosphate dikinase
tr|W5QSX2|W5QSX2_9BACT	pru:PRU_2562	1e-35	100	150	379	1	78	1	78	78	78	K02078	acyl carrier protein
tr|X8IT68|X8IT68_9FIRM	cth:Cthe_0769	6e-30	82	131	330	2	79	3	80	78	81	K02959	small subunit ribosomal protein S16
tr|A0A017RTD8|A0A017RTD8_9CLOT	twi:Thewi_2231	3e-14	94	79.7	195	1	37	1	37	37	37	K02919	large subunit ribosomal protein L36
tr|A0A069S0H8|A0A069S0H8_9PORP	pdi:BDI_3599	0	98	1485	3845	1	770	1	770	770	782	K03168	DNA topoisomerase I
tr|A0A086AK42|A0A086AK42_9FLAO	fba:FIC_02284	1e-134	64	480	1236	1	361	29	390	362	390	K02613	phenylacetic acid degradation NADH oxidoreductase
tr|A0A098L1W2|A0A098L1W2_GEOTH	gka:GK2370	0	95	1350	3494	1	721	11	731	721	732	K01847	methylmalonyl-CoA mutase
tr|A0A0A2F0V7|A0A0A2F0V7_9PORP	pgt:PGTDC60_0039	0	85	743	1917	2	425	3	426	424	426	K00600	glycine hydroxymethyltransferase
tr|A0A0B2JZF9|A0A0B2JZF9_9FIRM	ssg:Selsp_1920	0	77	806	2081	1	499	1	499	499	500	K00864	glycerol kinase
tr|A0A0C7NMN4|A0A0C7NMN4_9BACT	pmo:Pmob_1787	3e-99	85	363	931	1	209	1	209	209	209	K00761	uracil phosphoribosyltransferase
tr|A0A0E3ZZS2|A0A0E3ZZS2_9BACT	sli:Slin_4476	0	97	2782	7211	1	1449	1	1449	1449	1449	K03046	DNA-directed RNA polymerase subunit beta'
tr|A0A0G0FYS5|A0A0G0FYS5_9BACT	cbk:CLL_A2506	1e-108	46	394	1012	1	427	1	429	431	429	K09759	nondiscriminating aspartyl-tRNA synthetase
tr|A0A0J0DFA3|A0A0J0DFA3_9ENTR	eec:EcWSU1_01273	0	98	1879	4867	1	935	1	935	935	935	K00164	2-oxoglutarate dehydrogenase E1 component
tr|A0A0K8J9I2|A0A0K8J9I2_9FIRM	sur:STAUR_1692	0	64	657	1694	11	509	16	522	507	522	K01966	propionyl-CoA carboxylase beta chain
tr|A0A0M6WYT8|A0A0M6WYT8_9FIRM	ere:EUBREC_2380	1e-179	87	630	1625	1	340	24	363	340	366	K00826	branched-chain amino acid aminotransferase
tr|A0A0Q4B3Y5|A0A0Q4B3Y5_9BACE	ppn:Palpr_1328	1e-92	76	341	875	1	220	1	220	220	277	K02967	small subunit ribosomal protein S2
tr|A0A0R3K168|A0A0R3K168_9CLOT	tjr:TherJR_1374	1e-133	68	478	1230	1	349	1	342	349	535	K02600	N utilization substance protein A
tr|A0A0S8K6S3|A0A0S8K6S3_9BACE	ppn:Palpr_0190	0	70	667	1721	1	445	1	444	445	444	K00262	glutamate dehydrogenase (NADP+)
tr|A0A0X3U365|A0A0X3U365_9GAMM	mah:MEALZ_2648	1e-169	62	598	1542	1	515	1	520	522	520	K00324	NAD(P) transhydrogenase subunit alpha
tr|A1HQK6|A1HQK6_9FIRM	ssg:Selsp_1494	2e-75	86	282	722	1	156	1	156	156	156	K02992	small subunit ribosomal protein S7
tr|A8R8L3|A8R8L3_9FIRM	elm:ELI_4243	0	80	704	1817	1	430	1	435	435	435	K01951	GMP synthase (glutamine-hydrolysing)
tr|B8CLB0|B8CLB0_SHEPW	swp:swp_1661	0	100	953	2464	1	469	1	469	469	469	K01885	glutamyl-tRNA synthetase
tr|C6JHD5|C6JHD5_9FIRM	dde:Dde_3539	0	57	1050	2714	1	916	1	904	917	907	K07469	aldehyde dehydrogenase (FAD-independent)
tr|C9RJ72|C9RJ72_FIBSS	fsu:Fisuc_0102	1e-170	89	601	1549	1	342	1	342	342	342	K00134	glyceraldehyde 3-phosphate dehydrogenase
tr|D1PUP4|D1PUP4_9BACT	pmz:HMPREF0659_A5353	0	80	767	1980	1	445	1	445	445	445	K00262	glutamate dehydrogenase (NADP+)
tr|D3IAL3|D3IAL3_9BACT	pdn:HMPREF9137_2300	0	85	1564	4049	1	906	1	906	906	906	K01006	pyruvate,orthophosphate dikinase
tr|D4LC02|D4LC02_RUMC1	ral:Rumal_2750	1e-166	83	587	1513	1	349	13	361	349	361	K02647	carbohydrate diacid regulator
tr|D5ET14|D5ET14_PRER2	lan:Lacal_2319	6e-16	29	89.7	221	12	232	8	226	227	698	K07114	N-acetylmuramic acid 6-phosphate etherase
tr|D5EUX1|D5EUX1_PRER2	pru:PRU_2138	1e-115	94	417	1073	1	230	1	230	230	230	K02863	large subunit ribosomal protein L1
tr|D5EXB2|D5EXB2_PRER2	fjo:Fjoh_3113	1e-95	33	353	906	4	653	22	657	678	661	K01209	alpha-N-arabinofuranosidase
tr|D5V2H8|D5V2H8_ARCNC	ant:Arnit_0746	1e-170	100	601	1549	1	311	1	311	311	311	K00948	ribose-phosphate pyrophosphokinase
tr|E0NPF5|E0NPF5_9BACT	pru:PRU_0032	0	85	843	2179	1	493	1	491	493	493	K00088	IMP dehydrogenase
tr|E1KT32|E1KT32_9BACT	pdn:HMPREF9137_0946	1e-172	92	607	1566	1	332	1	332	332	332	K03040	DNA-directed RNA polymerase subunit alpha
tr|E6SUK8|E6SUK8_BACT6	bba:Bd0575	2e-19	32	99.8	247	182	373	14	187	194	361	K07231	putative iron-regulated protein
tr|F0F8Y6|F0F8Y6_9BACT	pmz:HMPREF0659_A7134	9e-42	98	171	432	1	83	1	83	83	83	K02909	large subunit ribosomal protein L31
tr|F3ZQ06|F3ZQ06_9BACE	bhl:Bache_1070	4e-63	90	241	616	1	131	1	131	131	131	K02994	small subunit ribosomal protein S8
tr|F8EH26|F8EH26_RUNSL	rsi:Runsl_0611	4e-99	96	362	929	1	193	1	193	193	193	K03744	LemA protein
tr|G2T5N2|G2T5N2_ROSHA	rho:RHOM_14610	1e-103	94	377	969	1	206	1	206	206	206	K02926	large subunit ribosomal protein L4
tr|G9WQA8|G9WQA8_9FIRM	cce:Ccel_2113	9e-39	24	164	415	1	503	1	533	544	538	K07720	two-component system, response regulator YesN
tr|H7ENI1|H7ENI1_9SPIO	tsu:Tresu_2357	1e-120	78	435	1118	1	286	1	286	286	286	K02406	flagellin
tr|I0WQC3|I0WQC3_9NOCA	sma:SAV_942	0	44	2644	6853	6	3466	7	3659	3723	5532	K14371	type I polyketide synthase AVES
tr|L0J8Q6|L0J8Q6_PREDD	pru:PRU_2096	6e-59	79	228	580	1	148	1	148	148	148	K02876	large subunit ribosomal protein L15
tr|N2AHV9|N2AHV9_9FIRM	acs:100562318	7e-05	21	51.2	121	74	366	487	789	313	865	K12480	Rab GTPase-binding effector protein 1
tr|R5AM01|R5AM01_9CLOT	mta:Moth_0064	0	62	824	2128	1	661	526	1170	665	1171	K03737	putative pyruvate-flavodoxin oxidoreductase
tr|R5BXR9|R5BXR9_9FIRM	cpy:Cphy_3805	0	75	828	2138	1	530	1	531	531	582	K00336	NADH dehydrogenase I subunit G
tr|R5D1M8|R5D1M8_9BACT	pru:PRU_1931	1e-153	76	543	1399	1	367	1	367	367	370	K02005	HlyD family secretion protein
tr|R5FEZ5|R5FEZ5_9BACT	pdn:HMPREF9137_1820	0	81	1001	2587	1	644	1	634	644	634	K04043	molecular chaperone DnaK
tr|R5JSY9|R5JSY9_9CLOT	rho:RHOM_06305	0	95	1676	4341	1	865	1	865	865	878	K01006	pyruvate,orthophosphate dikinase
tr|R5NQ97|R5NQ97_9FIRM	rho:RHOM_10580	0	79	677	1748	1	431	32	462	431	462	K01689	enolase
tr|R5RQC1|R5RQC1_9FIRM	csh:Closa_3755	2e-89	91	329	844	1	179	1	179	179	179	K02931	large subunit ribosomal protein L5
tr|R5YA34|R5YA34_9BACE	bhl:Bache_1679	1e-163	87	577	1488	1	330	1	331	331	334	K01624	fructose-bisphosphate aldolase, class II
tr|R6D9P7|R6D9P7_9FIRM	ral:Rumal_1659	1e-119	93	431	1108	1	229	1	229	229	245	K02967	small subunit ribosomal protein S2
tr|R6MRM7|R6MRM7_9FIRM	ssg:Selsp_2094	1e-160	83	568	1464	1	337	1	337	337	337	K00134	glyceraldehyde 3-phosphate dehydrogenase
tr|R6TB62|R6TB62_9FIRM	rho:RHOM_04835	0	67	1615	4181	1	1191	1	1180	1196	1181	K03737	putative pyruvate-flavodoxin oxidoreductase
tr|R7CBB7|R7CBB7_9CLOT	rho:RHOM_06305	0	92	1621	4197	1	864	1	864	864	878	K01006	pyruvate,orthophosphate dikinase
tr|R7I0Z4|R7I0Z4_9CLOT	ere:EUBREC_0735	1e-156	71	553	1425	1	389	1	389	389	389	K00248	butyryl-CoA dehydrogenase
tr|R7LRM1|R7LRM1_9FUSO	mgm:Mmc1_0839	4e-22	48	105	263	1	123	1	123	123	123	K02935	large subunit ribosomal protein L7/L12
tr|R9K022|R9K022_9FIRM	rho:RHOM_11345	1e-147	58	524	1349	7	460	6	435	461	436	K01689	enolase
tr|S8FHU0|S8FHU0_9BACT	bvu:BVU_0788	4e-74	84	278	712	2	170	3	171	169	171	K02988	small subunit ribosomal protein S5
tr|U2P8T3|U2P8T3_9BACT	pru:PRU_1860	1e-118	81	426	1094	1	253	1	253	253	253	K01803	triosephosphate isomerase (TIM)
tr|V5V7F2|V5V7F2_9CHRO	tel:tlr0796	1e-122	100	441	1133	1	215	1	215	215	215	K02635	cytochrome b6
tr|W3ARP6|W3ARP6_9FIRM	oih:OB0243	8e-40	29	167	422	1	339	1	321	344	337	K11688	C4-dicarboxylate-binding protein DctP
tr|W9AUQ4|W9AUQ4_9MYCO	mjl:Mjls_3994	1e-159	75	563	1450	1	391	1	389	393	405	K02023	multiple sugar transport system ATP-binding protein
tr|A0A011VW90|A0A011VW90_RUMAL	ral:Rumal_0475	0	97	733	1893	1	380	1	380	380	380	K10112	maltose/maltodextrin transport system ATP-binding protein
tr|A0A069DDK5|A0A069DDK5_9BACL	pjd:Pjdr2_1708	0	83	783	2022	1	462	1	459	462	459	K00262	glutamate dehydrogenase (NADP+)
tr|A0A081UFP3|A0A081UFP3_BACFG	bfr:BF4194	1e-88	99	327	837	1	170	1	170	170	170	K02864	large subunit ribosomal protein L10
tr|A0A095Y7N6|A0A095Y7N6_9BACT	pdn:HMPREF9137_1548	1e-86	65	322	824	1	252	1	252	252	275	K07164	quercetin 2,3-dioxygenase
tr|A0A096CJ35|A0A096CJ35_9BACT	pmz:HMPREF0659_A5391	7e-58	94	224	571	1	118	1	118	118	120	K02884	large subunit ribosomal protein L19
tr|A0A0A2DMP7|A0A0A2DMP7_9PORP	pgt:PGTDC60_1673	0	76	1873	4853	1	1180	1	1179	1181	1193	K03737	putative pyruvate-flavodoxin oxidoreductase
tr|A0A0B2JPI0|A0A0B2JPI0_9FIRM	ssg:Selsp_1535	1e-171	78	602	1552	1	397	1	395	397	396	K01903	succinyl-CoA synthetase beta subunit
tr|A0A0C3I074|A0A0C3I074_9RHOO	cyh:Cyan8802_1328	2e-13	35	79.3	194	77	209	141	276	136	810	K12600	superkiller protein 3
tr|A0A0F5JAT0|A0A0F5JAT0_9PORP	pdi:BDI_2361	2e-59	81	229	585	1	148	1	148	148	148	K02876	large subunit ribosomal protein L15
tr|A0A0K2JD84|A0A0K2JD84_9FUSO	str:Sterm_3970	2e-56	90	219	558	1	121	1	121	121	121	K02952	small subunit ribosomal protein S13
tr|A0A0M2VT48|A0A0M2VT48_9BACL	gym:GYMC10_1326	1e-88	55	328	842	9	294	3	288	286	290	K02528	16S rRNA (adenine1518-N6/adenine1519-N6)-dimethyltransferase
tr|A0A0Q4XZ58|A0A0Q4XZ58_9BURK	vpe:Varpa_5271	0	80	640	1650	1	382	1	382	382	382	K00249	acyl-CoA dehydrogenase
tr|A0A0R2HDI3|A0A0R2HDI3_9FIRM	llk:LLKF_0713	5e-15	46	82	201	35	138	218	318	104	323	K03625	N utilization substance protein B
tr|A0A0S8AA01|A0A0S8AA01_9GAMM	dak:DaAHT2_0430	2e-94	78	347	889	1	214	1	214	214	215	K00939	adenylate kinase
tr|A0A0W0TBP6|A0A0W0TBP6_9GAMM	lpp:lpp1376	0	86	954	2467	1	559	1	558	559	558	K02945	small subunit ribosomal protein S1
tr|A0A117M772|A0A117M772_9BACT	dru:Desru_1906	2e-25	65	116	291	1	89	1	89	89	89	K02956	small subunit ribosomal protein S15
tr|A6VWL8|A6VWL8_MARMS	mmw:Mmwyl1_1923	0	100	696	1796	17	355	17	355	339	355	K02058	simple sugar transport system substrate-binding protein
tr|B5D3Q4|B5D3Q4_BACPM	bsa:Bacsa_2518	0	94	2382	6174	1	1270	1	1270	1270	1270	K03043	DNA-directed RNA polymerase subunit beta
tr|C4L635|C4L635_EXISA	eat:EAT1b_2927	3e-60	100	232	592	1	121	1	121	121	121	K03413	two-component system, chemotaxis family, response regulator CheY
tr|C9LTN9|C9LTN9_SELS3	ssg:Selsp_1187	0	100	656	1692	1	329	1	329	329	329	K01624	fructose-bisphosphate aldolase, class II
tr|D1PFY7|D1PFY7_9BACT	pdn:HMPREF9137_0929	2e-58	95	226	576	1	121	1	121	121	121	K02874	large subunit ribosomal protein L14
tr|D3HX37|D3HX37_9BACT	cly:Celly_2698	2e-22	29	111	277	8	263	34	292	268	696	K07114	N-acetylmuramic acid 6-phosphate etherase
tr|D4JTG3|D4JTG3_9FIRM	ral:Rumal_0627	1e-178	91	625	1613	2	344	3	345	343	346	K00134	glyceraldehyde 3-phosphate dehydrogenase
tr|D5ESE3|D5ESE3_PRER2	tgr:Tgr7_1916	2e-11	57	70.1	170	94	156	547	609	63	609	K01960	pyruvate carboxylase subunit B
tr|D5EUR6|D5EUR6_PRER2	pru:PRU_2098	1e-64	80	247	630	1	168	1	168	168	168	K02988	small subunit ribosomal protein S5
tr|D5EWL2|D5EWL2_PRER2	pru:PRU_2490	0	100	1211	3134	1	602	1	602	602	602	K01897	long-chain acyl-CoA synthetase
tr|D5EZ63|D5EZ63_PRER2	asf:SFBM_0237	3e-17	25	92.8	229	15	304	31	313	301	744	K01448	N-acetylmuramoyl-L-alanine amidase
tr|D8IC34|D8IC34_BRAP9	bpo:BP951000_0708	1e-142	100	506	1302	1	258	1	258	258	258	K01715	3-hydroxybutyryl-CoA dehydratase
tr|E6K3W8|E6K3W8_9BACT	pdn:HMPREF9137_0917	0	91	1296	3355	1	704	1	704	704	705	K02355	elongation factor EF-G
tr|E8SI41|E8SI41_STAPH	spx:SPG_0626	3e-12	18	76.6	187	47	647	46	660	644	673	K02004	glycine betaine/proline transport system substrate-binding protein
tr|F3PW18|F3PW18_9BACE	bhl:Bache_0923	0	93	1149	2973	5	615	1	611	611	611	K00174	2-oxoglutarate ferredoxin oxidoreductase subunit alpha
tr|F7KKI5|F7KKI5_9FIRM	bpb:bpr_I0608	2e-61	85	236	602	1	133	1	133	133	133	K02994	small subunit ribosomal protein S8
tr|G1WBQ5|G1WBQ5_9BACT	pmz:HMPREF0659_A5404	1e-115	76	417	1072	1	277	1	279	279	279	K03561	biopolymer transport protein ExbB
tr|G8LRU4|G8LRU4_9FLAO	bmm:MADAR_343	1e-174	72	614	1583	1	410	1	411	411	419	K00031	isocitrate dehydrogenase
tr|H3KAQ6|H3KAQ6_9FIRM	ssg:Selsp_0027	1e-179	75	629	1621	1	415	1	415	415	415	K00600	glycine hydroxymethyltransferase
tr|I6XP24|I6XP24_9BACT	pru:PRU_0671	0	87	1593	4124	1	855	1	856	856	859	K00688	starch phosphorylase
tr|K9D4X1|K9D4X1_9FIRM	vpr:Vpar_1534	0	85	862	2226	1	512	1	512	512	512	K02111	F-type H+-transporting ATPase subunit alpha
tr|M3TPV3|M3TPV3_9ACTN	gbr:Gbro_3225	0	86	891	2303	1	531	1	531	531	531	K00058	D-3-phosphoglycerate dehydrogenase
tr|R1CQS0|R1CQS0_9CLOT	cce:Ccel_0764	6e-94	74	345	886	1	218	1	218	218	222	K02982	small subunit ribosomal protein S3
tr|R5BJ83|R5BJ83_9BACE	pdn:HMPREF9137_0922	1e-116	74	420	1079	1	274	1	274	274	275	K02886	large subunit ribosomal protein L2
tr|R5CTA4|R5CTA4_9BACT	pru:PRU_2104	1e-31	68	137	344	1	106	1	105	106	105	K02895	large subunit ribosomal protein L24
tr|R5ET82|R5ET82_9GAMM	aha:AHA_4071	0	71	1201	3106	1	852	1	852	852	857	K03695	ATP-dependent Clp protease ATP-binding subunit ClpB
tr|R5MFF3|R5MFF3_9CLOT	csh:Closa_2190	1e-154	79	548	1413	29	372	56	400	345	401	K03086	RNA polymerase primary sigma factor
tr|R5Q2K8|R5Q2K8_9BACT	pru:PRU_2260	1e-137	74	491	1263	1	335	1	335	335	336	K00625	phosphate acetyltransferase
tr|R5VYF6|R5VYF6_9DELT	bpb:bpr_I1441	9e-34	73	144	363	1	91	2	92	91	95	K02899	large subunit ribosomal protein L27
tr|R6CCN9|R6CCN9_9FIRM	cls:CXIVA_02990	2e-52	69	206	524	1	158	1	158	158	182	K02864	large subunit ribosomal protein L10
tr|R6FDF8|R6FDF8_9BACE	bvu:BVU_0807	0	90	1280	3313	1	705	1	705	705	705	K02355	elongation factor EF-G
tr|R6K6E7|R6K6E7_9FIRM	eel:EUBELI_00064	0	91	745	1924	1	406	1	406	406	407	K00850	6-phosphofructokinase
tr|R6RTH3|R6RTH3_9CLOT	csh:Closa_2477	1e-148	76	526	1356	1	361	1	361	361	365	K06942	ribosomal RNA large subunit methyltransferase N
tr|R6WMN3|R6WMN3_9BACT	pdn:HMPREF9137_1034	0	83	741	1913	1	438	2	439	438	439	K00928	aspartate kinase
tr|R7AV82|R7AV82_9FIRM	cpr:CPR_0938	2e-77	61	291	746	168	393	462	696	236	696	K00532	ferredoxin hydrogenase
tr|R7HD78|R7HD78_9FIRM	ere:EUBREC_2823	0	87	759	1959	1	432	31	463	433	463	K01689	enolase
tr|R7KVZ0|R7KVZ0_9FIRM	ral:Rumal_0051	2e-75	76	283	724	1	181	1	182	182	183	K02933	large subunit ribosomal protein L6
tr|R9IUG4|R9IUG4_9FIRM	hor:Hore_23170	5e-29	74	128	322	1	79	661	739	79	739	K00656	formate C-acetyltransferase
tr|V1CLX3|V1CLX3_9FIRM	cce:Ccel_0757	1e-39	78	164	414	1	103	1	103	103	103	K02946	small subunit ribosomal protein S10
tr|W2C0Y3|W2C0Y3_9PORP	pdi:BDI_2265	2e-37	70	156	394	1	124	1	125	125	125	K02935	large subunit ribosomal protein L7/L12
tr|W7UWH2|W7UWH2_RUMFL	ral:Rumal_0051	5e-68	69	258	660	1	181	1	182	182	183	K02933	large subunit ribosomal protein L6
tr|A0A022FWK2|A0A022FWK2_9BURK	reh:H16_A2987	0	97	1071	2770	1	557	1	557	557	557	K01687	dihydroxy-acid dehydratase
tr|A0A069SLZ2|A0A069SLZ2_BACVU	bvu:BVU_2313	0	99	709	1830	1	360	1	360	360	360	K00174	2-oxoglutarate ferredoxin oxidoreductase subunit alpha
[truncated: 5,746 more rows]

## Sheet: KO assignments_archaea
#Query_ID	Hit_ID	e-value	indentity	bit score	score	query_start	query_end	hit_start	hit_end	align_length	hit_length	KO	KEGG_description
tr|A0A0U2L3K3|A0A0U2L3K3_9EURY	msi:Msm_0615	0	91	699	1803	1	364	1	364	364	364	K01622	fructose 1,6-bisphosphate aldolase/phosphatase
tr|F7XM57|F7XM57_METZD	mzh:Mzhil_1672	0	92	1691	4379	1	926	1	926	926	926	K01872	alanyl-tRNA synthetase
tr|A0A0M0BSH0|A0A0M0BSH0_9ARCH	rci:RCIX1359	3e-97	58	357	916	4	305	5	307	303	307	K01624	fructose-bisphosphate aldolase, class II
tr|D9Q1F7|D9Q1F7_ACIS3	asc:ASAC_0739	0	99	1906	4938	1	972	1	972	972	972	K01006	pyruvate,orthophosphate dikinase
tr|W9DPQ3|W9DPQ3_METTI	mbu:Mbur_1312	0	72	871	2250	1	617	1	620	620	620	K04043	molecular chaperone DnaK
tr|A0A0N8WAQ7|A0A0N8WAQ7_9EURY	mig:Metig_0628	0	63	764	1973	1	583	2	585	585	588	K02117	V-type H+-transporting ATPase subunit A
tr|E0SPY7|E0SPY7_IGNAA	iag:Igag_0158	1e-74	100	280	715	1	141	1	141	141	141	K02874	large subunit ribosomal protein L14
tr|A0A0P8C7K7|A0A0P8C7K7_9EURY	tli:Tlie_1733	1e-117	65	422	1085	1	311	104	414	311	420	K00600	glycine hydroxymethyltransferase
tr|W0I8A8|W0I8A8_9EURY	tba:TERMP_01292	0	96	1086	2808	1	562	1	562	562	562	K01848	methylmalonyl-CoA mutase, N-terminal domain
tr|A0A0M0BIQ3|A0A0M0BIQ3_9ARCH	cts:Ctha_0544	0	61	758	1957	1	608	1	610	611	610	K00820	glucosamine--fructose-6-phosphate aminotransferase (isomerizing)
tr|A0A125RB46|A0A125RB46_9EURY	mru:mru_0569	1e-143	81	509	1310	1	318	1	318	318	318	K00320	coenzyme F420-dependent N5,N10-methenyltetrahydromethanopterinreductase
tr|M7TEN5|M7TEN5_9EURY	cpr:CPR_0938	1e-55	58	218	554	5	178	523	696	174	696	K00532	ferredoxin hydrogenase
tr|A0A087RNI6|A0A087RNI6_9ARCH	hpa:HPAG1_0825	1e-60	44	236	601	1	283	1	279	285	327	K01726	cyanate lyase
tr|A0A117KRE9|A0A117KRE9_9EURY	mmg:MTBMA_c14460	7e-49	92	194	493	1	101	1	101	101	102	K02946	small subunit ribosomal protein S10
tr|M4YMX1|M4YMX1_9EURY	bsa:Bacsa_2092	1e-117	74	422	1085	1	291	1	291	291	291	K06215	pyridoxine biosynthesis protein
tr|A0A0D3RWG1|A0A0D3RWG1_9ARCH	apo:Arcpr_1357	2e-33	57	143	361	4	127	11	133	124	133	K02965	small subunit ribosomal protein S19
tr|B3V6J2|B3V6J2_9EURY	phl:KKY_1381	1e-125	72	451	1161	8	318	115	424	311	424	K01689	enolase
tr|Q2FQP2|Q2FQP2_METHJ	mhu:Mhun_0128	0	92	1073	2774	1	610	1	610	610	610	K04043	molecular chaperone DnaK
tr|A0A0B5HTW6|A0A0B5HTW6_9ARCH	ipo:Ilyop_1084	1e-05	30	53.9	128	131	316	44	240	203	329	K00912	tetraacyldisaccharide 4'-kinase
tr|M7TTY3|M7TTY3_9EURY	dak:DaAHT2_0126	0	73	697	1798	1	445	1	444	445	444	K00262	glutamate dehydrogenase (NADP+)
tr|A0A0N7HC48|A0A0N7HC48_9ARCH	mka:MK1017	0	61	705	1820	16	587	19	592	574	592	K02117	V-type H+-transporting ATPase subunit A
tr|E0SP34|E0SP34_IGNAA	iag:Igag_1174	0	97	1849	4789	1	953	1	953	953	953	K01006	pyruvate,orthophosphate dikinase
tr|W9DZU8|W9DZU8_METTI	mbu:Mbur_0966	0	77	1369	3544	1	883	1	883	883	884	K01006	pyruvate,orthophosphate dikinase
tr|A0A062UVF8|A0A062UVF8_9EURY	ddf:DEFDS_0240	1e-175	58	619	1596	1	534	1	534	534	543	K04077	chaperonin GroEL
tr|A0A0U3EBW1|A0A0U3EBW1_9EURY	msi:Msm_1016	1e-134	94	479	1233	1	252	1	252	252	253	K00402	methyl-coenzyme M reductase gamma subunit
tr|I3RKQ0|I3RKQ0_9ARCH	nmr:Nmar_1628	1e-155	46	552	1423	18	703	37	721	698	723	K00527	ribonucleoside-triphosphate reductase
tr|A0A075FW44|A0A075FW44_9EURY	sti:Sthe_1611	1e-170	73	599	1544	1	402	1	399	402	399	K02358	elongation factor EF-Tu
tr|M4YUH3|M4YUH3_9EURY	eyy:EGYY_15100	1e-139	75	495	1275	1	326	1	327	327	327	K01951	GMP synthase (glutamine-hydrolysing)
tr|L0HID6|L0HID6_ACIS0	abi:Aboo_0431	1e-164	86	580	1496	1	332	1	332	332	332	K00150	glyceraldehyde-3-phosphate dehydrogenase (NAD(P))
tr|A0A063V2G8|A0A063V2G8_9EURY	ure:UREG_03461	5e-32	39	140	352	49	219	101	272	172	1487	K11293	protein HIRA/HIR1
tr|A0A0X3BL84|A0A0X3BL84_9EURY	mem:Memar_1407	0	84	1124	2908	1	656	1	656	656	656	K02470	DNA gyrase subunit B
tr|K4MDU9|K4MDU9_9EURY	mma:MM_0719	1e-119	85	430	1106	1	246	28	273	246	273	K02588	nitrogenase iron protein NifH
tr|A0A075H845|A0A075H845_9ARCH	rru:Rru_A3784	2e-33	76	143	360	1	89	1	89	89	89	K02956	small subunit ribosomal protein S15
tr|A0A0X8V259|A0A0X8V259_9EURY	mfs:MFS40622_0213	6e-41	57	168	425	5	132	3	130	128	139	K14127	F420-non-reducing hydrogenase iron-sulfur subunit D
tr|M0C0G3|M0C0G3_9EURY	htu:Htur_1992	0	95	1066	2758	1	560	1	560	560	560	K01848	methylmalonyl-CoA mutase, N-terminal domain
tr|A0A062VAJ6|A0A062VAJ6_9EURY	sat:SYN_02525	0	63	1103	2852	1	863	12	874	865	874	K03695	ATP-dependent Clp protease ATP-binding subunit ClpB
tr|A0A0X3BI77|A0A0X3BI77_9EURY	mem:Memar_0044	0	77	991	2561	1	674	1	674	674	674	K01507	inorganic pyrophosphatase
tr|K4MCQ6|K4MCQ6_9EURY	ava:Ava_5054	2e-35	40	151	382	52	273	377	614	249	616	K00908	Ca2+/calmodulin-dependent protein kinase
tr|C7P9H6|C7P9H6_METFA	mfe:Mefer_1401	0	100	687	1773	1	349	1	349	349	362	K05592	ATP-dependent RNA helicase DeaD
tr|A0A110A2Y1|A0A110A2Y1_9EURY	tde:TDE1697	3e-92	65	340	872	3	248	2	247	246	247	K01834	phosphoglycerate mutase
tr|M1XLM8|M1XLM8_NATM8	nph:NP0538A	0	68	1190	3079	1	908	1	877	909	877	K03555	DNA mismatch repair protein MutS
tr|A0A0W7THM0|A0A0W7THM0_9EURY	cce:Ccel_2430	1e-179	70	629	1623	11	456	2	445	446	445	K00262	glutamate dehydrogenase (NADP+)
tr|K2RF48|K2RF48_METFO	mew:MSWAN_0004	1e-69	80	264	674	22	183	22	183	162	183	K03744	LemA protein
tr|A0A075LW57|A0A075LW57_9EURY	tba:TERMP_01695	0	90	836	2160	1	462	1	462	462	462	K02118	V-type H+-transporting ATPase subunit B
tr|A0A109UVA4|A0A109UVA4_9EURY	msi:Msm_1016	1e-129	89	461	1187	1	252	1	252	252	253	K00402	methyl-coenzyme M reductase gamma subunit
tr|A0A0P9HYB7|A0A0P9HYB7_9ARCH	pab:PAB0889	1e-133	69	476	1224	1	328	5	332	328	332	K00053	ketol-acid reductoisomerase
tr|F0QTF1|F0QTF1_VULM7	vmo:VMUT_0279	0	100	833	2152	1	410	1	410	410	410	K00261	glutamate dehydrogenase (NAD(P)+)
tr|A0A0Q0XKB5|A0A0Q0XKB5_9EURY	edi:EDI_154520	3e-23	39	111	277	84	234	243	400	160	455	K14564
tr|S2E6U1|S2E6U1_9ARCH	nmr:Nmar_0085	1e-115	79	416	1068	1	250	139	388	250	388	K00789	S-adenosylmethionine synthetase
tr|A0A0D8DN82|A0A0D8DN82_9EURY	ttm:Tthe_1493	4e-23	31	111	277	42	249	34	241	210	247	K00059	3-oxoacyl-[acyl-carrier protein] reductase
tr|B5IDT7|B5IDT7_ACIB4	abi:Aboo_0356	0	93	1685	4364	1	912	1	912	912	912	K01006	pyruvate,orthophosphate dikinase
tr|A0A0F8Y8Q8|A0A0F8Y8Q8_9ARCH	mmg:MTBMA_c16750	0	62	721	1862	3	591	6	601	596	613	K04043	molecular chaperone DnaK
tr|L0HHB5|L0HHB5_ACIS0	abi:Aboo_0820	0	85	1109	2868	1	643	1	644	644	644	K02470	DNA gyrase subunit B
tr|A0A0D3RP96|A0A0D3RP96_9ARCH	mif:Metin_0631	3e-33	36	144	363	1	212	1	211	213	211	K02982	small subunit ribosomal protein S3
tr|A6UNL7|A6UNL7_METVS	mvn:Mevan_0178	1e-164	95	579	1492	1	316	1	316	316	316	K01738	cysteine synthase A
tr|Q0W092|Q0W092_METAR	mbn:Mboo_1539	1e-139	67	498	1283	15	370	3	358	356	358	K10680	N-ethylmaleimide reductase
tr|H2C9F8|H2C9F8_9CREN	mse:Msed_1917	0	89	1091	2821	1	591	1	591	591	591	K02117	V-type H+-transporting ATPase subunit A
tr|A0A117LV10|A0A117LV10_9EURY	dca:Desca_0539	1e-118	61	426	1095	1	341	1	341	341	343	K15342
tr|M4YPW8|M4YPW8_9EURY	elm:ELI_3635	1e-100	59	367	943	2	308	4	310	307	310	K01738	cysteine synthase A
tr|D1JGY5|D1JGY5_9ARCH	apo:Arcpr_0045	8e-51	50	202	514	18	231	114	327	214	329	K03124	transcription initiation factor TFIIB
tr|R9SK09|R9SK09_9EURY	mru:mru_0487	6e-17	84	88.6	218	1	51	1	51	51	103	K02869	large subunit ribosomal protein L12
tr|A0A063ZED0|A0A063ZED0_9EURY	mem:Memar_2465	1e-83	98	311	796	27	187	31	191	161	191	K03744	LemA protein
tr|A0A0X3BQA1|A0A0X3BQA1_9EURY	mem:Memar_1061	0	89	1006	2600	1	577	1	577	577	609	K04043	molecular chaperone DnaK
tr|K6U0D5|K6U0D5_9EURY	mth:MTH1165	1e-126	87	454	1169	1	249	4	252	249	252	K00402	methyl-coenzyme M reductase gamma subunit
tr|A0A109V7D2|A0A109V7D2_9CREN	pcl:Pcal_1606	1e-146	60	520	1339	1	421	1	421	425	421	K00262	glutamate dehydrogenase (NADP+)
tr|M0PJ58|M0PJ58_9EURY	hxa:Halxa_2299	8e-88	48	326	836	23	364	4	375	373	398	K10112	maltose/maltodextrin transport system ATP-binding protein
tr|A0A075G5C4|A0A075G5C4_9EURY	caa:Caka_1545	0	56	694	1790	69	662	7	604	600	612	K01868	threonyl-tRNA synthetase
tr|A0A0X8V0V0|A0A0X8V0V0_9EURY	tbe:Trebr_1056	1e-162	66	575	1483	1	428	1	428	428	429	K01740	O-acetylhomoserine (thiol)-lyase
tr|L0L0Q9|L0L0Q9_METHD	mbu:Mbur_0966	0	74	1291	3341	1	870	1	870	870	884	K01006	pyruvate,orthophosphate dikinase
tr|A0A0Q0VPC7|A0A0Q0VPC7_9EURY	tli:Tlie_0442	1e-166	72	588	1517	1	399	1	399	401	400	K02358	elongation factor EF-Tu
tr|F0T925|F0T925_METLA	mel:Metbo_0395	0	100	1129	2919	1	570	1	570	570	570	K01960	pyruvate carboxylase subunit B
tr|A0A0P9I6W6|A0A0P9I6W6_9ARCH	tsi:TSIB_0812	0	64	739	1908	21	574	7	560	555	561	K01848	methylmalonyl-CoA mutase, N-terminal domain
tr|F0QWX8|F0QWX8_VULM7	vmo:VMUT_0886	5e-82	100	304	779	1	153	1	153	153	153	K00793	riboflavin synthase alpha chain
tr|A0A076LHL0|A0A076LHL0_9EURY	mfe:Mefer_0464	0	95	1087	2810	1	563	25	587	563	587	K02117	V-type H+-transporting ATPase subunit A
tr|A0A110A317|A0A110A317_9EURY	rci:RCIX2059	1e-135	54	485	1248	1	442	1	443	444	443	K00401	methyl-coenzyme M reductase beta subunit
tr|M4YLV9|M4YLV9_9EURY	cpr:CPR_0938	7e-49	53	195	495	4	179	523	696	176	696	K00532	ferredoxin hydrogenase
tr|A0A0F8SCS5|A0A0F8SCS5_METMZ	fma:FMG_0493	3e-76	83	285	730	1	169	207	375	169	397	K02358	elongation factor EF-Tu
tr|F6D7C4|F6D7C4_METPW	mew:MSWAN_0018	0	100	879	2272	1	430	1	430	430	430	K06001	tryptophan synthase beta chain
tr|T2GIR4|T2GIR4_9EURY	dpo:Dpse_GA14145	8e-41	33	170	430	26	306	7	290	285	324	K03364	cell division cycle 20-like protein 1, cofactor of APC complex
tr|A0A0D3RSB5|A0A0D3RSB5_9ARCH	tha:TAM4_367	1e-13	36	77.8	190	15	132	12	147	136	148	K02876	large subunit ribosomal protein L15
tr|A8MCB5|A8MCB5_CALMQ	cma:Cmaq_0580	0	100	890	2300	1	456	1	456	456	456	K00873	pyruvate kinase
tr|Q12Y99|Q12Y99_METBU	mbu:Mbur_0606	0	100	702	1811	1	353	1	353	353	353	K00186	2-oxoisovalerate ferredoxin oxidoreductase, alpha subunit
tr|A0A075LS81|A0A075LS81_9EURY	tsi:TSIB_1393	0	78	1281	3314	1	831	4	838	836	839	K13525	transitional endoplasmic reticulum ATPase
tr|A0A109UV31|A0A109UV31_9EURY	mru:mru_1761	0	82	744	1921	1	444	1	444	444	444	K00262	glutamate dehydrogenase (NADP+)
tr|M0NPQ1|M0NPQ1_9EURY	htu:Htur_4487	1e-127	62	458	1178	1	356	23	378	358	380	K10112	maltose/maltodextrin transport system ATP-binding protein
tr|A0A0D5ZFH1|A0A0D5ZFH1_9ARCH	tvo:TVN0976	0	67	1181	3054	1	875	1	863	875	886	K01006	pyruvate,orthophosphate dikinase
tr|B5IDR3|B5IDR3_ACIB4	abi:Aboo_0328	0	97	902	2332	1	482	1	482	482	482	K00088	IMP dehydrogenase
tr|Q5JED4|Q5JED4_THEKO	tte:TTE2216	5e-12	38	73.6	179	123	215	141	237	99	245	K06019	pyrophosphatase PpaX
tr|A0A075G0S1|A0A075G0S1_9ARCH	nmr:Nmar_0392	0	73	773	1995	1	487	12	496	487	499	K01610	phosphoenolpyruvate carboxykinase (ATP)
tr|A0A0X8V0S1|A0A0X8V0S1_9EURY	abi:Aboo_0024	2e-40	60	166	420	1	137	1	134	137	150	K02966	small subunit ribosomal protein S19e
tr|L0HKG5|L0HKG5_METFS	mbn:Mboo_0460	2e-52	67	206	525	1	157	1	157	157	157	K01802	peptidylprolyl isomerase
tr|A0A0B5HS40|A0A0B5HS40_9ARCH	osp:Odosp_2745	0	59	1258	3256	14	1064	11	1070	1060	1071	K01955	carbamoyl-phosphate synthase large subunit
tr|A3DKG1|A3DKG1_STAMF	smr:Smar_0007	1e-173	100	608	1568	1	309	1	309	309	309	K00852	ribokinase
tr|N6VVK4|N6VVK4_9EURY	aoe:Clos_0091	2e-25	64	117	292	1	92	288	379	92	379	K00248	butyryl-CoA dehydrogenase
tr|A0A0B3AH90|A0A0B3AH90_9ARCH	mba:Mbar_A1543	0	61	642	1655	1	528	1	529	530	536	K04077	chaperonin GroEL
tr|M7TX00|M7TX00_9EURY	dte:Dester_1109	1e-107	59	389	999	2	335	3	330	334	335	K00134	glyceraldehyde 3-phosphate dehydrogenase
tr|I0A0E8|I0A0E8_FERFK	asc:ASAC_1009	2e-26	65	119	299	1	94	27	120	94	131	K02948	small subunit ribosomal protein S11
tr|W8S009|W8S009_9ARCH	rce:RC1_3119	0	73	1017	2629	1	717	1	719	720	720	K01847	methylmalonyl-CoA mutase
tr|D3S6R1|D3S6R1_METSF	mfs:MFS40622_0020	1e-172	100	607	1566	1	301	1	301	301	301	K01784	UDP-glucose 4-epimerase
tr|A0A117KPW6|A0A117KPW6_9EURY	tsi:TSIB_0792	0	96	813	2100	1	430	4	433	430	433	K01689	enolase
tr|M4YMI7|M4YMI7_9EURY	cle:Clole_2181	1e-168	66	593	1530	1	456	1	449	456	449	K00262	glutamate dehydrogenase (NADP+)
tr|A0A075H3W2|A0A075H3W2_9ARCH	pub:SAR11_0230	0	81	749	1933	5	473	2	470	469	472	K02112	F-type H+-transporting ATPase subunit beta
tr|A0A0X8V1V1|A0A0X8V1V1_9EURY	mem:Memar_1800	2e-30	49	134	336	29	159	4	134	131	149	K02952	small subunit ribosomal protein S13
tr|L9WE09|L9WE09_9EURY	gvi:glr0420	2e-49	52	197	500	1	188	23	222	200	286	K00540	formate acetyltransferase activating enzyme
tr|A0A0F7CKQ7|A0A0F7CKQ7_9CREN	tpe:Tpen_0167	2e-92	74	340	873	1	211	15	225	211	228	K00939	adenylate kinase
tr|D2RE39|D2RE39_ARCPA	apo:Arcpr_1334	1e-115	95	415	1066	1	217	1	217	217	217	K00939	adenylate kinase
tr|R9SN08|R9SN08_9EURY	mth:MTH1165	1e-107	73	390	1001	1	249	4	252	249	252	K00402	methyl-coenzyme M reductase gamma subunit
tr|A0A0N9YFD5|A0A0N9YFD5_9ARCH	nmr:Nmar_0963	0	55	651	1679	46	595	1	544	550	551	K01874	methionyl-tRNA synthetase
tr|E3GWU8|E3GWU8_METFV	mfv:Mfer_1231	1e-77	100	290	741	1	151	1	151	151	151	K07721	ArsR family transcriptional regulator
tr|A0A060BYH9|A0A060BYH9_9EURY	bfs:BF2386	5e-72	88	271	693	1	152	168	319	152	437	K00012	UDPglucose 6-dehydrogenase
tr|A0A0U3E915|A0A0U3E915_9EURY	shg:Sph21_2090	7e-10	24	69.7	169	848	1167	3748	4118	384	5215	K13735	adhesin/invasin
tr|I3RC43|I3RC43_9EURY	pyn:PNA2_0790	2e-70	95	266	680	1	141	1	141	141	141	K01849	methylmalonyl-CoA mutase, C-terminal domain
tr|A0A075HYD6|A0A075HYD6_9ARCH	nmr:Nmar_0085	1e-103	77	375	964	1	227	162	388	227	388	K00789	S-adenosylmethionine synthetase
tr|A0A101DDY9|A0A101DDY9_ARCFL	afu:AF0852	0	99	824	2128	1	421	31	451	421	451	K00600	glycine hydroxymethyltransferase
tr|M0DZ10|M0DZ10_9EURY	csa:Csal_2735	5e-35	44	149	377	2	198	159	353	212	370	K05816	sn-glycerol 3-phosphate transport system ATP-binding protein
tr|A0A0D3RS32|A0A0D3RS32_9ARCH	neq:NEQ092	8e-35	56	147	372	1	133	1	133	133	133	K02874	large subunit ribosomal protein L14
tr|A7I8R0|A7I8R0_METB6	mbn:Mboo_1604	0	96	1596	4133	1	863	1	863	863	863	K03695	ATP-dependent Clp protease ATP-binding subunit ClpB
tr|Q0W7G8|Q0W7G8_METAR	rci:RCIX191	0	91	1150	2976	1	666	1	666	666	666	K03406	methyl-accepting chemotaxis protein
tr|A0A099T0Z4|A0A099T0Z4_METMT	mbu:Mbur_0966	0	83	1489	3854	1	884	1	884	884	884	K01006	pyruvate,orthophosphate dikinase
tr|A0A120K0H8|A0A120K0H8_9EURY	mru:mru_2142	1e-108	74	394	1011	1	275	1	275	275	278	K00319	methylenetetrahydromethanopterin dehydrogenase
tr|M7TA98|M7TA98_9EURY	chl:Chy400_1995	0	64	732	1890	6	557	4	562	559	564	K01848	methylmalonyl-CoA mutase, N-terminal domain
tr|A0A075HKV5|A0A075HKV5_9EURY	tbe:Trebr_0513	1e-158	66	560	1444	1	415	37	446	415	448	K00262	glutamate dehydrogenase (NADP+)
tr|B6YUM6|B6YUM6_THEON	pho:PH0443	7e-06	21	54.7	130	58	372	124	409	319	428	K03406	methyl-accepting chemotaxis protein
tr|M0C1N7|M0C1N7_9EURY	tpe:Tpen_1358	0.0001	33	48.5	114	36	148	138	233	113	235	K07725	putative transcriptional regulator
tr|A0A075H1Z0|A0A075H1Z0_9EURY	emi:Emin_0344	0	61	1054	2726	1	885	38	925	888	929	K01006	pyruvate,orthophosphate dikinase
tr|A0A0X8V1S6|A0A0X8V1S6_9EURY	mka:MK0654	1e-91	62	338	867	5	258	4	257	254	257	K00402	methyl-coenzyme M reductase gamma subunit
tr|L0L236|L0L236_METHD	mbu:Mbur_1813	0	78	663	1711	1	411	1	411	411	414	K00600	glycine hydroxymethyltransferase
tr|A0A062V3B7|A0A062V3B7_9EURY	bha:BH2491	3e-68	50	261	666	7	281	2	244	275	246	K00059	3-oxoacyl-[acyl-carrier protein] reductase
tr|A0A0U3H5V3|A0A0U3H5V3_9CREN	sai:Saci_1548	0	97	1147	2966	1	592	1	592	592	592	K02117	V-type H+-transporting ATPase subunit A
tr|J1L3X6|J1L3X6_9EURY	mem:Memar_1061	0	75	879	2272	1	607	1	609	609	609	K04043	molecular chaperone DnaK
tr|A0A0Q0W4V0|A0A0Q0W4V0_9EURY	mcj:MCON_2872	3e-55	63	216	550	1	170	39	206	170	206	K00577	tetrahydromethanopterin S-methyltransferase subunit A
tr|F2L100|F2L100_THEU7	pas:Pars_1105	1e-140	76	500	1288	1	317	1	317	317	319	K02023	multiple sugar transport system ATP-binding protein
tr|A0A090I2T7|A0A090I2T7_METFO	mel:Metbo_0352	1e-126	87	453	1165	1	249	1	249	249	249	K00402	methyl-coenzyme M reductase gamma subunit
tr|M4YTX8|M4YTX8_9EURY	mpd:MCP_0343	6e-12	73	72	175	34	79	26	71	46	71	K02124	V-type H+-transporting ATPase subunit K
tr|A0A0B3AGK6|A0A0B3AGK6_9ARCH	dte:Dester_1109	1e-120	64	434	1117	1	330	1	330	330	335	K00134	glyceraldehyde 3-phosphate dehydrogenase
tr|A0A125RDN9|A0A125RDN9_9EURY	msi:Msm_1019	0	80	702	1811	1	443	1	443	443	443	K00401	methyl-coenzyme M reductase beta subunit
tr|M7TUJ8|M7TUJ8_9EURY	nth:Nther_1881	1e-125	58	449	1156	1	379	1	379	379	379	K00248	butyryl-CoA dehydrogenase
tr|A0A0X8IAC9|A0A0X8IAC9_9CREN	asc:ASAC_1093	1e-65	87	250	638	1	139	3	141	139	141	K00940	nucleoside-diphosphate kinase
tr|B9AEN0|B9AEN0_METSM	msi:Msm_0888	0	94	832	2149	1	444	1	447	447	447	K00262	glutamate dehydrogenase (NADP+)
tr|Q8PZ35|Q8PZ35_METMA	mma:MM_0659	0	100	709	1831	1	351	1	351	351	351	K01711	GDPmannose 4,6-dehydratase
tr|A0A0M0BJD4|A0A0M0BJD4_9ARCH	cts:Ctha_2533	0	49	1004	2597	6	1012	5	1042	1074	1043	K03070	preprotein translocase subunit SecA
tr|D5VT43|D5VT43_METIM	mif:Metin_1091	0	100	703	1815	1	341	1	341	341	341	K02012	iron(III) transport system substrate-binding protein
tr|V4JW99|V4JW99_9CREN	bra:BRADO4564	0.0006	39	47	110	39	91	86	138	53	271	K01463	glutathionylspermidine amidase/synthetase
tr|A0A0F7IFX8|A0A0F7IFX8_9EURY	fpl:Ferp_2303	0	95	886	2290	1	460	1	460	460	462	K02118	V-type H+-transporting ATPase subunit B
tr|S2E2U7|S2E2U7_9ARCH	nmr:Nmar_0412	1e-136	75	488	1257	3	323	2	322	321	322	K00015	glyoxylate reductase
tr|D3E058|D3E058_METRM	mru:mru_1932	0	85	895	2314	1	554	1	554	554	554	K06915	alpha-ketoglutarate-dependent 2,4-dichlorophenoxyacetate dioxygenase
tr|T0MCR6|T0MCR6_9EURY	pto:PTO1036	1e-145	58	516	1330	67	504	28	463	441	463	K02027	multiple sugar transport system substrate-binding protein
tr|A0A0B5HXA9|A0A0B5HXA9_9ARCH	adg:Adeg_2078	2e-94	55	348	892	6	310	12	316	305	317	K00948	ribose-phosphate pyrophosphokinase
tr|A3QPW8|A3QPW8_9EURY	mmh:Mmah_0394	0	94	1594	4128	1	869	1	869	869	869	K03695	ATP-dependent Clp protease ATP-binding subunit ClpB
tr|N6W036|N6W036_9EURY	mok:Metok_1344	1e-100	54	367	941	1	352	1	367	367	368	K02017	molybdate transport system ATP-binding protein
tr|A0A100XXG0|A0A100XXG0_9EURY	the:GQS_10180	7e-73	97	274	700	1	143	1	143	143	143	K01849	methylmalonyl-CoA mutase, C-terminal domain
tr|F4HM32|F4HM32_PYRSN	pyn:PNA2_0770	1e-119	94	431	1108	1	232	1	232	232	232	K07025	putative hydrolase of the HAD superfamily
tr|A0A0S1X9A9|A0A0S1X9A9_9EURY	pho:PH0756	1e-166	79	587	1513	1	357	1	357	357	357	K02023	multiple sugar transport system ATP-binding protein
tr|F6D7T2|F6D7T2_METPW	ame:409296	1e-105	40	385	988	8	523	3	528	526	550	K09495	T-complex protein 1 subunit gamma
tr|A0A0D3RR82|A0A0D3RR82_9ARCH	mma:MM_2128	6e-19	46	95.1	235	1	98	23	117	98	136	K02965	small subunit ribosomal protein S19
tr|A7I7L4|A7I7L4_METB6	mbn:Mboo_1207	0	96	1142	2955	1	620	1	620	620	620	K04043	molecular chaperone DnaK
tr|Q0W406|Q0W406_METAR	rci:RCIX1656	0	88	1539	3985	1	943	1	943	943	943	K03406	methyl-accepting chemotaxis protein
tr|G0HY73|G0HY73_HALHT	hhi:HAH_1259	0	100	1001	2589	1	492	1	492	492	492	K00864	glycerol kinase
tr|A0A075I614|A0A075I614_9EURY	cmr:Cycma_3040	1e-158	54	560	1444	1	529	1	526	529	542	K04077	chaperonin GroEL
tr|A0A101IR81|A0A101IR81_9EURY	mmh:Mmah_0385	6e-60	80	231	589	3	142	4	143	140	434	K01740	O-acetylhomoserine (thiol)-lyase
tr|M0L3M6|M0L3M6_HALJP	htu:Htur_4487	1e-144	66	515	1327	1	373	1	378	378	380	K10112	maltose/maltodextrin transport system ATP-binding protein
tr|M1QLC5|M1QLC5_METMZ	mma:MM_2432	1e-115	100	416	1068	1	216	4	219	216	301	K06215	pyridoxine biosynthesis protein
tr|W8NU98|W8NU98_9EURY	tha:TAM4_188	1e-146	87	520	1340	1	308	1	308	308	311	K00609	aspartate carbamoyltransferase catalytic subunit
tr|Q70WQ6|Q70WQ6_THETE	ttn:TTX_0683	0	96	1726	4471	1	915	1	915	915	915	K01006	pyruvate,orthophosphate dikinase
tr|D1Z300|D1Z300_METPS	mpd:MCP_3000	1e-162	94	572	1475	1	309	1	309	309	309	K00609	aspartate carbamoyltransferase catalytic subunit
tr|R9SMM9|R9SMM9_9EURY	mru:mru_1928	0	76	666	1719	1	443	1	443	443	443	K00401	methyl-coenzyme M reductase beta subunit
tr|A0A075FLA2|A0A075FLA2_9EURY	ote:Oter_0818	1e-175	67	618	1593	3	446	4	447	444	447	K00262	glutamate dehydrogenase (NADP+)
tr|A0A0X8UYJ1|A0A0X8UYJ1_9EURY	elm:ELI_3635	1e-101	59	370	950	2	308	4	310	307	310	K01738	cysteine synthase A
tr|L0AJC6|L0AJC6_NATGS	hxa:Halxa_3517	1e-175	75	616	1589	1	404	1	403	404	404	K03410	chemotaxis protein CheC
tr|A0A0F8MEB5|A0A0F8MEB5_METMZ	ecg:E2348C_0299	6e-25	93	115	287	9	66	7	64	58	1024	K01190	beta-galactosidase
tr|D3E054|D3E054_METRM	mru:mru_1928	0	93	787	2032	1	443	1	443	443	443	K00401	methyl-coenzyme M reductase beta subunit
tr|T0LVQ5|T0LVQ5_9EURY	pto:PTO0906	2e-79	57	298	762	24	283	25	284	260	288	K00948	ribose-phosphate pyrophosphokinase
tr|A0A0Q4B0S4|A0A0Q4B0S4_9EURY	mfs:MFS40622_1820	1e-132	58	473	1217	2	408	6	410	409	423	K01689	enolase
tr|F6BBF9|F6BBF9_METIK	mig:Metig_1633	7e-75	89	281	719	13	178	13	178	166	178	K00762	orotate phosphoribosyltransferase
tr|A0A0B5HYT4|A0A0B5HYT4_9ARCH	pab:PAB1498	8e-99	59	362	930	4	305	6	308	303	308	K00609	aspartate carbamoyltransferase catalytic subunit
tr|A5UL46|A5UL46_METS3	msi:Msm_0719	0	80	773	1997	1	529	1	529	529	529	K01079	phosphoserine phosphatase
tr|Q06243|Q06243_METBA	vpr:Vpar_1532	2e-56	100	219	558	1	111	196	306	111	474	K02112	F-type H+-transporting ATPase subunit beta
tr|A0A0F7IFG4|A0A0F7IFG4_9EURY	fpl:Ferp_2239	0	76	901	2329	3	564	1	560	562	566	K01897	long-chain acyl-CoA synthetase
tr|R9T587|R9T587_9EURY	elm:ELI_4243	0	73	657	1694	1	429	1	435	435	435	K01951	GMP synthase (glutamine-hydrolysing)
tr|A0A0M0BG35|A0A0M0BG35_9ARCH	ddf:DEFDS_1980	0	59	694	1790	1	551	15	571	558	596	K00335	NADH dehydrogenase I subunit F
tr|D4GRE8|D4GRE8_HALVD	pas:Pars_1870	2e-58	39	228	582	2	335	15	355	341	389	K00830	alanine-glyoxylate transaminase / serine-glyoxylate transaminase /serine-pyruvate transaminase
tr|V4JJZ1|V4JJZ1_9CREN	asc:ASAC_1183	1e-113	81	408	1049	1	246	7	252	246	436	K03231	elongation factor EF-1 alpha subunit
tr|A0A0P7GPV3|A0A0P7GPV3_9EURY	hah:Halar_1374	1e-147	91	524	1349	1	281	1	281	281	561	K01848	methylmalonyl-CoA mutase, N-terminal domain
tr|E3GX45|E3GX45_METFV	mfv:Mfer_1254	0	93	955	2469	1	511	1	511	511	511	K01889	phenylalanyl-tRNA synthetase alpha chain
tr|A0A0Q1B177|A0A0Q1B177_9EURY	dol:Dole_0706	0	80	646	1666	1	397	1	397	397	397	K02358	elongation factor EF-Tu
tr|F4FZ95|F4FZ95_METCR	mcn:Mcup_0296	0	100	2051	5313	1	1046	1	1046	1046	1046	K01955	carbamoyl-phosphate synthase large subunit
tr|A0A059TFW5|A0A059TFW5_9EURY	mru:mru_1924	0	95	1068	2762	1	550	1	550	550	550	K00399	methyl-coenzyme M reductase alpha subunit
tr|A0A0U3E6I8|A0A0U3E6I8_9EURY	mru:mru_2142	1e-117	79	423	1088	1	275	1	275	275	278	K00319	methylenetetrahydromethanopterin dehydrogenase
tr|H8I7L6|H8I7L6_METCZ	mpd:MCP_0202	1e-156	91	554	1428	1	307	1	307	307	307	K01624	fructose-bisphosphate aldolase, class II
tr|A0A075FQN0|A0A075FQN0_9ARCH	tvo:TVN1335	1e-134	43	482	1241	1	574	1	573	580	585	K00174	2-oxoglutarate ferredoxin oxidoreductase subunit alpha
tr|A0A0X8UZF4|A0A0X8UZF4_9EURY	cni:Calni_0294	2e-62	54	241	615	3	216	7	223	217	241	K03465	thymidylate synthase (FAD)
tr|L0HBJ3|L0HBJ3_METFS	mbn:Mboo_2342	1e-177	76	622	1605	1	405	1	404	405	404	K00927	phosphoglycerate kinase
tr|A0A0P8CI27|A0A0P8CI27_9EURY	mba:Mbar_A0220	1e-135	70	484	1247	1	331	1	331	331	335	K00053	ketol-acid reductoisomerase
tr|A0A0W7TJW2|A0A0W7TJW2_9EURY	mfv:Mfer_0749	1e-105	51	383	984	4	379	2	365	376	366	K01622	fructose 1,6-bisphosphate aldolase/phosphatase
tr|K4M7A4|K4M7A4_9EURY	mbu:Mbur_0797	0	76	677	1747	1	432	1	431	432	431	K01740	O-acetylhomoserine (thiol)-lyase
tr|A0A0U3CUW0|A0A0U3CUW0_9EURY	msi:Msm_0762	1e-173	89	611	1575	1	336	1	336	336	336	K02906	large subunit ribosomal protein L3
tr|G0HP58|G0HP58_THES4	the:GQS_10075	0	91	1475	3819	1	837	1	837	837	837	K13525	transitional endoplasmic reticulum ATPase
tr|A0A0D3RVZ2|A0A0D3RVZ2_9ARCH	ave:Arcve_0981	2e-34	54	146	369	3	127	11	133	125	133	K02965	small subunit ribosomal protein S19
tr|B3TCD5|B3TCD5_9ARCH	ddf:DEFDS_0235	0	56	1028	2657	3	876	2	875	874	875	K01006	pyruvate,orthophosphate dikinase
tr|Q12YS5|Q12YS5_METBU	mbu:Mbur_0413	1e-163	95	577	1487	1	309	1	309	309	309	K01738	cysteine synthase A
tr|A0A062V970|A0A062V970_9EURY	amr:AM1_2702	1e-125	42	451	1160	1	542	5	545	545	569	K00111	glycerol-3-phosphate dehydrogenase
tr|A0A0W7TKP0|A0A0W7TKP0_9EURY	llm:llmg_2065	1e-85	53	318	816	4	285	2	281	282	281	K00100	1-deoxy-D-xylulose-5-phosphate reductoisomerase
tr|K4MC99|K4MC99_9EURY	mbu:Mbur_0966	0	75	1338	3462	1	885	1	883	885	884	K01006	pyruvate,orthophosphate dikinase
tr|A0A062UZ33|A0A062UZ33_9EURY	mba:Mbar_A2850	1e-168	73	594	1531	8	421	13	428	416	428	K01689	enolase
tr|A0A0U3EI49|A0A0U3EI49_9EURY	mru:mru_0569	1e-149	84	530	1364	1	320	1	318	320	318	K00320	coenzyme F420-dependent N5,N10-methenyltetrahydromethanopterinreductase
tr|I7CMU5|I7CMU5_NATSJ	hbo:Hbor_38820	0	65	803	2073	1	576	1	571	580	574	K06907	MFS transporter, UMF1 family
tr|A0A059TIR1|A0A059TIR1_9EURY	mfv:Mfer_0784	0	62	703	1814	1	550	1	550	551	555	K00399	methyl-coenzyme M reductase alpha subunit
tr|A0A0U3E862|A0A0U3E862_9EURY	msi:Msm_1010	1e-82	87	307	786	1	170	1	170	170	238	K00577	tetrahydromethanopterin S-methyltransferase subunit A
tr|I0A0S6|I0A0S6_FERFK	pfm:Pyrfu_0229	0	76	703	1814	6	440	1	436	436	438	K03231	elongation factor EF-1 alpha subunit
tr|A0A0Q4BI46|A0A0Q4BI46_9EURY	cpr:CPR_0938	3e-56	59	219	558	2	178	520	696	177	696	K00532	ferredoxin hydrogenase
tr|F6D5U5|F6D5U5_METPW	mel:Metbo_0510	1e-158	87	558	1439	1	321	1	321	321	321	K00320	coenzyme F420-dependent N5,N10-methenyltetrahydromethanopterinreductase
tr|A0A0B3AM04|A0A0B3AM04_9ARCH	dsa:Desal_1512	3e-54	77	212	540	4	130	3	129	127	448	K00262	glutamate dehydrogenase (NADP+)
tr|A2BKA5|A2BKA5_HYPBU	hbu:Hbut_0556	1e-81	87	304	778	1	189	1	189	189	189	K03537	ribonuclease P subunit P14
tr|M9SB89|M9SB89_9EURY	eel:EUBELI_20439	1e-119	77	431	1108	4	291	5	292	288	292	K06215	pyridoxine biosynthesis protein
tr|A0A0D3RS38|A0A0D3RS38_9ARCH	mmh:Mmah_1362	2e-29	54	130	326	15	132	16	131	123	137	K02965	small subunit ribosomal protein S19
tr|A8ABC3|A8ABC3_IGNH4	iho:Igni_1047	1e-165	89	584	1505	1	341	1	341	341	341	K06943	ribosomal RNA large subunit methyltransferase N
tr|Q0W875|Q0W875_METAR	rci:LRC468	0	88	668	1724	1	380	1	380	380	380	K03686	molecular chaperone DnaJ
tr|A0A0U2V644|A0A0U2V644_9EURY	msi:Msm_1010	1e-114	88	414	1063	1	237	1	237	237	238	K00577	tetrahydromethanopterin S-methyltransferase subunit A
tr|F8D420|F8D420_HALXS	hxa:Halxa_1642	1e-174	91	613	1580	1	341	1	341	341	357	K00150	glyceraldehyde-3-phosphate dehydrogenase (NAD(P))
tr|A0A0M0BK34|A0A0M0BK34_9ARCH	cts:Ctha_0873	0	67	712	1839	1	508	1	532	532	537	K02111	F-type H+-transporting ATPase subunit alpha
tr|D7D9X4|D7D9X4_STAHD	shc:Shell_1482	0	100	715	1845	1	363	1	363	363	363	K02023	multiple sugar transport system ATP-binding protein
tr|A0A075I007|A0A075I007_9ARCH	nmr:Nmar_1034	1e-174	67	614	1583	1	433	1	431	433	432	K03231	elongation factor EF-1 alpha subunit
tr|A0A0A7LEZ8|A0A0A7LEZ8_9EURY	apr:Apre_1167	1e-24	40	114	285	18	155	30	170	141	178	K03687	molecular chaperone GrpE
tr|A0A124F9Q4|A0A124F9Q4_9EURY	pfu:PF1357	1e-154	81	547	1410	2	334	5	336	333	336	K01710	dTDP-glucose 4,6-dehydratase
tr|M7TBS3|M7TBS3_9EURY	pyn:PNA2_0863	1e-129	57	466	1198	3	424	6	424	424	428	K01689	enolase
tr|D5E6U1|D5E6U1_METMS	mmh:Mmah_1380	0	84	1060	2740	1	672	1	672	672	672	K01507	inorganic pyrophosphatase
tr|A1RY79|A1RY79_THEPD	tpe:Tpen_0757	0	95	646	1667	1	342	1	342	342	342	K00150	glyceraldehyde-3-phosphate dehydrogenase (NAD(P))
tr|M7U319|M7U319_9EURY	drt:Dret_1036	0	64	1003	2594	3	738	407	1141	736	1218	K03737	putative pyruvate-flavodoxin oxidoreductase
tr|A0A075GLV2|A0A075GLV2_9EURY	ote:Oter_0818	1e-168	65	593	1529	3	446	4	447	444	447	K00262	glutamate dehydrogenase (NADP+)
tr|L0K008|L0K008_9EURY	htu:Htur_3184	0	86	672	1733	1	383	1	383	383	383	K01696	tryptophan synthase beta chain
tr|L0L0W3|L0L0W3_METHD	mbu:Mbur_2342	1e-173	65	609	1570	1	432	1	432	432	433	K03431	phosphoglucosamine mutase
tr|A0A075H5W6|A0A075H5W6_9ARCH	azl:AZL_024940	0	81	744	1921	1	458	52	509	458	509	K02111	F-type H+-transporting ATPase subunit alpha
tr|A0A0X8V1X2|A0A0X8V1X2_9EURY	tac:Ta1040	5e-24	48	112	279	1	125	1	126	126	127	K02995	small subunit ribosomal protein S8e
tr|L9WZN0|L9WZN0_9EURY	htu:Htur_3198	0	88	2623	6800	17	1488	48	1518	1472	1518	K00265	glutamate synthase (NADPH/NADH) large chain
tr|A0A0M0BPD3|A0A0M0BPD3_9ARCH	gau:GAU_0882	8e-25	70	114	286	8	87	17	97	81	98	K02961	small subunit ribosomal protein S17
tr|G0H324|G0H324_METMI	mmd:GYY_02050	0	95	795	2053	1	430	1	430	430	430	K01689	enolase
tr|Q12YL1|Q12YL1_METBU	mar:MAE_32090	4e-49	28	198	504	1	475	1	493	501	629	K03655	ATP-dependent DNA helicase RecG
tr|A0A0Q0VXB7|A0A0Q0VXB7_9EURY	mpl:Mpal_0788	2e-64	73	247	630	25	190	22	187	166	187	K03744	LemA protein
tr|F0TBA7|F0TBA7_METLA	mel:Metbo_0807	5e-45	81	181	460	1	117	1	117	117	130	K02948	small subunit ribosomal protein S11
tr|A0A0B5HI20|A0A0B5HI20_9ARCH	fsu:Fisuc_2482	1e-142	58	507	1305	6	415	6	427	424	427	K00600	glycine hydroxymethyltransferase
tr|A2SQI2|A2SQI2_METLZ	mla:Mlab_0412	0	95	1225	3170	1	651	1	651	651	651	K02470	DNA gyrase subunit B
tr|M9SD82|M9SD82_9EURY	cce:Ccel_2430	1e-162	65	575	1482	6	451	2	445	446	445	K00262	glutamate dehydrogenase (NADP+)
tr|A0A0F8PJR8|A0A0F8PJR8_METMZ	aoe:Clos_0418	2e-76	80	286	733	1	169	245	413	169	416	K01843	lysine 2,3-aminomutase
tr|D3E0U0|D3E0U0_METRM	mru:mru_2064	0	100	776	2005	1	385	1	385	385	385	K00440	coenzyme F420 hydrogenase alpha subunit
tr|T0N2I0|T0N2I0_9EURY	cma:Cmaq_0910	1e-114	62	414	1063	9	320	2	314	313	314	K03924	MoxR-like ATPase
tr|A0A075I8S1|A0A075I8S1_9ARCH	nmr:Nmar_0954	0	74	776	2004	16	532	17	532	517	532	K01848	methylmalonyl-CoA mutase, N-terminal domain
tr|A0A101J160|A0A101J160_9EURY	mba:Mbar_A3616	1e-50	64	201	512	67	219	3	155	153	155	K01802	peptidylprolyl isomerase
tr|A0A0M0BPK0|A0A0M0BPK0_9ARCH	gau:GAU_0877	7e-34	68	144	364	1	95	1	95	95	96	K02965	small subunit ribosomal protein S19
tr|D7EBZ8|D7EBZ8_METEZ	tva:TVAG_497970	2e-05	20	54.7	130	253	886	506	1047	660	1684	K11675	Ino eighty subunit 1
tr|W8P2G3|W8P2G3_9EURY	pho:PH1852	1e-127	55	459	1181	52	487	68	503	436	507	K03406	methyl-accepting chemotaxis protein
tr|A0A0F8FNB0|A0A0F8FNB0_9EURY	mac:MA3071	1e-130	69	469	1206	1	372	296	667	372	667	K03406	methyl-accepting chemotaxis protein
tr|D3E051|D3E051_METRM	mru:mru_1925	1e-129	93	464	1195	1	250	1	250	250	250	K00402	methyl-coenzyme M reductase gamma subunit
tr|S5ZCL1|S5ZCL1_9CREN	tpe:Tpen_0167	4e-97	77	356	913	1	213	15	227	213	228	K00939	adenylate kinase
tr|A0A0F8PUI8|A0A0F8PUI8_METMZ	cst:CLOST_2206	4e-98	86	359	921	1	201	1	202	203	397	K02358	elongation factor EF-Tu
tr|D3E118|D3E118_METRM	mru:mru_2142	1e-125	84	449	1156	1	278	1	278	278	278	K00319	methylenetetrahydromethanopterin dehydrogenase
tr|T0N5E7|T0N5E7_9EURY	pto:PTO0906	5e-63	45	243	621	1	279	1	280	280	288	K00948	ribose-phosphate pyrophosphokinase
tr|D5VQM5|D5VQM5_METIM	mif:Metin_0207	0	100	750	1936	1	385	1	385	385	385	K08289	phosphoribosylglycinamide formyltransferase 2
tr|A0A117L1T1|A0A117L1T1_9EURY	tsi:TSIB_0792	0	97	815	2105	1	430	4	433	430	433	K01689	enolase
tr|M4YMY9|M4YMY9_9EURY	rho:RHOM_04615	5e-61	79	234	598	5	142	1	138	138	145	K04488	nitrogen fixation protein NifU and related proteins
tr|A0A059TI02|A0A059TI02_9EURY	msi:Msm_1015	0	92	1048	2710	1	551	1	551	551	551	K00399	methyl-coenzyme M reductase alpha subunit
tr|A0A0U3E7B4|A0A0U3E7B4_9EURY	msi:Msm_0620	1e-10	70	67.4	163	1	51	1	51	51	101	K02869	large subunit ribosomal protein L12
tr|H8I7S5|H8I7S5_METCZ	mpd:MCP_2019	0	84	1007	2604	1	617	1	617	617	617	K04043	molecular chaperone DnaK
tr|A0A0A7LA83|A0A0A7LA83_9EURY	bsa:Bacsa_1331	0	60	892	2305	5	726	5	729	725	729	K01915	glutamine synthetase
tr|A0A120MHX5|A0A120MHX5_9EURY	mig:Metig_0392	2e-40	53	166	420	1	151	1	151	151	151	K02956	small subunit ribosomal protein S15
tr|M7T9R3|M7T9R3_9EURY	abi:Aboo_0537	1e-20	38	100	250	3	141	1	140	141	141	K09730	hypothetical protein
tr|A0A097QWT1|A0A097QWT1_9EURY	ton:TON_1196	4e-58	95	225	573	1	120	1	120	120	120	K03413	two-component system, chemotaxis family, response regulator CheY
tr|A0A120K0G6|A0A120K0G6_9EURY	msi:Msm_1014	1e-135	81	483	1242	1	292	13	304	292	304	K00581	tetrahydromethanopterin S-methyltransferase subunit E
tr|M4YU68|M4YU68_9EURY	rci:RCIX2059	1e-132	54	473	1216	1	443	1	443	444	443	K00401	methyl-coenzyme M reductase beta subunit
tr|A0A0U3DUE8|A0A0U3DUE8_9EURY	msi:Msm_0888	0	85	767	1980	8	451	1	447	447	447	K00262	glutamate dehydrogenase (NADP+)
tr|G4RM98|G4RM98_THETK	pas:Pars_1105	1e-125	70	452	1162	1	309	1	309	309	319	K02023	multiple sugar transport system ATP-binding protein
tr|A0A0F8Y6S9|A0A0F8Y6S9_9ARCH	chd:Calhy_1137	5e-84	62	313	801	4	262	2	259	259	308	K01738	cysteine synthase A
tr|D3S6S0|D3S6S0_METSF	mfs:MFS40622_0029	0	96	642	1656	1	334	1	334	334	334	K02059	putative sulfate transport system ATP-binding protein
tr|U3TDK8|U3TDK8_9CREN	ape:APE_1686.1	1e-68	85	260	665	1	161	1	161	161	161	K01849	methylmalonyl-CoA mutase, C-terminal domain
tr|A0A0M0BJE0|A0A0M0BJE0_9ARCH	mta:Moth_2378	1e-179	69	632	1630	1	462	1	461	462	462	K02112	F-type H+-transporting ATPase subunit beta
tr|D5VUA3|D5VUA3_METIM	mif:Metin_0043	0	95	1623	4202	1	892	1	892	892	903	K13525	transitional endoplasmic reticulum ATPase
tr|V4LXC7|V4LXC7_9CREN	asc:ASAC_0406	0	82	1194	3089	1	722	20	740	722	740	K13525	transitional endoplasmic reticulum ATPase
tr|A0A075FR40|A0A075FR40_9EURY	emi:Emin_0344	0	60	1075	2779	2	897	20	922	903	929	K01006	pyruvate,orthophosphate dikinase
tr|A0A0X8UZJ9|A0A0X8UZJ9_9EURY	cce:Ccel_2430	1e-169	68	598	1543	8	457	4	445	450	445	K00262	glutamate dehydrogenase (NADP+)
tr|L0HCR6|L0HCR6_METFS	mpi:Mpet_2752	1e-125	66	449	1154	7	334	1	328	328	328	K03924	MoxR-like ATPase
tr|A0A063ZS76|A0A063ZS76_9EURY	hma:rrnAC0982	3e-35	45	150	379	5	185	4	177	181	192	K00299	FMN reductase
tr|A0A0X8UYF8|A0A0X8UYF8_9EURY	mmh:Mmah_1680	2e-52	50	207	527	3	215	4	216	213	216	K14084	trimethylamine corrinoid protein
tr|L0A9N4|L0A9N4_CALLD	cma:Cmaq_0731	2e-60	41	235	600	1	315	1	327	330	340	K00003	homoserine dehydrogenase
tr|G7WN07|G7WN07_METH6	mtp:Mthe_1241	1e-175	72	617	1590	1	414	1	414	414	414	K00600	glycine hydroxymethyltransferase
tr|A0A0E3STH0|A0A0E3STH0_METMT	mbu:Mbur_1398	1e-100	71	367	941	1	258	1	261	262	261	K07159	quercetin 2,3-dioxygenase
tr|D1YXN5|D1YXN5_METPS	mpd:MCP_1135	1e-134	94	480	1236	1	266	1	266	266	266	K00878	hydroxyethylthiazole kinase
tr|R9SL23|R9SL23_9EURY	mru:mru_0870	2e-54	71	213	542	1	148	1	148	148	148	K02885	large subunit ribosomal protein L19e
tr|A0A0E3NHV3|A0A0E3NHV3_METTE	mba:Mbar_A1396	0	89	1568	4060	1	880	1	881	881	882	K01006	pyruvate,orthophosphate dikinase
tr|D2ZMZ3|D2ZMZ3_METSM	msi:Msm_0542	1e-163	91	578	1490	1	321	1	321	321	321	K00320	coenzyme F420-dependent N5,N10-methenyltetrahydromethanopterinreductase
tr|Q977L0|Q977L0_9ARCH	nmr:Nmar_1034	0	86	750	1936	1	432	1	432	432	432	K03231	elongation factor EF-1 alpha subunit
tr|A0A0N9Y2P8|A0A0N9Y2P8_9ARCH	csy:CENSYa_1351	9e-18	51	91.3	225	18	104	1	85	87	85	K05710	ferredoxin subunit of phenylpropionate dioxygenase
tr|E1RGU7|E1RGU7_METP4	mpi:Mpet_2733	1e-144	100	511	1317	1	248	1	248	248	248	K01834	phosphoglycerate mutase
tr|A0A075HSM1|A0A075HSM1_9EURY	alt:ambt_01485	0	73	726	1875	1	469	1	469	469	469	K01915	glutamine synthetase
tr|A0A100XWP2|A0A100XWP2_9EURY	the:GQS_02370	0	98	701	1810	1	352	1	352	352	352	K00266	glutamate synthase (NADPH/NADH) small chain
tr|M0DKF0|M0DKF0_9EURY	hwa:HQ2448A	8e-57	50	222	566	4	241	10	246	238	249	K00100	1-deoxy-D-xylulose-5-phosphate reductoisomerase
tr|A0A0Q1A7Z3|A0A0Q1A7Z3_9EURY	cpr:CPR_0938	3e-48	52	193	490	7	192	524	696	186	696	K00532	ferredoxin hydrogenase
tr|F4BUW1|F4BUW1_METCG	mcj:MCON_1735	1e-164	96	579	1492	1	304	1	304	304	304	K00611	ornithine carbamoyltransferase
tr|A0A0P8DXL7|A0A0P8DXL7_9EURY	amr:AM1_D0165	1e-172	64	608	1567	6	477	9	483	475	513	K02111	F-type H+-transporting ATPase subunit alpha
tr|F0LHV9|F0LHV9_THEBM	tba:TERMP_01384	0	86	654	1686	1	390	1	390	390	390	K01697	cystathionine beta-synthase
tr|A0A0D5ZFF9|A0A0D5ZFF9_9ARCH	tac:Ta1478	0	63	679	1753	1	542	1	536	542	536	K01938	formate--tetrahydrofolate ligase
tr|L0HJQ7|L0HJQ7_ACIS0	abi:Aboo_0700	0	80	802	2072	1	479	1	481	481	481	K00283	glycine dehydrogenase subunit 2
tr|Q2NE67|Q2NE67_METST	mst:Msp_1517	0	93	1095	2832	1	617	1	617	617	617	K04043	molecular chaperone DnaK
tr|A0A0P7ZA92|A0A0P7ZA92_9EURY	dly:Dehly_0385	3e-15	39	82.8	203	1	75	1	138	138	434	K01740	O-acetylhomoserine (thiol)-lyase
tr|E3GXV0|E3GXV0_METFV	mfv:Mfer_0329	0	94	3123	8097	20	1675	20	1675	1656	1675	K02230	cobaltochelatase CobN
tr|A0A0E3WX91|A0A0E3WX91_METBA	mba:Mbar_A0086	1e-114	93	413	1061	1	215	1	215	215	215	K00939	adenylate kinase
tr|D1YY62|D1YY62_METPS	mpd:MCP_1312	1e-175	100	616	1589	1	320	1	320	320	320	K00850	6-phosphofructokinase
tr|R9SLW8|R9SLW8_9EURY	mru:mru_1574	1e-112	66	408	1048	1	318	1	318	318	318	K01738	cysteine synthase A
tr|A0A0M0BP72|A0A0M0BP72_9ARCH	aba:Acid345_1233	3e-44	61	179	454	1	137	1	137	137	139	K02878	large subunit ribosomal protein L16
tr|D7EAL3|D7EAL3_METEZ	mev:Metev_2186	0	95	966	2496	1	536	1	536	536	536	K04077	chaperonin GroEL
tr|W0I5E9|W0I5E9_9EURY	tac:Ta0072	4e-20	25	101	252	5	333	47	365	337	377	K03531	cell division protein FtsZ
tr|A0A0E3NT62|A0A0E3NT62_9EURY	mma:MM_1770	0	90	1590	4118	1	883	1	883	883	884	K01006	pyruvate,orthophosphate dikinase
tr|W8NW18|W8NW18_9EURY	tha:TAM4_1204	0	85	1042	2695	1	641	1	640	641	662	K09150	hypothetical protein
tr|R7PY11|R7PY11_9EURY	ova:OBV_36060	1e-179	50	631	1627	1	634	1	629	636	630	K04079	molecular chaperone HtpG
tr|U1NUN3|U1NUN3_9EURY	hbo:Hbor_12090	2e-58	71	226	575	5	154	4	153	150	153	K00940	nucleoside-diphosphate kinase
tr|A0A101XDR0|A0A101XDR0_9CREN	vdi:Vdis_1935	4e-12	35	72.4	176	6	108	7	110	104	186	K00172	pyruvate ferredoxin oxidoreductase, gamma subunit
tr|M0MCG3|M0MCG3_HALMO	hor:Hore_10200	6e-67	42	257	656	1	326	1	329	330	332	K00625	phosphate acetyltransferase
tr|A0A0B5HJJ2|A0A0B5HJJ2_9ARCH	mmg:MTBMA_c16750	0	65	813	2099	3	621	6	612	619	613	K04043	molecular chaperone DnaK
tr|A2SS07|A2SS07_METLZ	mla:Mlab_0943	0	92	1095	2832	1	621	1	621	621	621	K04043	molecular chaperone DnaK
tr|N0BEN2|N0BEN2_9EURY	ave:Arcve_0062	0	82	797	2058	1	474	1	475	475	476	K01960	pyruvate carboxylase subunit B
tr|A0A0Q1AHM0|A0A0Q1AHM0_9EURY	dao:Desac_1458	8e-99	67	362	929	1	276	122	397	276	397	K02358	elongation factor EF-Tu
tr|F4FZ13|F4FZ13_METCR	mcn:Mcup_1480	0	100	733	1892	1	377	1	377	377	377	K01649	2-isopropylmalate synthase
tr|D3DZR0|D3DZR0_METRM	mru:mru_1888	0	100	1135	2937	1	573	1	573	573	573	K01960	pyruvate carboxylase subunit B
tr|S5Z5B0|S5Z5B0_9CREN	tna:CTN_0670	0	59	840	2171	19	698	19	722	707	723	K05349	beta-glucosidase
tr|A0A0H4T8N6|A0A0H4T8N6_9EURY	sur:STAUR_1692	0	65	697	1800	3	509	16	522	507	522	K01966	propionyl-CoA carboxylase beta chain
tr|D4GQC4|D4GQC4_HALVD	hma:rrnAC1261	1e-112	52	408	1048	1	379	10	389	382	393	K00257	isoquinoline 1-oxidoreductase
tr|V4JFJ1|V4JFJ1_9CREN	asc:ASAC_0739	0	81	1594	4128	7	972	7	972	966	972	K01006	pyruvate,orthophosphate dikinase
tr|A0A0F8VWX9|A0A0F8VWX9_9ARCH	ddi:DDB_G0283631	9e-11	34	70.9	172	100	220	20	139	126	216	K07952	ADP-ribosylation factor related protein 1
tr|D3E2S1|D3E2S1_METRM	mru:mru_1184	4e-27	30	127	318	873	1117	1251	1495	246	1565	K03657	DNA helicase II / ATP-dependent DNA helicase PcrA
tr|U3TBU6|U3TBU6_9CREN	ape:APE_2458	0	79	679	1752	1	429	1	429	429	432	K01689	enolase
tr|A0A0F8VMQ8|A0A0F8VMQ8_9ARCH	tte:TTE0548	5e-61	52	236	603	15	251	45	280	238	281	K00074	3-hydroxybutyryl-CoA dehydrogenase
tr|D3E1K9|D3E1K9_METRM	mru:mru_0569	1e-168	94	593	1530	1	318	1	318	318	318	K00320	coenzyme F420-dependent N5,N10-methenyltetrahydromethanopterinreductase
tr|U1PZ99|U1PZ99_9EURY	hwa:HQ3197A	0	78	1430	3702	1	897	1	897	897	897	K01595	phosphoenolpyruvate carboxylase
tr|A0A0E3NYR0|A0A0E3NYR0_9EURY	mac:MA3606	0	82	670	1729	1	408	1	408	408	408	K00925	acetate kinase
tr|R9SJZ1|R9SJZ1_9EURY	mst:Msp_1416	0	75	699	1803	1	444	1	444	444	444	K00262	glutamate dehydrogenase (NADP+)
tr|A0A0M0BNB0|A0A0M0BNB0_9ARCH	tpe:Tpen_0647	1e-166	63	587	1513	3	430	2	428	429	433	K03231	elongation factor EF-1 alpha subunit
tr|D7DTT2|D7DTT2_METV3	mvo:Mvol_0883	1e-135	100	483	1244	1	244	1	244	244	244	K01923	phosphoribosylaminoimidazole-succinocarboxamide synthase
tr|W0I1V1|W0I1V1_9EURY	tba:TERMP_00641	1e-132	94	471	1213	1	253	1	253	253	253	K01990	ABC-2 type transport system ATP-binding protein

## Sheet: COG assignments_bacteria
#Query	Hit	E-value	Identity	Score	query-start	query-end	hit-start	hit-end	hit-length	description	class	class description
tr|A0A061NP21|A0A061NP21_9BACL	COG0334	1e-133	42	467	24	450	1	411	411	Glutamate dehydrogenase/leucine dehydrogenase	E	Amino acid transport and metabolism
tr|A0A0B8TC22|A0A0B8TC22_9SPHI	COG0292	2e-34	57	137	1	114	1	114	118	Ribosomal protein L20	J	Translation, ribosomal structure and biogenesis
tr|A0A091AGP1|A0A091AGP1_9HELI	COG0184	2e-22	50	97.2	1	89	1	89	89	Ribosomal protein S15P/S13E	J	Translation, ribosomal structure and biogenesis
tr|A0A096AYZ8|A0A096AYZ8_9BACT	COG0103	3e-41	51	160	1	128	3	130	130	Ribosomal protein S9	J	Translation, ribosomal structure and biogenesis
tr|R9PSJ4|R9PSJ4_AGAAL	COG0080	1e-51	70	195	2	142	1	140	141	Ribosomal protein L11	J	Translation, ribosomal structure and biogenesis
tr|G3EQR8|G3EQR8_9GAMM	COG0085	0	53	704	317	910	211	811	1060	DNA-directed RNA polymerase, beta subunit/140 kD subunit	K	Transcription
tr|A0A0B8WV97|A0A0B8WV97_9DELT	COG0222	4e-23	63	100	1	121	1	124	124	Ribosomal protein L7/L12	J	Translation, ribosomal structure and biogenesis
tr|A0A0D3MFD0|A0A0D3MFD0_9ALTE	COG0057	1e-138	64	485	3	335	1	334	335	Glyceraldehyde-3-phosphate dehydrogenase/erythrose-4-phosphate dehydrogenase	G	Carbohydrate transport and metabolism
tr|A0A0F2PK79|A0A0F2PK79_9FIRM	COG3857	0	34	816	1	1151	1	1106	1108	ATP-dependent nuclease, subunit B	L	Replication, recombination and repair
tr|A0A0G9LDE5|A0A0G9LDE5_9CLOT	COG0420	2e-17	17	83.7	4	356	1	381	390	DNA repair exonuclease	L	Replication, recombination and repair
tr|A0A0J9EZS7|A0A0J9EZS7_9CYAN	COG0057	1e-129	59	453	1	338	1	335	335	Glyceraldehyde-3-phosphate dehydrogenase/erythrose-4-phosphate dehydrogenase	G	Carbohydrate transport and metabolism
tr|A0A0N8VN25|A0A0N8VN25_9FLAO	COG1629	7e-09	15	57.2	161	873	48	659	768	Outer membrane receptor proteins, mostly Fe transport	P	Inorganic ion transport and metabolism
tr|A0A0R1KFE7|A0A0R1KFE7_9LACO	COG0459	1e-140	48	492	1	530	2	523	524	Chaperonin GroEL (HSP60 family)	O	Posttranslational modification, protein turnover, chaperones
tr|A0A0S3MWP6|A0A0S3MWP6_9ESCH	COG3288	1e-136	62	477	2	365	1	356	356	NAD/NADP transhydrogenase alpha subunit	C	Energy production and conversion
tr|A0A0U4VZM3|A0A0U4VZM3_9GAMM	COG2154	1e-25	44	108	14	110	1	95	101	Pterin-4a-carbinolamine dehydratase	H	Coenzyme transport and metabolism
tr|A0A101VK72|A0A101VK72_9SPHN	COG0256	2e-27	54	114	5	114	4	125	125	Ribosomal protein L18	J	Translation, ribosomal structure and biogenesis
tr|A6BIQ8|A6BIQ8_9FIRM	COG0092	6e-73	57	267	12	216	1	207	233	Ribosomal protein S3	J	Translation, ribosomal structure and biogenesis
tr|B1CA43|B1CA43_9FIRM	COG0202	1e-89	52	323	4	315	1	309	317	DNA-directed RNA polymerase, alpha subunit/40 kD subunit	K	Transcription
tr|C0WBF0|C0WBF0_9FIRM	COG3181	1e-59	36	223	1	311	6	312	319	Uncharacterized protein conserved in bacteria	S	Function unknown
tr|C9KNM4|C9KNM4_9FIRM	COG0268	1e-07	47	48.4	4	91	1	88	88	Ribosomal protein S20	J	Translation, ribosomal structure and biogenesis
tr|D1Y6E4|D1Y6E4_9BACT	COG0051	2e-36	63	143	1	101	2	102	104	Ribosomal protein S10	J	Translation, ribosomal structure and biogenesis
tr|D4IYJ8|D4IYJ8_BUTFI	COG1653	1e-31	25	130	2	426	1	424	433	ABC-type sugar transport system, periplasmic component	G	Carbohydrate transport and metabolism
tr|D5ERR7|D5ERR7_PRER2	COG0104	1e-155	49	541	4	423	1	426	430	Adenylosuccinate synthase	F	Nucleotide transport and metabolism
tr|D5EU91|D5EU91_PRER2	COG0436	1e-110	42	392	6	397	1	393	393	Aspartate/tyrosine/aromatic aminotransferase	E	Amino acid transport and metabolism
tr|D5EVT3|D5EVT3_PRER2	COG0707	2e-75	37	276	5	367	2	357	357	UDP-N-acetylglucosamine:LPS N-acetylglucosamine transferase	M	Cell wall/membrane/envelope biogenesis
tr|D5EYL1|D5EYL1_PRER2	COG0172	1e-125	48	443	1	434	1	420	429	Seryl-tRNA synthetase	J	Translation, ribosomal structure and biogenesis
tr|D8DW39|D8DW39_PREBR	COG0711	7e-15	33	73.8	8	164	6	161	161	F0F1-type ATP synthase, subunit b	C	Energy production and conversion
tr|E0RXH9|E0RXH9_BUTPB	COG0674	5e-88	38	320	3	395	1	365	365	Pyruvate:ferredoxin oxidoreductase and related 2-oxoacid:ferredoxin oxidoreductases, alpha subunit	C	Energy production and conversion
tr|E4RR11|E4RR11_LEAB4	COG0841	0	39	869	1	1029	2	1009	1009	Cation/multidrug efflux pump	V	Defense mechanisms
tr|E7RQE6|E7RQE6_9BACT	COG0088	1e-47	42	183	1	209	2	212	214	Ribosomal protein L4	J	Translation, ribosomal structure and biogenesis
tr|F2NTX3|F2NTX3_TRES6	COG0094	1e-70	62	258	5	183	1	179	180	Ribosomal protein L5	J	Translation, ribosomal structure and biogenesis
tr|F5UCB9|F5UCB9_9CYAN	COG0276	1e-105	48	376	1	323	3	319	320	Protoheme ferro-lyase (ferrochelatase)	H	Coenzyme transport and metabolism
tr|G5SWT5|G5SWT5_9BACT	COG0199	1e-15	51	74.9	40	99	2	61	61	Ribosomal protein S14	J	Translation, ribosomal structure and biogenesis
tr|H1HWK6|H1HWK6_9FIRM	COG0058	0	41	716	5	753	16	750	750	Glucan phosphorylase	G	Carbohydrate transport and metabolism
tr|I0GNS5|I0GNS5_SELRL	COG0098	3e-58	66	217	6	168	18	180	181	Ribosomal protein S5	J	Translation, ribosomal structure and biogenesis
tr|I4AM33|I4AM33_FLELS	COG0050	0	76	669	1	394	1	393	394	GTPases - translation elongation factors	J	Translation, ribosomal structure and biogenesis
tr|K0XFV6|K0XFV6_9PORP	COG2871	1e-134	53	471	4	422	5	410	410	Na+transporting NADH:ubiquinone oxidoreductase, subunit NqrF	C	Energy production and conversion
tr|L8JK03|L8JK03_9BACT	COG1012	3e-84	31	306	45	532	3	472	472	NAD-dependent aldehyde dehydrogenases	C	Energy production and conversion
tr|Q3A6H4|Q3A6H4_PELCD	COG0545	2e-54	49	206	32	234	7	205	205	FKBP-type peptidyl-prolyl cis-trans isomerases 1	O	Posttranslational modification, protein turnover, chaperones
tr|R5B4X5|R5B4X5_9CLOT	COG0334	1e-131	43	462	19	448	1	411	411	Glutamate dehydrogenase/leucine dehydrogenase	E	Amino acid transport and metabolism
tr|R5CJA0|R5CJA0_9BACT	COG1449	1e-46	27	180	1	397	85	515	615	Alpha-amylase/alpha-mannosidase	G	Carbohydrate transport and metabolism
tr|R5EHE5|R5EHE5_9GAMM	COG0479	4e-80	46	291	6	242	1	232	234	Succinate dehydrogenase/fumarate reductase, Fe-S protein subunit	C	Energy production and conversion
tr|R5GY78|R5GY78_9FIRM	COG0256	2e-33	54	134	1	122	2	125	125	Ribosomal protein L18	J	Translation, ribosomal structure and biogenesis
tr|R5L145|R5L145_9FIRM	COG0057	1e-107	49	381	4	343	2	331	335	Glyceraldehyde-3-phosphate dehydrogenase/erythrose-4-phosphate dehydrogenase	G	Carbohydrate transport and metabolism
tr|R5PI37|R5PI37_9BACT	COG0254	8e-20	48	88.4	1	81	1	70	75	Ribosomal protein L31	J	Translation, ribosomal structure and biogenesis
tr|R5UMJ8|R5UMJ8_9FIRM	COG1960	1e-102	49	366	1	384	1	388	393	Acyl-CoA dehydrogenases	I	Lipid transport and metabolism
tr|R6B7G9|R6B7G9_9CLOT	COG0326	0	44	645	2	638	5	620	623	Molecular chaperone, HSP90 family	O	Posttranslational modification, protein turnover, chaperones
tr|R6EHU2|R6EHU2_9BACT	COG0524	4e-37	29	148	3	332	1	309	311	Sugar kinases, ribokinase family	G	Carbohydrate transport and metabolism
tr|R6ICD5|R6ICD5_9FIRM	COG0203	2e-32	53	130	3	113	6	116	116	Ribosomal protein L17	J	Translation, ribosomal structure and biogenesis
tr|R6Q7Y4|R6Q7Y4_9FIRM	COG0574	1e-168	27	586	6	875	5	739	740	Phosphoenolpyruvate synthase/pyruvate phosphate dikinase	G	Carbohydrate transport and metabolism
tr|R6VYC3|R6VYC3_9BACT	COG0071	4e-14	36	70.8	6	135	18	142	146	Molecular chaperone (small heat shock protein)	O	Posttranslational modification, protein turnover, chaperones
tr|R6ZJK7|R6ZJK7_9FIRM	COG0090	1e-105	60	374	1	276	1	275	275	Ribosomal protein L2	J	Translation, ribosomal structure and biogenesis
tr|R7FCP1|R7FCP1_9FIRM	COG0096	5e-50	57	189	1	132	1	132	132	Ribosomal protein S8	J	Translation, ribosomal structure and biogenesis
tr|R7J5Z7|R7J5Z7_9PORP	COG4771	2e-10	26	62.7	98	251	28	192	699	Outer membrane receptor for ferrienterochelin and colicins	P	Inorganic ion transport and metabolism
tr|R7PAS8|R7PAS8_9BACT	COG0227	5e-16	46	75.7	1	75	1	76	77	Ribosomal protein L28	J	Translation, ribosomal structure and biogenesis
tr|S0FDB1|S0FDB1_9BACE	COG1629	9e-14	16	73	96	808	56	689	768	Outer membrane receptor proteins, mostly Fe transport	P	Inorganic ion transport and metabolism
tr|U2D6G7|U2D6G7_CLOS4	COG0087	2e-68	54	251	3	209	2	212	218	Ribosomal protein L3	J	Translation, ribosomal structure and biogenesis
tr|U5MP40|U5MP40_CLOSA	COG0330	8e-47	40	181	3	306	2	289	291	Membrane protease subunits, stomatin/prohibitin homologs	O	Posttranslational modification, protein turnover, chaperones
tr|W0FK41|W0FK41_9BACT	COG4260	2e-70	33	259	1	348	1	343	345	Putative virion core protein (lumpy skin disease virus)	S	Function unknown
tr|W7UDK8|W7UDK8_RUMFL	COG0103	1e-48	64	184	5	133	2	130	130	Ribosomal protein S9	J	Translation, ribosomal structure and biogenesis
tr|A0A059UEB6|A0A059UEB6_9BACE	COG0542	0	57	634	5	541	140	609	786	ATPases with chaperone activity, ATP-binding subunit	O	Posttranslational modification, protein turnover, chaperones
tr|A0A076HEZ1|A0A076HEZ1_9SYNE	COG2805	1e-140	55	490	1	356	1	352	353	Tfp pilus assembly protein, pilus retraction ATPase PilT	NU	Multiple classes
tr|A0A089KYH8|A0A089KYH8_9BACL	COG0667	2e-86	40	313	1	324	1	315	316	Predicted oxidoreductases (related to aryl-alcohol dehydrogenases)	C	Energy production and conversion
tr|A0A096AGR2|A0A096AGR2_9BACT	COG0008	1e-101	36	362	1	502	5	471	472	Glutamyl- and glutaminyl-tRNA synthetases	J	Translation, ribosomal structure and biogenesis
tr|A0A099BXE3|A0A099BXE3_9BACT	COG0545	1e-41	35	163	78	291	4	205	205	FKBP-type peptidyl-prolyl cis-trans isomerases 1	O	Posttranslational modification, protein turnover, chaperones
tr|A0A0A7FSY8|A0A0A7FSY8_9CLOT	COG0049	2e-55	62	208	2	149	1	148	148	Ribosomal protein S7	J	Translation, ribosomal structure and biogenesis
tr|A0A0B5FSW7|A0A0B5FSW7_9DELT	COG0080	5e-54	74	203	2	139	1	138	141	Ribosomal protein L11	J	Translation, ribosomal structure and biogenesis
tr|U2ZGA0|U2ZGA0_VIBPR	COG0545	2e-46	55	178	24	156	72	204	205	FKBP-type peptidyl-prolyl cis-trans isomerases 1	O	Posttranslational modification, protein turnover, chaperones
tr|A0A0F0CGC3|A0A0F0CGC3_9CLOT	COG3855	0	58	886	1	644	1	648	648	Uncharacterized protein conserved in bacteria	G	Carbohydrate transport and metabolism
tr|A0A0G1Q3G4|A0A0G1Q3G4_9BACT	COG0105	2e-29	37	122	1	177	2	135	135	Nucleoside diphosphate kinase	F	Nucleotide transport and metabolism
tr|A0A0J6ZKT0|A0A0J6ZKT0_9FIRM	COG0203	2e-42	65	163	3	112	7	116	116	Ribosomal protein L17	J	Translation, ribosomal structure and biogenesis
tr|A0A0L6Z939|A0A0L6Z939_9CLOT	COG0732	2e-26	23	113	25	421	1	391	391	Restriction endonuclease S subunits	V	Defense mechanisms
tr|A0A0N1KHU1|A0A0N1KHU1_9ENTR	COG1984	4e-71	38	262	246	545	1	288	314	Allophanate hydrolase subunit 2	E	Amino acid transport and metabolism
tr|A0A0Q8PV61|A0A0Q8PV61_9ACTN	COG0102	4e-52	53	197	1	146	1	147	148	Ribosomal protein L13	J	Translation, ribosomal structure and biogenesis
tr|A0A0S2KNS0|A0A0S2KNS0_9BACT	COG0149	2e-84	52	306	245	494	1	246	251	Triosephosphate isomerase	G	Carbohydrate transport and metabolism
tr|A0A0U1KR74|A0A0U1KR74_9BACI	COG0049	3e-56	60	210	2	149	1	148	148	Ribosomal protein S7	J	Translation, ribosomal structure and biogenesis
tr|A0A101GD71|A0A101GD71_9BACT	COG0574	1e-170	29	594	1	877	1	740	740	Phosphoenolpyruvate synthase/pyruvate phosphate dikinase	G	Carbohydrate transport and metabolism
tr|A5Z6E6|A5Z6E6_9FIRM	COG0228	1e-25	56	108	2	81	1	81	87	Ribosomal protein S16	J	Translation, ribosomal structure and biogenesis
tr|B0P2A6|B0P2A6_9CLOT	COG0334	1e-146	48	511	18	444	1	411	411	Glutamate dehydrogenase/leucine dehydrogenase	E	Amino acid transport and metabolism
tr|R7BMT7|R7BMT7_9FIRM	COG0206	3e-96	58	345	8	322	7	323	338	Cell division GTPase	D	Cell cycle control, cell division, chromosome partitioning
tr|C7NEK5|C7NEK5_LEPBD	COG3716	1e-100	47	357	4	305	2	269	269	Phosphotransferase system, mannose/fructose/N-acetylgalactosamine-specific component IID	G	Carbohydrate transport and metabolism
tr|C9RQJ3|C9RQJ3_FIBSS	COG1123	2e-62	37	232	8	253	280	534	539	ATPase components of various ABC-type transport systems, contain duplicated ATPase	R	General function prediction only
tr|D1W002|D1W002_9BACT	COG2885	5e-16	26	79.1	198	365	15	187	190	Outer membrane protein and related peptidoglycan-associated (lipo)proteins	M	Cell wall/membrane/envelope biogenesis
tr|R9UAR7|R9UAR7_9BACT	COG1472	4e-56	31	213	35	415	1	396	397	Beta-glucosidase-related glycosidases	G	Carbohydrate transport and metabolism
tr|D4S676|D4S676_9FIRM	COG2358	7e-80	46	291	12	320	2	313	321	TRAP-type uncharacterized transport system, periplasmic component	R	General function prediction only
tr|D5ETQ0|D5ETQ0_PRER2	COG0138	9e-59	44	219	7	198	2	193	515	AICAR transformylase/IMP cyclohydrolase PurH (only IMP cyclohydrolase domain in Aful)	F	Nucleotide transport and metabolism
tr|D5EVI2|D5EVI2_PRER2	COG0363	1e-64	41	239	1	249	1	238	238	6-phosphogluconolactonase/Glucosamine-6-phosphate isomerase/deaminase	G	Carbohydrate transport and metabolism
tr|D5EYB3|D5EYB3_PRER2	COG0441	0	49	681	54	643	12	582	589	Threonyl-tRNA synthetase	J	Translation, ribosomal structure and biogenesis
tr|D7NAX0|D7NAX0_9BACT	COG0674	1e-90	40	328	4	358	22	357	365	Pyruvate:ferredoxin oxidoreductase and related 2-oxoacid:ferredoxin oxidoreductases, alpha subunit	C	Energy production and conversion
tr|E0RUF2|E0RUF2_BUTPB	COG1866	0	57	727	2	537	6	529	529	Phosphoenolpyruvate carboxykinase (ATP)	C	Energy production and conversion
tr|E3HCU0|E3HCU0_ILYPC	COG1884	0	64	705	22	556	11	548	548	Methylmalonyl-CoA mutase, N-terminal domain/subunit	I	Lipid transport and metabolism
tr|E7MKL2|E7MKL2_9FIRM	COG3853	2e-51	34	196	26	404	7	383	386	Uncharacterized protein involved in tellurite resistance	P	Inorganic ion transport and metabolism
tr|F2JMC3|F2JMC3_CELLD	COG2805	1e-129	56	455	1	353	3	352	353	Tfp pilus assembly protein, pilus retraction ATPase PilT	NU	Multiple classes
tr|F4XGX6|F4XGX6_9FIRM	COG0051	3e-35	71	139	4	104	2	102	104	Ribosomal protein S10	J	Translation, ribosomal structure and biogenesis
tr|F9D107|F9D107_PREDD	COG0198	1e-16	59	78	3	104	2	103	104	Ribosomal protein L24	J	Translation, ribosomal structure and biogenesis
tr|H1HT65|H1HT65_9FIRM	COG0522	1e-46	49	179	1	197	1	205	205	Ribosomal protein S4 and related proteins	J	Translation, ribosomal structure and biogenesis
tr|I0GND5|I0GND5_SELRL	COG1776	3e-38	40	151	6	204	6	202	203	Chemotaxis protein CheC, inhibitor of MCP methylation	NT	Multiple classes
tr|I2GQR5|I2GQR5_9BACT	COG0096	2e-43	54	167	1	132	2	132	132	Ribosomal protein S8	J	Translation, ribosomal structure and biogenesis
tr|J7I2S2|J7I2S2_9BACT	COG2272	2e-76	31	280	36	498	9	469	491	Carboxylesterase type B	I	Lipid transport and metabolism
tr|L1N9F8|L1N9F8_9BACT	COG3968	0	47	705	16	729	17	724	724	Uncharacterized protein related to glutamine synthetase	R	General function prediction only
tr|Q1L3M5|Q1L3M5_9BACT	COG0459	8e-40	43	156	1	184	88	276	524	Chaperonin GroEL (HSP60 family)	O	Posttranslational modification, protein turnover, chaperones
tr|R5B066|R5B066_9BACE	COG0191	1e-92	47	333	7	331	1	286	286	Fructose/tagatose bisphosphate aldolase	G	Carbohydrate transport and metabolism
tr|R5CG77|R5CG77_9BACT	COG0228	9e-23	57	99	2	78	1	78	87	Ribosomal protein S16	J	Translation, ribosomal structure and biogenesis
tr|R5DWZ0|R5DWZ0_9FIRM	COG1454	1e-110	42	393	2	382	1	377	377	Alcohol dehydrogenase, class IV	C	Energy production and conversion
tr|R5GG55|R5GG55_9BACT	COG0081	5e-69	51	254	1	226	1	227	228	Ribosomal protein L1	J	Translation, ribosomal structure and biogenesis
tr|R5KTD9|R5KTD9_9BACT	COG0265	7e-67	40	248	15	375	5	338	347	Trypsin-like serine proteases, typically periplasmic, contain C-terminal PDZ domain	O	Posttranslational modification, protein turnover, chaperones
tr|R5PBQ7|R5PBQ7_9BACT	COG0191	2e-90	45	326	7	330	1	286	286	Fructose/tagatose bisphosphate aldolase	G	Carbohydrate transport and metabolism
tr|R5T317|R5T317_9CLOT	COG0049	2e-53	61	201	1	148	1	148	148	Ribosomal protein S7	J	Translation, ribosomal structure and biogenesis
tr|R6AG14|R6AG14_9CLOT	COG0098	5e-52	60	196	9	168	19	179	181	Ribosomal protein S5	J	Translation, ribosomal structure and biogenesis
tr|R6E6C5|R6E6C5_9BACT	COG0480	1e-156	33	545	1	711	2	691	697	Translation elongation factors (GTPases)	J	Translation, ribosomal structure and biogenesis
tr|R6HZE2|R6HZE2_9FIRM	COG0222	5e-19	53	86.4	2	123	1	124	124	Ribosomal protein L7/L12	J	Translation, ribosomal structure and biogenesis
tr|R6PHV5|R6PHV5_9FIRM	COG0097	1e-52	60	199	1	178	1	178	178	Ribosomal protein L6P/L9E	J	Translation, ribosomal structure and biogenesis
tr|R6VEM4|R6VEM4_9CLOT	COG0052	1e-100	66	357	1	251	1	252	252	Ribosomal protein S2	J	Translation, ribosomal structure and biogenesis
tr|R6YG98|R6YG98_9BACT	COG0433	3e-36	26	147	23	485	6	511	520	Predicted ATPase	R	General function prediction only
tr|R7F0K3|R7F0K3_9BACT	COG0050	0	73	679	1	394	1	394	394	GTPases - translation elongation factors	J	Translation, ribosomal structure and biogenesis
tr|R7ILT4|R7ILT4_9BURK	COG0776	5e-20	46	89.4	1	93	2	94	94	Bacterial nucleoid DNA-binding protein	L	Replication, recombination and repair
tr|R7NII9|R7NII9_9FIRM	COG0099	6e-41	65	159	1	121	1	121	121	Ribosomal protein S13	J	Translation, ribosomal structure and biogenesis
tr|R9N0F1|R9N0F1_9FIRM	COG0094	5e-77	70	280	1	179	1	179	180	Ribosomal protein L5	J	Translation, ribosomal structure and biogenesis
tr|T2NBB9|T2NBB9_PORGN	COG0090	2e-81	57	295	2	226	50	275	275	Ribosomal protein L2	J	Translation, ribosomal structure and biogenesis
tr|U2WVH1|U2WVH1_9PROT	COG4783	3e-81	32	296	33	455	52	472	484	Putative Zn-dependent protease, contains TPR repeats	R	General function prediction only
tr|V8QU05|V8QU05_9BURK	COG3288	1e-125	62	443	2	365	1	355	356	NAD/NADP transhydrogenase alpha subunit	C	Energy production and conversion
tr|W6N146|W6N146_CLOTY	COG0222	2e-26	63	110	1	122	3	124	124	Ribosomal protein L7/L12	J	Translation, ribosomal structure and biogenesis
tr|A0A059X0F8|A0A059X0F8_9BACT	COG0459	4e-56	37	211	8	249	265	512	524	Chaperonin GroEL (HSP60 family)	O	Posttranslational modification, protein turnover, chaperones
tr|A0A076I7P9|A0A076I7P9_9CHLR	COG0057	1e-125	57	443	2	334	1	332	335	Glyceraldehyde-3-phosphate dehydrogenase/erythrose-4-phosphate dehydrogenase	G	Carbohydrate transport and metabolism
tr|A0A0A2C8A8|A0A0A2C8A8_PROMR	COG0260	1e-135	43	475	9	491	4	484	485	Leucyl aminopeptidase	E	Amino acid transport and metabolism
tr|A0A096AL75|A0A096AL75_9FIRM	COG2185	4e-39	57	153	1	126	8	133	143	Methylmalonyl-CoA mutase, C-terminal domain/subunit (cobalamin-binding)	I	Lipid transport and metabolism
tr|A0A099BXN2|A0A099BXN2_9BACT	COG0050	0	72	647	1	394	1	393	394	GTPases - translation elongation factors	J	Translation, ribosomal structure and biogenesis
tr|A0A0A7FVS1|A0A0A7FVS1_9CLOT	COG0822	1e-35	42	142	1	124	5	147	150	NifU homolog involved in Fe-S cluster formation	C	Energy production and conversion
tr|A0A0B5QLB5|A0A0B5QLB5_CLOBE	COG1393	5e-24	36	103	1	120	1	117	117	Arsenate reductase and related proteins, glutaredoxin family	P	Inorganic ion transport and metabolism
tr|A0A0D0SDD0|A0A0D0SDD0_9FIRM	COG0261	2e-19	61	87.1	1	71	1	72	103	Ribosomal protein L21	J	Translation, ribosomal structure and biogenesis
tr|A0A0F0DUI4|A0A0F0DUI4_9PSED	COG0050	0	81	651	2	366	19	380	394	GTPases - translation elongation factors	J	Translation, ribosomal structure and biogenesis
tr|A0A0J7H6K0|A0A0J7H6K0_BACCE	COG1225	2e-19	28	89.1	36	157	4	134	157	Peroxiredoxin	O	Posttranslational modification, protein turnover, chaperones
tr|A0A0L6ZE54|A0A0L6ZE54_9CLOT	COG0568	1e-96	57	346	47	371	8	342	342	DNA-directed RNA polymerase, sigma subunit (sigma70/sigma32)	K	Transcription
tr|A0A0N1LXY3|A0A0N1LXY3_9ENTE	COG0050	0	76	677	1	395	1	394	394	GTPases - translation elongation factors	J	Translation, ribosomal structure and biogenesis
tr|A0A0Q8QFW2|A0A0Q8QFW2_9BURK	COG1028	5e-56	39	211	38	281	1	249	251	Dehydrogenases with different specificities (related to short-chain alcohol dehydrogenases)	IQR	Multiple classes
tr|A0A0S2TD05|A0A0S2TD05_9GAMM	COG0184	1e-26	60	111	1	89	1	89	89	Ribosomal protein S15P/S13E	J	Translation, ribosomal structure and biogenesis
tr|A0A0U1KZM7|A0A0U1KZM7_9FIRM	COG1014	4e-25	32	107	1	173	3	192	203	Pyruvate:ferredoxin oxidoreductase and related 2-oxoacid:ferredoxin oxidoreductases, gamma subunit	C	Energy production and conversion
tr|A0A101GGG1|A0A101GGG1_9BACT	COG0050	0	73	670	1	395	1	394	394	GTPases - translation elongation factors	J	Translation, ribosomal structure and biogenesis
tr|A5Z8Z0|A5Z8Z0_9FIRM	COG0081	2e-81	58	295	1	226	2	227	228	Ribosomal protein L1	J	Translation, ribosomal structure and biogenesis
tr|B0P4R1|B0P4R1_9CLOT	COG0222	2e-23	67	100	1	120	3	124	124	Ribosomal protein L7/L12	J	Translation, ribosomal structure and biogenesis
tr|C0E8M6|C0E8M6_9FIRM	COG0098	2e-53	59	201	1	166	14	180	181	Ribosomal protein S5	J	Translation, ribosomal structure and biogenesis
tr|C7PUF6|C7PUF6_CHIPD	COG0050	0	76	674	1	395	1	394	394	GTPases - translation elongation factors	J	Translation, ribosomal structure and biogenesis
tr|C9RQM6|C9RQM6_FIBSS	COG0148	1e-154	53	540	1	452	1	419	423	Enolase	G	Carbohydrate transport and metabolism
tr|D1W099|D1W099_9BACT	COG0094	5e-64	54	237	3	180	1	179	180	Ribosomal protein L5	J	Translation, ribosomal structure and biogenesis
tr|W3AQU5|W3AQU5_9FIRM	COG1925	1e-17	37	81.4	1	85	1	85	88	Phosphotransferase system, HPr-related proteins	G	Carbohydrate transport and metabolism
tr|D5ETQ8|D5ETQ8_PRER2	COG1143	8e-21	31	93.6	15	149	12	130	172	Formate hydrogenlyase subunit 6/NADH:ubiquinone oxidoreductase 23 kD subunit (chain I)	C	Energy production and conversion
tr|D5EVI7|D5EVI7_PRER2	COG0542	0	54	910	5	834	1	781	786	ATPases with chaperone activity, ATP-binding subunit	O	Posttranslational modification, protein turnover, chaperones
tr|D5EYB5|D5EYB5_PRER2	COG0291	4e-11	55	59.8	1	63	1	63	65	Ribosomal protein L35	J	Translation, ribosomal structure and biogenesis
tr|D7NB29|D7NB29_9BACT	COG0199	4e-16	58	76.4	41	100	2	61	61	Ribosomal protein S14	J	Translation, ribosomal structure and biogenesis
tr|E0RV22|E0RV22_BUTPB	COG0335	1e-35	60	141	4	112	5	113	115	Ribosomal protein L19	J	Translation, ribosomal structure and biogenesis
tr|E3PSE5|E3PSE5_CLOSD	COG0468	1e-84	63	307	3	285	1	279	279	RecA/RadA recombinase	L	Replication, recombination and repair
tr|E7MKZ6|E7MKZ6_9FIRM	COG4260	8e-45	28	174	9	365	1	322	345	Putative virion core protein (lumpy skin disease virus)	S	Function unknown
tr|F2JR41|F2JR41_CELLD	COG0459	1e-138	46	485	1	533	2	524	524	Chaperonin GroEL (HSP60 family)	O	Posttranslational modification, protein turnover, chaperones
tr|F5ISL6|F5ISL6_9PORP	COG1629	2e-09	14	59.2	109	583	51	527	768	Outer membrane receptor proteins, mostly Fe transport	P	Inorganic ion transport and metabolism
tr|F9D1B9|F9D1B9_PREDD	COG0334	1e-137	41	482	17	445	1	411	411	Glutamate dehydrogenase/leucine dehydrogenase	E	Amino acid transport and metabolism
tr|G5H3S3|G5H3S3_9FIRM	COG0126	1e-148	59	518	1	396	2	392	395	3-phosphoglycerate kinase	G	Carbohydrate transport and metabolism
tr|H1HT77|H1HT77_9FIRM	COG0097	7e-53	60	199	1	179	1	178	178	Ribosomal protein L6P/L9E	J	Translation, ribosomal structure and biogenesis
tr|W1WYY1|W1WYY1_ECOLX	COG0334	3e-77	49	281	21	218	1	193	411	Glutamate dehydrogenase/leucine dehydrogenase	E	Amino acid transport and metabolism
tr|J7I5Y7|J7I5Y7_9BACT	COG2272	4e-75	31	275	33	491	9	469	491	Carboxylesterase type B	I	Lipid transport and metabolism
tr|Q1N0X3|Q1N0X3_9GAMM	COG0097	8e-60	57	223	1	176	1	176	178	Ribosomal protein L6P/L9E	J	Translation, ribosomal structure and biogenesis
tr|R5D732|R5D732_9FIRM	COG0540	2e-98	47	352	1	302	7	312	316	Aspartate carbamoyltransferase, catalytic chain	F	Nucleotide transport and metabolism
tr|R5CGI6|R5CGI6_9FIRM	COG1960	1e-105	48	374	1	386	1	388	393	Acyl-CoA dehydrogenases	I	Lipid transport and metabolism
tr|R5DYT5|R5DYT5_9CLOT	COG1866	0	56	721	2	537	6	529	529	Phosphoenolpyruvate carboxykinase (ATP)	C	Energy production and conversion
tr|R5GH49|R5GH49_9BACT	COG0051	7e-32	60	128	1	101	2	102	104	Ribosomal protein S10	J	Translation, ribosomal structure and biogenesis
tr|R5LUE9|R5LUE9_9BACT	COG0050	0	74	661	1	397	1	394	394	GTPases - translation elongation factors	J	Translation, ribosomal structure and biogenesis
tr|R5PBW5|R5PBW5_9BACT	COG0096	3e-43	56	167	1	131	3	132	132	Ribosomal protein S8	J	Translation, ribosomal structure and biogenesis
tr|R5TC36|R5TC36_9CLOT	COG0057	1e-113	52	401	2	340	1	331	335	Glyceraldehyde-3-phosphate dehydrogenase/erythrose-4-phosphate dehydrogenase	G	Carbohydrate transport and metabolism
tr|R6ALP4|R6ALP4_9BACT	COG0200	2e-30	50	124	1	148	1	151	152	Ribosomal protein L15	J	Translation, ribosomal structure and biogenesis
tr|R6E6F0|R6E6F0_9FIRM	COG0256	1e-34	52	138	1	119	2	125	125	Ribosomal protein L18	J	Translation, ribosomal structure and biogenesis
tr|R7GFL5|R7GFL5_9CLOT	COG0233	2e-57	58	215	3	182	8	187	187	Ribosome recycling factor	J	Translation, ribosomal structure and biogenesis
tr|R6PIA0|R6PIA0_9CLOT	COG0098	2e-53	61	201	5	169	16	180	181	Ribosomal protein S5	J	Translation, ribosomal structure and biogenesis
tr|R6VK33|R6VK33_9CLOT	COG1866	0	57	726	2	534	6	529	529	Phosphoenolpyruvate carboxykinase (ATP)	C	Energy production and conversion
tr|R6YM08|R6YM08_9FIRM	COG0103	2e-38	65	151	2	113	20	130	130	Ribosomal protein S9	J	Translation, ribosomal structure and biogenesis
tr|R7F2B1|R7F2B1_9BACT	COG0525	0	47	971	6	879	1	876	877	Valyl-tRNA synthetase	J	Translation, ribosomal structure and biogenesis
tr|R7IPR2|R7IPR2_9FIRM	COG0049	6e-54	63	203	2	149	1	148	148	Ribosomal protein S7	J	Translation, ribosomal structure and biogenesis
tr|R7NKH0|R7NKH0_9FIRM	COG0051	6e-35	71	138	4	103	3	102	104	Ribosomal protein S10	J	Translation, ribosomal structure and biogenesis
tr|R9N5Q0|R9N5Q0_9FIRM	COG0423	1e-165	44	573	1	460	2	551	558	Glycyl-tRNA synthetase (class II)	J	Translation, ribosomal structure and biogenesis
tr|U1F6Z0|U1F6Z0_TRESO	COG0050	0	68	631	14	411	1	394	394	GTPases - translation elongation factors	J	Translation, ribosomal structure and biogenesis
tr|U2Y522|U2Y522_9SPHN	COG0094	2e-75	68	274	6	182	1	177	180	Ribosomal protein L5	J	Translation, ribosomal structure and biogenesis
tr|W0AIF2|W0AIF2_9SPHN	COG1680	2e-17	23	83.9	25	390	8	386	390	Beta-lactamase class C and other penicillin binding proteins	V	Defense mechanisms
tr|W6N8L5|W6N8L5_CLOTY	COG0459	1e-138	46	484	1	532	2	524	524	Chaperonin GroEL (HSP60 family)	O	Posttranslational modification, protein turnover, chaperones
tr|A0A060R7A4|A0A060R7A4_9BACT	COG0093	3e-46	71	176	1	121	1	122	122	Ribosomal protein L14	J	Translation, ribosomal structure and biogenesis
tr|A0A0L7D551|A0A0L7D551_BIFBR	COG0058	1e-121	41	428	8	495	1	439	750	Glucan phosphorylase	G	Carbohydrate transport and metabolism
tr|A0A090AF29|A0A090AF29_9GAMM	COG0489	8e-19	27	89.4	485	670	40	227	265	ATPases involved in chromosome partitioning	D	Cell cycle control, cell division, chromosome partitioning
tr|A0A096ARH7|A0A096ARH7_9BACT	COG0096	5e-42	54	163	1	131	3	132	132	Ribosomal protein S8	J	Translation, ribosomal structure and biogenesis
tr|A0A099BY54|A0A099BY54_9BACT	COG0800	8e-52	38	196	5	220	2	211	211	2-keto-3-deoxy-6-phosphogluconate aldolase	G	Carbohydrate transport and metabolism
tr|A0A0A7HIV6|A0A0A7HIV6_CLOTY	COG1592	3e-25	32	108	54	181	1	131	166	Rubrerythrin	C	Energy production and conversion
tr|A0A0B6X191|A0A0B6X191_9BACT	COG0094	2e-76	66	278	2	181	1	180	180	Ribosomal protein L5	J	Translation, ribosomal structure and biogenesis
tr|A0A0D0SHK6|A0A0D0SHK6_9FIRM	COG0051	9e-33	59	131	1	104	1	104	104	Ribosomal protein S10	J	Translation, ribosomal structure and biogenesis
tr|A0A0F2J0F7|A0A0F2J0F7_9BACT	COG3853	7e-65	46	241	30	363	48	380	386	Uncharacterized protein involved in tellurite resistance	P	Inorganic ion transport and metabolism
tr|A0A0G2HKS8|A0A0G2HKS8_9SYNE	COG0514	1e-91	40	332	265	653	3	366	590	Superfamily II DNA helicase	L	Replication, recombination and repair
tr|A0A0J7LR73|A0A0J7LR73_9FLAO	COG0574	1e-147	26	517	20	922	1	740	740	Phosphoenolpyruvate synthase/pyruvate phosphate dikinase	G	Carbohydrate transport and metabolism
tr|R6TW90|R6TW90_9CLOT	COG0152	2e-84	57	305	1	233	1	234	247	Phosphoribosylaminoimidazolesuccinocarboxamide (SAICAR) synthase	F	Nucleotide transport and metabolism
tr|A0A0Q9J1E2|A0A0Q9J1E2_9BACL	COG0046	0	52	938	9	740	7	743	743	Phosphoribosylformylglycinamidine (FGAM) synthase, synthetase domain	F	Nucleotide transport and metabolism
tr|A0A0S2W1V3|A0A0S2W1V3_9FIRM	COG0292	1e-38	60	151	1	118	1	118	118	Ribosomal protein L20	J	Translation, ribosomal structure and biogenesis
tr|A0A0U2MCN1|A0A0U2MCN1_9FIRM	COG0049	7e-56	61	209	2	149	1	148	148	Ribosomal protein S7	J	Translation, ribosomal structure and biogenesis
tr|A0A101GL53|A0A101GL53_9BACT	COG0090	1e-101	57	360	1	274	1	275	275	Ribosomal protein L2	J	Translation, ribosomal structure and biogenesis
tr|R6KZ25|R6KZ25_9FIRM	COG1129	2e-17	60	82.5	1	46	4	49	500	ABC-type sugar transport system, ATPase component	G	Carbohydrate transport and metabolism
tr|B0PCT7|B0PCT7_9FIRM	COG0099	9e-44	65	168	1	121	1	121	121	Ribosomal protein S13	J	Translation, ribosomal structure and biogenesis
tr|R7IPR3|R7IPR3_9FIRM	COG0822	2e-32	45	131	1	123	5	146	150	NifU homolog involved in Fe-S cluster formation	C	Energy production and conversion
tr|C8NGE4|C8NGE4_9LACT	COG1704	2e-57	48	214	1	184	1	185	185	Uncharacterized conserved protein	S	Function unknown
tr|C9RR14|C9RR14_FIBSS	COG0201	1e-109	46	388	3	443	2	432	436	Preprotein translocase subunit SecY	U	Intracellular trafficking, secretion, and vesicular transport
tr|D4CV85|D4CV85_9FUSO	COG2025	6e-90	49	324	93	386	29	313	313	Electron transfer flavoprotein, alpha subunit	C	Energy production and conversion
tr|D5ALY5|D5ALY5_RHOCB	COG0222	4e-19	56	86.8	1	124	2	124	124	Ribosomal protein L7/L12	J	Translation, ribosomal structure and biogenesis
tr|D5ETW8|D5ETW8_PRER2	COG0489	2e-30	25	128	557	810	2	254	265	ATPases involved in chromosome partitioning	D	Cell cycle control, cell division, chromosome partitioning
tr|D5EYD6|D5EYD6_PRER2	COG0360	2e-18	40	84.5	2	112	1	111	112	Ribosomal protein S6	J	Translation, ribosomal structure and biogenesis
tr|D7NDJ3|D7NDJ3_9BACT	COG0479	4e-28	27	118	8	252	4	234	234	Succinate dehydrogenase/fumarate reductase, Fe-S protein subunit	C	Energy production and conversion
tr|E0RVP2|E0RVP2_BUTPB	COG2873	1e-178	60	618	1	425	4	426	426	O-acetylhomoserine sulfhydrylase	E	Amino acid transport and metabolism
tr|E3PXA1|E3PXA1_CLOSD	COG3185	1e-08	24	52.2	5	105	167	272	363	4-hydroxyphenylpyruvate dioxygenase and related hemolysins	ER	Multiple classes
tr|E7MNS9|E7MNS9_9FIRM	COG0049	1e-55	62	208	2	149	1	148	148	Ribosomal protein S7	J	Translation, ribosomal structure and biogenesis
tr|F2NRZ4|F2NRZ4_TRES6	COG1053	3e-77	37	283	87	517	4	439	562	Succinate dehydrogenase/fumarate reductase, flavoprotein subunit	C	Energy production and conversion
tr|F5IYS5|F5IYS5_9PORP	COG4771	7e-07	30	50.3	121	254	27	164	699	Outer membrane receptor for ferrienterochelin and colicins	P	Inorganic ion transport and metabolism
tr|F9D2U5|F9D2U5_PREDD	COG0776	2e-22	53	97.1	1	91	2	92	94	Bacterial nucleoid DNA-binding protein	L	Replication, recombination and repair
tr|G5H9W1|G5H9W1_9BACT	COG0292	1e-32	53	131	1	114	1	114	118	Ribosomal protein L20	J	Translation, ribosomal structure and biogenesis
tr|H1HT90|H1HT90_9FIRM	COG0089	3e-16	46	76.8	7	99	2	94	94	Ribosomal protein L23	J	Translation, ribosomal structure and biogenesis
tr|I0GNQ5|I0GNQ5_SELRL	COG0480	0	66	989	1	691	1	693	697	Translation elongation factors (GTPases)	J	Translation, ribosomal structure and biogenesis
tr|I3IQ92|I3IQ92_9BACT	COG1028	3e-57	40	215	41	283	2	249	251	Dehydrogenases with different specificities (related to short-chain alcohol dehydrogenases)	IQR	Multiple classes
tr|L1NFD0|L1NFD0_9BACT	COG1629	9e-09	14	56.5	106	863	49	719	768	Outer membrane receptor proteins, mostly Fe transport	P	Inorganic ion transport and metabolism
tr|R5B1B0|R5B1B0_9FIRM	COG1924	9e-55	39	207	1	259	134	391	396	Activator of 2-hydroxyglutaryl-CoA dehydratase (HSP70-class ATPase domain)	I	Lipid transport and metabolism
tr|R5CH03|R5CH03_9FIRM	COG0099	4e-42	62	162	1	121	1	121	121	Ribosomal protein S13	J	Translation, ribosomal structure and biogenesis
tr|R5E4L7|R5E4L7_9FIRM	COG0776	6e-26	64	109	1	91	2	92	94	Bacterial nucleoid DNA-binding protein	L	Replication, recombination and repair
tr|R5GLZ9|R5GLZ9_9BACT	COG0097	1e-49	48	189	1	185	1	177	178	Ribosomal protein L6P/L9E	J	Translation, ribosomal structure and biogenesis
tr|R5KUM5|R5KUM5_9FIRM	COG0096	8e-48	59	182	1	133	1	132	132	Ribosomal protein S8	J	Translation, ribosomal structure and biogenesis
tr|R5PD19|R5PD19_9BACT	COG0089	3e-13	40	67.1	3	114	4	94	94	Ribosomal protein L23	J	Translation, ribosomal structure and biogenesis
tr|R5TKI8|R5TKI8_9FIRM	COG1932	1e-132	53	464	1	360	3	365	365	Phosphoserine aminotransferase	HE	Multiple classes
tr|R6ANY6|R6ANY6_9BACT	COG1561	2e-48	33	186	1	286	5	289	290	Uncharacterized stress-induced protein	S	Function unknown
tr|R6E799|R6E799_9BACT	COG0096	4e-43	55	166	1	131	3	132	132	Ribosomal protein S8	J	Translation, ribosomal structure and biogenesis
tr|R6I481|R6I481_9FIRM	COG0233	1e-59	60	222	6	183	10	187	187	Ribosome recycling factor	J	Translation, ribosomal structure and biogenesis
tr|R6PPX6|R6PPX6_9BACT	COG1629	2e-06	15	48.8	8	459	65	513	768	Outer membrane receptor proteins, mostly Fe transport	P	Inorganic ion transport and metabolism
tr|R6VLQ6|R6VLQ6_9FIRM	COG0459	1e-130	46	460	1	533	2	524	524	Chaperonin GroEL (HSP60 family)	O	Posttranslational modification, protein turnover, chaperones
tr|R6YQQ3|R6YQQ3_9FIRM	COG0197	3e-48	60	183	1	140	2	143	146	Ribosomal protein L16/L10E	J	Translation, ribosomal structure and biogenesis
tr|R7F4R5|R7F4R5_9BACT	COG1053	2e-92	30	333	38	662	1	562	562	Succinate dehydrogenase/fumarate reductase, flavoprotein subunit	C	Energy production and conversion
tr|R7ITU9|R7ITU9_9FIRM	COG0576	1e-22	36	100	45	216	19	191	193	Molecular chaperone GrpE (heat shock protein)	O	Posttranslational modification, protein turnover, chaperones
tr|R7NLW1|R7NLW1_9FIRM	COG0049	3e-20	60	90.2	1	61	88	148	148	Ribosomal protein S7	J	Translation, ribosomal structure and biogenesis
tr|R9NFE4|R9NFE4_9FIRM	COG0334	1e-146	47	510	18	444	1	411	411	Glutamate dehydrogenase/leucine dehydrogenase	E	Amino acid transport and metabolism
tr|U2BIN1|U2BIN1_9CLOT	COG0086	0	48	827	19	846	7	807	808	DNA-directed RNA polymerase, beta' subunit/160 kD subunit	K	Transcription
tr|U4KMG3|U4KMG3_9MOLU	COG0050	0	79	696	1	394	1	394	394	GTPases - translation elongation factors	J	Translation, ribosomal structure and biogenesis
tr|W0EED4|W0EED4_9FIRM	COG0099	4e-42	66	163	1	121	1	121	121	Ribosomal protein S13	J	Translation, ribosomal structure and biogenesis
tr|W6RYV0|W6RYV0_9CLOT	COG0776	1e-25	60	107	1	91	2	92	94	Bacterial nucleoid DNA-binding protein	L	Replication, recombination and repair
tr|A0A069QK71|A0A069QK71_PRELO	COG0088	1e-45	41	176	1	209	2	212	214	Ribosomal protein L4	J	Translation, ribosomal structure and biogenesis
tr|A0A084Q6K2|A0A084Q6K2_9GAMM	COG0222	1e-24	66	104	1	122	1	124	124	Ribosomal protein L7/L12	J	Translation, ribosomal structure and biogenesis
tr|A0A095YZ40|A0A095YZ40_9FIRM	COG0222	5e-23	69	99	1	123	3	124	124	Ribosomal protein L7/L12	J	Translation, ribosomal structure and biogenesis
tr|A0A0A7PT96|A0A0A7PT96_PSEPU	COG1450	8e-87	30	315	27	567	36	586	587	Type II secretory pathway, component PulD	NU	Multiple classes
tr|A0A0A2E846|A0A0A2E846_9PORP	COG0191	1e-91	44	330	9	331	3	286	286	Fructose/tagatose bisphosphate aldolase	G	Carbohydrate transport and metabolism
tr|A0A0B2JWF5|A0A0B2JWF5_9FIRM	COG0776	9e-26	67	108	1	91	2	92	94	Bacterial nucleoid DNA-binding protein	L	Replication, recombination and repair
tr|A0A0C3RJV3|A0A0C3RJV3_9PORP	COG0078	1e-136	56	476	2	332	1	310	310	Ornithine carbamoyltransferase	E	Amino acid transport and metabolism
tr|A0A0E2LIL5|A0A0E2LIL5_9GAMM	COG0292	6e-34	79	135	1	100	18	117	118	Ribosomal protein L20	J	Translation, ribosomal structure and biogenesis
tr|A0A0F6U6S4|A0A0F6U6S4_MICAE	COG0723	6e-31	31	127	8	174	5	177	177	Rieske Fe-S protein	C	Energy production and conversion
tr|A0A0H5BLP7|A0A0H5BLP7_PREIN	COG0111	7e-52	34	197	1	297	2	309	324	Phosphoglycerate dehydrogenase and related dehydrogenases	HE	Multiple classes
tr|A0A0M4FPN2|A0A0M4FPN2_9BACI	COG0334	1e-142	46	497	33	460	1	411	411	Glutamate dehydrogenase/leucine dehydrogenase	E	Amino acid transport and metabolism
tr|A0A0Q0Y4M3|A0A0Q0Y4M3_9FLAO	COG1028	3e-46	36	178	5	252	1	251	251	Dehydrogenases with different specificities (related to short-chain alcohol dehydrogenases)	IQR	Multiple classes
tr|A0A0R2RW13|A0A0R2RW13_9FLAO	COG0342	6e-74	32	273	158	650	38	493	506	Preprotein translocase subunit SecD	U	Intracellular trafficking, secretion, and vesicular transport
tr|A0A0S8F9B1|A0A0S8F9B1_9GAMM	COG0184	6e-26	57	109	1	89	1	89	89	Ribosomal protein S15P/S13E	J	Translation, ribosomal structure and biogenesis
tr|A0A0W7TMJ9|A0A0W7TMJ9_9FIRM	COG2873	1e-173	62	601	8	430	5	425	426	O-acetylhomoserine sulfhydrylase	E	Amino acid transport and metabolism
tr|A0A124EWD2|A0A124EWD2_9MYCO	COG2124	9e-50	33	191	7	369	1	346	411	Cytochrome P450	Q	Secondary metabolites biosynthesis, transport and catabolism
tr|B6W8B9|B6W8B9_9FIRM	COG0222	7e-21	69	93	1	125	1	123	124	Ribosomal protein L7/L12	J	Translation, ribosomal structure and biogenesis
tr|C5ESV5|C5ESV5_9FIRM	COG0115	3e-60	37	225	30	330	4	284	284	Branched-chain amino acid aminotransferase/4-amino-4-deoxychorismate lyase	EH	Multiple classes
tr|D3IKR0|D3IKR0_9BACT	COG0087	2e-63	51	235	1	204	1	208	218	Ribosomal protein L3	J	Translation, ribosomal structure and biogenesis
tr|R6XAZ7|R6XAZ7_9BACT	COG3968	0	48	736	2	729	4	724	724	Uncharacterized protein related to glutamine synthetase	R	General function prediction only
tr|D3I0H8|D3I0H8_9BACT	COG1217	0	56	827	1	600	2	602	603	Predicted membrane GTPase involved in stress response	T	Signal transduction mechanisms
tr|D4K9H8|D4K9H8_9FIRM	COG0099	4e-39	60	153	1	122	1	121	121	Ribosomal protein S13	J	Translation, ribosomal structure and biogenesis
tr|D5ESR0|D5ESR0_PRER2	COG1350	1e-166	57	578	4	435	1	432	432	Predicted alternative tryptophan synthase beta-subunit (paralog of TrpB)	R	General function prediction only
tr|D5EUT2|D5EUT2_PRER2	COG0088	2e-49	43	189	1	209	2	212	214	Ribosomal protein L4	J	Translation, ribosomal structure and biogenesis
tr|D5EX21|D5EX21_PRER2	COG0071	2e-18	32	85.1	1	140	12	146	146	Molecular chaperone (small heat shock protein)	O	Posttranslational modification, protein turnover, chaperones
tr|D5FLY3|D5FLY3_XENBU	COG0090	1e-98	68	352	1	228	22	250	275	Ribosomal protein L2	J	Translation, ribosomal structure and biogenesis
tr|D9SBC0|D9SBC0_FIBSS	COG0098	2e-50	54	191	6	161	16	172	181	Ribosomal protein S5	J	Translation, ribosomal structure and biogenesis
tr|E0S2Q4|E0S2Q4_BUTPB	COG1758	0.0001	34	38	25	81	13	70	74	DNA-directed RNA polymerase, subunit K/omega	K	Transcription
tr|E6MNT2|E6MNT2_9BACT	COG0811	3e-20	36	92.7	150	271	89	210	216	Biopolymer transport proteins	U	Intracellular trafficking, secretion, and vesicular transport
tr|E9SD17|E9SD17_RUMAL	COG0334	1e-133	44	469	22	450	1	411	411	Glutamate dehydrogenase/leucine dehydrogenase	E	Amino acid transport and metabolism
tr|F3QVT1|F3QVT1_9BACT	COG5010	3e-05	26	44.2	365	475	145	253	257	Flp pilus assembly protein TadD, contains TPR repeats	U	Intracellular trafficking, secretion, and vesicular transport
tr|F7UE59|F7UE59_RHIRD	COG0776	3e-21	48	93.7	2	92	1	91	94	Bacterial nucleoid DNA-binding protein	L	Replication, recombination and repair
tr|G1WKP5|G1WKP5_9ACTN	COG0049	6e-47	57	179	4	150	2	148	148	Ribosomal protein S7	J	Translation, ribosomal structure and biogenesis
tr|G8QY90|G8QY90_SPHPG	COG0334	1e-128	43	450	18	440	1	405	411	Glutamate dehydrogenase/leucine dehydrogenase	E	Amino acid transport and metabolism
tr|H6LD34|H6LD34_ACEWD	COG0222	6e-22	70	96.1	8	127	7	124	124	Ribosomal protein L7/L12	J	Translation, ribosomal structure and biogenesis
tr|I0IQK8|I0IQK8_LEPFC	COG0148	1e-179	64	621	1	426	1	423	423	Enolase	G	Carbohydrate transport and metabolism
tr|I8RLW9|I8RLW9_9FIRM	COG0126	1e-150	59	523	1	395	1	393	395	3-phosphoglycerate kinase	G	Carbohydrate transport and metabolism
tr|M7NKR1|M7NKR1_9MICC	COG0154	3e-85	34	309	24	470	6	468	475	Asp-tRNAAsn/Glu-tRNAGln amidotransferase A subunit and related amidases	J	Translation, ribosomal structure and biogenesis
tr|R5A4E5|R5A4E5_9CLOT	COG0519	1e-128	61	453	19	326	4	315	315	GMP synthase, PP-ATPase domain/subunit	F	Nucleotide transport and metabolism
tr|R5BN12|R5BN12_9BACE	COG2885	6e-12	26	65.6	217	376	26	177	190	Outer membrane protein and related peptidoglycan-associated (lipo)proteins	M	Cell wall/membrane/envelope biogenesis
tr|R5CWN5|R5CWN5_9FIRM	COG0099	9e-42	65	162	1	121	1	121	121	Ribosomal protein S13	J	Translation, ribosomal structure and biogenesis
tr|R5EYB1|R5EYB1_9GAMM	COG0776	2e-25	56	107	1	91	2	92	94	Bacterial nucleoid DNA-binding protein	L	Replication, recombination and repair
tr|R5IQV7|R5IQV7_9PORP	COG0222	2e-20	58	91.5	1	123	2	124	124	Ribosomal protein L7/L12	J	Translation, ribosomal structure and biogenesis
tr|R5MZH9|R5MZH9_9FIRM	COG0574	1e-168	27	584	4	872	3	739	740	Phosphoenolpyruvate synthase/pyruvate phosphate dikinase	G	Carbohydrate transport and metabolism
tr|R5QMH8|R5QMH8_9FIRM	COG0268	2e-09	63	53.8	1	87	1	87	88	Ribosomal protein S20	J	Translation, ribosomal structure and biogenesis
tr|R5XB55|R5XB55_9FIRM	COG0092	1e-69	53	256	12	237	1	232	233	Ribosomal protein S3	J	Translation, ribosomal structure and biogenesis
tr|R6CPK4|R6CPK4_9BACE	COG2115	1e-131	55	460	3	346	93	437	438	Xylose isomerase	G	Carbohydrate transport and metabolism
tr|R6FUP9|R6FUP9_9FIRM	COG0542	6e-90	54	324	1	257	537	786	786	ATPases with chaperone activity, ATP-binding subunit	O	Posttranslational modification, protein turnover, chaperones
tr|R6LR00|R6LR00_9FIRM	COG0126	1e-149	57	521	4	399	3	393	395	3-phosphoglycerate kinase	G	Carbohydrate transport and metabolism
tr|R6SSG7|R6SSG7_9CLOT	COG0176	3e-64	46	238	1	217	8	236	239	Transaldolase	G	Carbohydrate transport and metabolism
tr|R6WZD8|R6WZD8_9BACT	COG0574	1e-148	26	519	8	903	1	740	740	Phosphoenolpyruvate synthase/pyruvate phosphate dikinase	G	Carbohydrate transport and metabolism
tr|R7BJ32|R7BJ32_9FIRM	COG0234	7e-27	57	111	1	94	1	95	96	Co-chaperonin GroES (HSP10)	O	Posttranslational modification, protein turnover, chaperones
tr|R7HQ34|R7HQ34_9BACT	COG0093	4e-45	70	173	1	121	1	122	122	Ribosomal protein L14	J	Translation, ribosomal structure and biogenesis
tr|R7LCG0|R7LCG0_9BACT	COG0057	1e-138	65	485	2	333	1	332	335	Glyceraldehyde-3-phosphate dehydrogenase/erythrose-4-phosphate dehydrogenase	G	Carbohydrate transport and metabolism
tr|R9J6R0|R9J6R0_9FIRM	COG0776	4e-24	59	102	1	91	2	92	94	Bacterial nucleoid DNA-binding protein	L	Replication, recombination and repair
tr|S6F341|S6F341_9CLOT	COG0102	1e-50	62	192	10	153	1	145	148	Ribosomal protein L13	J	Translation, ribosomal structure and biogenesis
tr|U2MXY6|U2MXY6_9BACT	COG0542	0	55	925	5	860	1	781	786	ATPases with chaperone activity, ATP-binding subunit	O	Posttranslational modification, protein turnover, chaperones
tr|V2Z7S6|V2Z7S6_9FIRM	COG0459	1e-133	46	468	1	533	2	524	524	Chaperonin GroEL (HSP60 family)	O	Posttranslational modification, protein turnover, chaperones
tr|W3AJY6|W3AJY6_9FIRM	COG1609	9e-06	23	45	134	281	105	261	333	Transcriptional regulators	K	Transcription
tr|A0A011WMA4|A0A011WMA4_RUMAL	COG0136	2e-74	35	273	4	355	1	334	334	Aspartate-semialdehyde dehydrogenase	E	Amino acid transport and metabolism
tr|A0A069QET8|A0A069QET8_PRELO	COG0545	6e-51	45	193	1	201	10	205	205	FKBP-type peptidyl-prolyl cis-trans isomerases 1	O	Posttranslational modification, protein turnover, chaperones
tr|A0A084GP97|A0A084GP97_9BACI	COG0049	8e-59	61	219	2	149	1	148	148	Ribosomal protein S7	J	Translation, ribosomal structure and biogenesis
tr|A0A095YKL8|A0A095YKL8_9FIRM	COG0050	0	78	685	1	394	2	394	394	GTPases - translation elongation factors	J	Translation, ribosomal structure and biogenesis
tr|A0A096KQJ5|A0A096KQJ5_9ACTN	COG0334	1e-134	44	471	18	450	1	410	411	Glutamate dehydrogenase/leucine dehydrogenase	E	Amino acid transport and metabolism
tr|A0A101WAG6|A0A101WAG6_9FIRM	COG0604	1e-09	22	57.7	93	344	67	287	326	NADPH:quinone reductase and related Zn-dependent oxidoreductases	CR	Multiple classes
tr|A0A0B2JU47|A0A0B2JU47_9FIRM	COG0100	3e-48	70	183	4	130	3	129	129	Ribosomal protein S11	J	Translation, ribosomal structure and biogenesis
tr|A0A0C3R448|A0A0C3R448_9PORP	COG0172	1e-131	48	461	1	419	1	420	429	Seryl-tRNA synthetase	J	Translation, ribosomal structure and biogenesis
tr|A0A0D9NCI3|A0A0D9NCI3_PREIN	COG0674	2e-64	31	239	4	357	1	360	365	Pyruvate:ferredoxin oxidoreductase and related 2-oxoacid:ferredoxin oxidoreductases, alpha subunit	C	Energy production and conversion
tr|A0A0F5JMD5|A0A0F5JMD5_9PORP	COG1866	0	57	739	5	535	9	529	529	Phosphoenolpyruvate carboxykinase (ATP)	C	Energy production and conversion
tr|A0A0H5B2Q1|A0A0H5B2Q1_PREIN	COG0052	1e-63	49	236	2	221	34	252	252	Ribosomal protein S2	J	Translation, ribosomal structure and biogenesis
tr|A0A0K2P9N2|A0A0K2P9N2_9ENTR	COG0191	3e-90	35	325	17	357	5	284	286	Fructose/tagatose bisphosphate aldolase	G	Carbohydrate transport and metabolism
tr|A0A0Q0I0V3|A0A0Q0I0V3_PSESX	COG1902	6e-71	40	260	1	261	3	252	363	NADH:flavin oxidoreductases, Old Yellow Enzyme family	C	Energy production and conversion
tr|M2P8F5|M2P8F5_9FIRM	COG0191	2e-96	53	345	1	288	1	286	286	Fructose/tagatose bisphosphate aldolase	G	Carbohydrate transport and metabolism
tr|A0A0S8C9R9|A0A0S8C9R9_9CHLR	COG2759	1e-165	44	576	10	587	2	554	554	Formyltetrahydrofolate synthetase	F	Nucleotide transport and metabolism
tr|A0A0W0VJA7|A0A0W0VJA7_9GAMM	COG0050	0	83	704	1	396	1	394	394	GTPases - translation elongation factors	J	Translation, ribosomal structure and biogenesis
tr|A0A119Q9J0|A0A119Q9J0_BURCE	COG1309	0.0004	20	38.5	1	208	5	201	201	Transcriptional regulator	K	Transcription
tr|A7B539|A7B539_RUMGN	COG0092	4e-74	60	270	12	210	1	201	233	Ribosomal protein S3	J	Translation, ribosomal structure and biogenesis
tr|B6FL01|B6FL01_9FIRM	COG1879	7e-23	25	101	42	328	35	315	322	ABC-type sugar transport system, periplasmic component	G	Carbohydrate transport and metabolism
tr|C4TMS3|C4TMS3_9ENTR	COG0459	1e-137	48	481	2	523	11	522	524	Chaperonin GroEL (HSP60 family)	O	Posttranslational modification, protein turnover, chaperones
tr|C9MM31|C9MM31_9BACT	COG0031	1e-114	63	406	4	305	1	300	300	Cysteine synthase	E	Amino acid transport and metabolism
tr|R6CJ62|R6CJ62_9BACT	COG0479	1e-27	27	116	8	252	4	234	234	Succinate dehydrogenase/fumarate reductase, Fe-S protein subunit	C	Energy production and conversion
tr|D3HYF1|D3HYF1_9BACT	COG0261	2e-24	48	103	1	105	1	103	103	Ribosomal protein L21	J	Translation, ribosomal structure and biogenesis
tr|D4JX58|D4JX58_9FIRM	COG0051	3e-31	60	126	4	103	3	102	104	Ribosomal protein S10	J	Translation, ribosomal structure and biogenesis
tr|D5ESG8|D5ESG8_PRER2	COG1566	7e-27	26	115	12	280	14	279	352	Multidrug resistance efflux pump	V	Defense mechanisms
tr|D5EUS3|D5EUS3_PRER2	COG0093	2e-45	70	174	1	121	1	122	122	Ribosomal protein L14	J	Translation, ribosomal structure and biogenesis
tr|D5EWQ6|D5EWQ6_PRER2	COG0143	1e-170	42	592	7	562	5	558	558	Methionyl-tRNA synthetase	J	Translation, ribosomal structure and biogenesis
tr|D5EZ85|D5EZ85_PRER2	COG0217	5e-70	46	257	1	242	6	241	241	Uncharacterized conserved protein	S	Function unknown
tr|D9R4T9|D9R4T9_CLOSW	COG3842	1e-115	49	407	8	358	6	350	352	ABC-type spermidine/putrescine transport systems, ATPase components	E	Amino acid transport and metabolism
tr|E0S204|E0S204_BUTPB	COG0031	1e-111	63	395	4	306	1	300	300	Cysteine synthase	E	Amino acid transport and metabolism
tr|E6MEY3|E6MEY3_9FIRM	COG0574	1e-164	28	573	11	883	1	740	740	Phosphoenolpyruvate synthase/pyruvate phosphate dikinase	G	Carbohydrate transport and metabolism
tr|F4GL69|F4GL69_SPHCD	COG0199	8e-17	57	78.7	1	61	1	61	61	Ribosomal protein S14	J	Translation, ribosomal structure and biogenesis
tr|F3QQB6|F3QQB6_9BACT	COG0292	1e-34	60	138	1	114	1	114	118	Ribosomal protein L20	J	Translation, ribosomal structure and biogenesis
tr|F7MKS7|F7MKS7_CLOBO	COG0051	9e-38	73	147	1	102	1	102	104	Ribosomal protein S10	J	Translation, ribosomal structure and biogenesis
tr|G1WD95|G1WD95_9BACT	COG0202	1e-73	42	269	6	323	1	309	317	DNA-directed RNA polymerase, alpha subunit/40 kD subunit	K	Transcription
tr|G8M2G6|G8M2G6_CLOCD	COG0197	7e-51	63	192	1	142	2	145	146	Ribosomal protein L16/L10E	J	Translation, ribosomal structure and biogenesis
tr|H4GIY7|H4GIY7_9LACO	COG1028	2e-48	40	186	5	255	1	251	251	Dehydrogenases with different specificities (related to short-chain alcohol dehydrogenases)	IQR	Multiple classes
tr|I0GU33|I0GU33_SELRL	COG3716	2e-99	57	355	2	271	4	269	269	Phosphotransferase system, mannose/fructose/N-acetylgalactosamine-specific component IID	G	Carbohydrate transport and metabolism
tr|I6YTD6|I6YTD6_9BACT	COG0297	8e-08	20	52.6	122	557	92	485	487	Glycogen synthase	G	Carbohydrate transport and metabolism
tr|K9PK90|K9PK90_9CYAN	COG0050	0	74	665	1	409	1	394	394	GTPases - translation elongation factors	J	Translation, ribosomal structure and biogenesis
tr|M4Q086|M4Q086_9BACT	COG1472	2e-60	28	227	38	403	1	380	397	Beta-glucosidase-related glycosidases	G	Carbohydrate transport and metabolism
tr|R2TKM9|R2TKM9_9ENTE	COG1269	4e-92	27	332	1	660	1	659	660	Archaeal/vacuolar-type H+ATPase subunit I	C	Energy production and conversion
tr|R5BJZ9|R5BJZ9_9BACE	COG0811	2e-22	28	99.7	64	250	22	209	216	Biopolymer transport proteins	U	Intracellular trafficking, secretion, and vesicular transport
tr|R5CUZ7|R5CUZ7_9FIRM	COG0264	2e-83	50	302	1	305	2	295	296	Translation elongation factor Ts	J	Translation, ribosomal structure and biogenesis
tr|R5EV28|R5EV28_9GAMM	COG0643	1e-167	39	582	1	665	5	710	716	Chemotaxis protein histidine kinase and related kinases	NT	Multiple classes
tr|R5ID08|R5ID08_9FIRM	COG0092	2e-71	53	262	12	243	1	233	233	Ribosomal protein S3	J	Translation, ribosomal structure and biogenesis
tr|R6EH71|R6EH71_9FIRM	COG0184	1e-26	59	111	1	87	3	89	89	Ribosomal protein S15P/S13E	J	Translation, ribosomal structure and biogenesis
tr|R5QDA5|R5QDA5_9FIRM	COG0094	3e-71	62	261	1	179	1	179	180	Ribosomal protein L5	J	Translation, ribosomal structure and biogenesis
tr|R5WBH3|R5WBH3_9BACT	COG0334	1e-146	42	510	23	449	1	409	411	Glutamate dehydrogenase/leucine dehydrogenase	E	Amino acid transport and metabolism
tr|R6CJB9|R6CJB9_9FIRM	COG0222	5e-22	59	96.5	2	123	1	124	124	Ribosomal protein L7/L12	J	Translation, ribosomal structure and biogenesis
tr|R6FJH3|R6FJH3_9BACE	COG0537	2e-26	40	111	1	130	1	137	138	Diadenosine tetraphosphate (Ap4A) hydrolase and other HIT family hydrolases	FGR	Multiple classes
tr|R6L1Q1|R6L1Q1_9FIRM	COG0776	4e-25	68	106	1	91	2	92	94	Bacterial nucleoid DNA-binding protein	L	Replication, recombination and repair
tr|R6S4B8|R6S4B8_9CLOT	COG0244	6e-35	45	140	5	166	6	168	175	Ribosomal protein L10	J	Translation, ribosomal structure and biogenesis
tr|R6WUE7|R6WUE7_9BACT	COG0049	4e-45	46	174	1	151	1	148	148	Ribosomal protein S7	J	Translation, ribosomal structure and biogenesis
tr|R7B2D2|R7B2D2_9BACE	COG0049	6e-54	60	203	2	149	1	148	148	Ribosomal protein S7	J	Translation, ribosomal structure and biogenesis
tr|R7HLP4|R7HLP4_9BACT	COG0261	2e-22	47	97.5	1	106	1	103	103	Ribosomal protein L21	J	Translation, ribosomal structure and biogenesis
tr|R7L1D1|R7L1D1_9FIRM	COG0574	1e-168	28	586	6	876	5	740	740	Phosphoenolpyruvate synthase/pyruvate phosphate dikinase	G	Carbohydrate transport and metabolism
tr|R9J282|R9J282_9FIRM	COG0103	3e-45	62	173	8	131	7	130	130	Ribosomal protein S9	J	Translation, ribosomal structure and biogenesis
tr|S5DUQ2|S5DUQ2_9ENTR	COG0459	1e-142	48	498	1	531	1	521	524	Chaperonin GroEL (HSP60 family)	O	Posttranslational modification, protein turnover, chaperones
tr|U2LS08|U2LS08_9FIRM	COG0222	1e-20	60	91.8	15	131	7	124	124	Ribosomal protein L7/L12	J	Translation, ribosomal structure and biogenesis
tr|V2XW97|V2XW97_9FIRM	COG3968	0	57	881	1	695	25	722	724	Uncharacterized protein related to glutamine synthetase	R	General function prediction only
tr|W2CIA8|W2CIA8_9PORP	COG0545	3e-48	43	185	36	233	6	204	205	FKBP-type peptidyl-prolyl cis-trans isomerases 1	O	Posttranslational modification, protein turnover, chaperones
tr|W7UYB3|W7UYB3_RUMFL	COG0141	1e-155	55	543	18	427	14	422	425	Histidinol dehydrogenase	E	Amino acid transport and metabolism
tr|A0A017T3Z8|A0A017T3Z8_9DELT	COG0081	3e-73	60	267	2	197	31	227	228	Ribosomal protein L1	J	Translation, ribosomal structure and biogenesis
tr|A0A069SH46|A0A069SH46_9PORP	COG0111	6e-51	34	194	1	299	1	309	324	Phosphoglycerate dehydrogenase and related dehydrogenases	HE	Multiple classes
tr|A0A086DU81|A0A086DU81_9MICO	COG0198	1e-13	46	68.8	1	119	2	103	104	Ribosomal protein L24	J	Translation, ribosomal structure and biogenesis
tr|A0A095ZJC3|A0A095ZJC3_9BACT	COG0545	1e-38	45	153	134	293	45	204	205	FKBP-type peptidyl-prolyl cis-trans isomerases 1	O	Posttranslational modification, protein turnover, chaperones
tr|A0A098M8S2|A0A098M8S2_9BACL	COG1744	1e-76	45	280	1	336	1	337	345	Uncharacterized ABC-type transport system, periplasmic component/surface lipoprotein	R	General function prediction only
tr|M3GUD3|M3GUD3_9LEPT	COG1704	4e-32	49	130	2	125	68	185	185	Uncharacterized conserved protein	S	Function unknown
tr|A0A0B2JZR6|A0A0B2JZR6_9FIRM	COG0448	3e-49	64	187	15	129	1	115	393	ADP-glucose pyrophosphorylase	G	Carbohydrate transport and metabolism
tr|A0A0E4BHU0|A0A0E4BHU0_TANFO	COG0103	6e-39	50	152	1	128	3	130	130	Ribosomal protein S9	J	Translation, ribosomal structure and biogenesis
tr|A0A0J0YKV1|A0A0J0YKV1_9FLAO	COG0292	4e-33	58	133	1	114	1	114	118	Ribosomal protein L20	J	Translation, ribosomal structure and biogenesis
tr|A0A0K8JD51|A0A0K8JD51_9FIRM	COG0093	4e-49	72	186	1	122	1	122	122	Ribosomal protein L14	J	Translation, ribosomal structure and biogenesis
tr|B7AWR0|B7AWR0_9FIRM	COG0100	1e-46	71	178	1	123	7	129	129	Ribosomal protein S11	J	Translation, ribosomal structure and biogenesis
tr|A0A0Q4B803|A0A0Q4B803_9BACE	COG0222	2e-19	60	88	1	124	2	124	124	Ribosomal protein L7/L12	J	Translation, ribosomal structure and biogenesis
tr|A0A0S1UMQ3|A0A0S1UMQ3_9ACTN	COG0652	1e-44	50	172	15	151	6	132	158	Peptidyl-prolyl cis-trans isomerase (rotamase) - cyclophilin family	O	Posttranslational modification, protein turnover, chaperones
tr|A0A0S8K8R1|A0A0S8K8R1_9BACT	COG0052	3e-94	55	337	1	250	1	251	252	Ribosomal protein S2	J	Translation, ribosomal structure and biogenesis
tr|A0A0X8D5W4|A0A0X8D5W4_9BACL	COG0096	1e-53	62	201	1	132	1	132	132	Ribosomal protein S8	J	Translation, ribosomal structure and biogenesis
tr|A1T606|A1T606_MYCVP	COG0757	2e-53	58	201	5	147	2	144	146	3-dehydroquinate dehydratase II	E	Amino acid transport and metabolism
tr|A8RMT2|A8RMT2_CLOBW	COG0576	1e-26	36	113	22	220	5	191	193	Molecular chaperone GrpE (heat shock protein)	O	Posttranslational modification, protein turnover, chaperones
tr|B8FM99|B8FM99_DESAA	COG3209	4e-06	28	46.4	150	298	2	147	796	Rhs family protein	M	Cell wall/membrane/envelope biogenesis
tr|C6LF82|C6LF82_9FIRM	COG2407	9e-77	25	281	1	475	1	458	470	L-fucose isomerase and related proteins	G	Carbohydrate transport and metabolism
tr|D1PVE4|D1PVE4_9BACT	COG1043	3e-73	49	268	1	256	3	260	260	Acyl-[acyl carrier protein]--UDP-N-acetylglucosamine O-acyltransferase	M	Cell wall/membrane/envelope biogenesis
tr|D3ICC1|D3ICC1_9BACT	COG3568	6e-25	30	108	25	263	10	251	259	Metal-dependent hydrolase	R	General function prediction only
tr|D4LD74|D4LD74_RUMC1	COG0087	1e-69	52	255	3	211	2	212	218	Ribosomal protein L3	J	Translation, ribosomal structure and biogenesis
tr|D5ET58|D5ET58_PRER2	COG1073	1e-20	22	94.1	21	366	4	298	299	Hydrolases of the alpha/beta superfamily	R	General function prediction only
tr|D5EUX5|D5EUX5_PRER2	COG0050	0	74	658	1	393	1	394	394	GTPases - translation elongation factors	J	Translation, ribosomal structure and biogenesis
tr|D5EXD7|D5EXD7_PRER2	COG1225	0.0001	23	41.4	257	383	12	155	157	Peroxiredoxin	O	Posttranslational modification, protein turnover, chaperones
tr|D6DLS9|D6DLS9_CLOSC	COG0051	5e-33	59	132	1	104	1	104	104	Ribosomal protein S10	J	Translation, ribosomal structure and biogenesis
tr|E0NQE6|E0NQE6_9BACT	COG0071	2e-16	36	78.5	8	137	18	142	146	Molecular chaperone (small heat shock protein)	O	Posttranslational modification, protein turnover, chaperones
tr|E1KT46|E1KT46_9BACT	COG0199	3e-16	56	76.4	41	100	2	61	61	Ribosomal protein S14	J	Translation, ribosomal structure and biogenesis
tr|E6U4J4|E6U4J4_ETHHY	COG0085	0	63	1142	360	1165	266	1060	1060	DNA-directed RNA polymerase, beta subunit/140 kD subunit	K	Transcription
tr|F0H4I7|F0H4I7_9BACT	COG0244	7e-16	31	77.2	1	165	3	167	175	Ribosomal protein L10	J	Translation, ribosomal structure and biogenesis
tr|F3ZRL2|F3ZRL2_9BACE	COG0086	0	44	794	10	854	1	808	808	DNA-directed RNA polymerase, beta' subunit/160 kD subunit	K	Transcription
tr|F8F3M0|F8F3M0_TRECH	COG0126	1e-140	54	492	1	417	3	389	395	3-phosphoglycerate kinase	G	Carbohydrate transport and metabolism
tr|G4KQK1|G4KQK1_OSCVS	COG1592	2e-20	30	92.7	67	188	7	131	166	Rubrerythrin	C	Energy production and conversion
tr|G9YHB1|G9YHB1_9FIRM	COG0334	1e-122	41	433	19	449	1	411	411	Glutamate dehydrogenase/leucine dehydrogenase	E	Amino acid transport and metabolism
tr|I0X6E5|I0X6E5_9SPIO	COG0057	1e-112	51	397	2	342	1	333	335	Glyceraldehyde-3-phosphate dehydrogenase/erythrose-4-phosphate dehydrogenase	G	Carbohydrate transport and metabolism
tr|I9TWW3|I9TWW3_BACUN	COG0049	4e-43	46	167	1	151	1	148	148	Ribosomal protein S7	J	Translation, ribosomal structure and biogenesis
tr|L0JD45|L0JD45_PREDD	COG3459	0	32	662	4	839	273	1051	1056	Cellobiose phosphorylase	G	Carbohydrate transport and metabolism
tr|N2B1Z8|N2B1Z8_9CLOT	COG0448	1e-130	53	459	1	378	1	378	393	ADP-glucose pyrophosphorylase	G	Carbohydrate transport and metabolism
tr|R5AN25|R5AN25_9CLOT	COG0459	1e-138	49	485	1	533	2	523	524	Chaperonin GroEL (HSP60 family)	O	Posttranslational modification, protein turnover, chaperones
tr|R5C0G5|R5C0G5_9BACE	COG0080	1e-48	58	185	2	142	1	141	141	Ribosomal protein L11	J	Translation, ribosomal structure and biogenesis
tr|R5D427|R5D427_9FIRM	COG0211	1e-34	74	137	9	94	1	86	87	Ribosomal protein L27	J	Translation, ribosomal structure and biogenesis
tr|R5FGT0|R5FGT0_9BACT	COG0335	1e-31	65	128	14	114	15	115	115	Ribosomal protein L19	J	Translation, ribosomal structure and biogenesis
tr|R5JX66|R5JX66_9FIRM	COG0459	1e-133	46	468	1	533	2	524	524	Chaperonin GroEL (HSP60 family)	O	Posttranslational modification, protein turnover, chaperones
tr|R5NRM1|R5NRM1_9FIRM	COG0089	4e-16	46	76.4	7	99	2	94	94	Ribosomal protein L23	J	Translation, ribosomal structure and biogenesis
tr|R5RWD1|R5RWD1_9FIRM	COG0049	8e-61	66	226	2	149	1	148	148	Ribosomal protein S7	J	Translation, ribosomal structure and biogenesis
tr|R5YCM2|R5YCM2_9FIRM	COG0166	1e-113	41	403	46	522	2	442	446	Glucose-6-phosphate isomerase	G	Carbohydrate transport and metabolism
tr|R6DCQ0|R6DCQ0_9BACE	COG0292	1e-34	60	138	1	114	1	114	118	Ribosomal protein L20	J	Translation, ribosomal structure and biogenesis
tr|R6GSD1|R6GSD1_9CLOT	COG0197	1e-49	63	188	1	136	2	139	146	Ribosomal protein L16/L10E	J	Translation, ribosomal structure and biogenesis
tr|R6MT08|R6MT08_9FIRM	COG0292	2e-38	63	151	1	116	1	116	118	Ribosomal protein L20	J	Translation, ribosomal structure and biogenesis
tr|R6TIF4|R6TIF4_9FIRM	COG0126	1e-133	55	470	3	407	1	393	395	3-phosphoglycerate kinase	G	Carbohydrate transport and metabolism
tr|R6XAB7|R6XAB7_9CLOT	COG0184	3e-27	59	113	1	88	2	89	89	Ribosomal protein S15P/S13E	J	Translation, ribosomal structure and biogenesis
tr|R7CNQ0|R7CNQ0_9FIRM	COG0090	1e-109	61	388	1	275	1	274	275	Ribosomal protein L2	J	Translation, ribosomal structure and biogenesis
tr|R7I2S4|R7I2S4_9CLOT	COG0184	2e-26	62	110	1	88	2	89	89	Ribosomal protein S15P/S13E	J	Translation, ribosomal structure and biogenesis
tr|R7MB95|R7MB95_9CLOT	COG0776	1e-18	50	84.8	1	90	2	91	94	Bacterial nucleoid DNA-binding protein	L	Replication, recombination and repair
tr|R9KKL1|R9KKL1_9FIRM	COG0059	1e-147	64	515	4	337	3	334	338	Ketol-acid reductoisomerase	EH	Multiple classes
tr|S8FK92|S8FK92_9BACT	COG0055	0	64	732	6	506	4	468	468	F0F1-type ATP synthase, beta subunit	C	Energy production and conversion
tr|U2PZR8|U2PZR8_EUBRA	COG0092	2e-72	61	265	12	210	1	201	233	Ribosomal protein S3	J	Translation, ribosomal structure and biogenesis
tr|V6DG29|V6DG29_9DELT	COG0050	0	74	661	1	396	1	394	394	GTPases - translation elongation factors	J	Translation, ribosomal structure and biogenesis
tr|W3ASF8|W3ASF8_9FIRM	COG0674	3e-95	39	344	3	380	1	359	365	Pyruvate:ferredoxin oxidoreductase and related 2-oxoacid:ferredoxin oxidoreductases, alpha subunit	C	Energy production and conversion
tr|X0QBJ2|X0QBJ2_9LACO	COG4473	4e-52	33	199	1	402	3	376	379	Predicted ABC-type exoprotein transport system, permease component	U	Intracellular trafficking, secretion, and vesicular transport
tr|A0A076IJ84|A0A076IJ84_9BACE	COG0427	1e-135	45	477	5	490	16	501	501	Acetyl-CoA hydrolase	C	Energy production and conversion
tr|A0A069QK77|A0A069QK77_PRELO	COG0008	1e-103	36	370	1	502	5	471	472	Glutamyl- and glutaminyl-tRNA synthetases	J	Translation, ribosomal structure and biogenesis
tr|M7MZA2|M7MZA2_9FLAO	COG0081	6e-69	50	253	1	226	1	227	228	Ribosomal protein L1	J	Translation, ribosomal structure and biogenesis
tr|A0A095YZY3|A0A095YZY3_9BACT	COG0254	1e-19	44	88	1	83	1	72	75	Ribosomal protein L31	J	Translation, ribosomal structure and biogenesis
tr|A0A098AV89|A0A098AV89_DESHA	COG0199	1e-17	59	81.4	1	61	1	61	61	Ribosomal protein S14	J	Translation, ribosomal structure and biogenesis
tr|A0A0A2E8D9|A0A0A2E8D9_9PORP	COG0184	3e-22	55	96.8	1	89	1	89	89	Ribosomal protein S15P/S13E	J	Translation, ribosomal structure and biogenesis
tr|A0A0C3RLN7|A0A0C3RLN7_9PROT	COG1100	1e-14	30	71.2	1	81	52	132	219	GTPase SAR1 and related small G proteins	R	General function prediction only
tr|A0A0E2LLU8|A0A0E2LLU8_9GAMM	COG0459	1e-140	47	491	1	533	1	523	524	Chaperonin GroEL (HSP60 family)	O	Posttranslational modification, protein turnover, chaperones
tr|A0A0F6VZB3|A0A0F6VZB3_9DELT	COG0574	1e-164	28	571	5	877	1	740	740	Phosphoenolpyruvate synthase/pyruvate phosphate dikinase	G	Carbohydrate transport and metabolism
tr|A0A0H5BM84|A0A0H5BM84_PREIN	COG0198	1e-17	58	81.5	3	104	2	103	104	Ribosomal protein L24	J	Translation, ribosomal structure and biogenesis
tr|A0A0K6HQW0|A0A0K6HQW0_9RHOB	COG0184	3e-27	67	113	1	89	1	89	89	Ribosomal protein S15P/S13E	J	Translation, ribosomal structure and biogenesis
tr|A0A0Q1AGU7|A0A0Q1AGU7_9BACT	COG3547	4e-09	19	56.1	17	285	1	243	303	Transposase and inactivated derivatives	L	Replication, recombination and repair
tr|A0A0R2SLY0|A0A0R2SLY0_9PROT	COG0443	1e-161	67	560	1	466	120	579	579	Molecular chaperone	O	Posttranslational modification, protein turnover, chaperones
tr|A0A0S8FRU8|A0A0S8FRU8_9BACT	COG0192	1e-170	60	590	1	379	2	387	388	S-adenosylmethionine synthetase	H	Coenzyme transport and metabolism
tr|A0A0W7TNB2|A0A0W7TNB2_9FIRM	COG3853	1e-57	37	217	11	376	15	379	386	Uncharacterized protein involved in tellurite resistance	P	Inorganic ion transport and metabolism
tr|A0A124FCX7|A0A124FCX7_9FIRM	COG3808	0	52	707	1	665	2	700	703	Inorganic pyrophosphatase	C	Energy production and conversion
tr|A7UG58|A7UG58_FIBSS	COG4105	5e-05	22	44.5	751	917	52	219	254	DNA uptake lipoprotein	R	General function prediction only
tr|B6WPX9|B6WPX9_9DELT	COG0050	0	79	696	1	397	1	394	394	GTPases - translation elongation factors	J	Translation, ribosomal structure and biogenesis
tr|C5ET44|C5ET44_9FIRM	COG1155	0	61	893	3	586	2	584	588	Archaeal/vacuolar-type H+ATPase subunit A	C	Energy production and conversion
tr|C9PTX8|C9PTX8_9BACT	COG0200	2e-30	54	124	1	148	1	151	152	Ribosomal protein L15	J	Translation, ribosomal structure and biogenesis
tr|D1PHW5|D1PHW5_9BACT	COG0436	9e-65	30	241	8	408	3	389	393	Aspartate/tyrosine/aromatic aminotransferase	E	Amino acid transport and metabolism
tr|D3I0Q2|D3I0Q2_9BACT	COG0447	1e-114	64	405	5	274	8	282	282	Dihydroxynaphthoic acid synthase	H	Coenzyme transport and metabolism
tr|D4KEE7|D4KEE7_9FIRM	COG0244	6e-17	45	79.5	1	102	59	156	175	Ribosomal protein L10	J	Translation, ribosomal structure and biogenesis
tr|D5EUT3|D5EUT3_PRER2	COG0087	6e-64	50	236	1	202	1	206	218	Ribosomal protein L3	J	Translation, ribosomal structure and biogenesis
tr|D5EX25|D5EX25_PRER2	COG3534	1e-138	38	484	25	530	5	499	501	Alpha-L-arabinofuranosidase	G	Carbohydrate transport and metabolism
tr|D5HDH9|D5HDH9_9FIRM	COG0334	1e-139	44	487	18	452	1	410	411	Glutamate dehydrogenase/leucine dehydrogenase	E	Amino acid transport and metabolism
tr|D9SVL9|D9SVL9_CLOC7	COG3845	1e-161	46	562	4	499	1	501	501	ABC-type uncharacterized transport systems, ATPase components	R	General function prediction only
tr|E0S3E8|E0S3E8_BUTPB	COG1879	6e-22	25	98.3	1	328	3	315	322	ABC-type sugar transport system, periplasmic component	G	Carbohydrate transport and metabolism
tr|E6MP53|E6MP53_9BACT	COG0522	7e-57	51	213	1	201	1	205	205	Ribosomal protein S4 and related proteins	J	Translation, ribosomal structure and biogenesis
tr|E9SDG3|E9SDG3_RUMAL	COG1653	6e-10	19	59.3	129	498	54	430	433	ABC-type sugar transport system, periplasmic component	G	Carbohydrate transport and metabolism
tr|F3QVX5|F3QVX5_9BACT	COG0094	1e-62	55	232	4	181	1	179	180	Ribosomal protein L5	J	Translation, ribosomal structure and biogenesis
tr|F7V2A6|F7V2A6_CLOSS	COG0822	6e-14	18	71.2	37	172	27	149	150	NifU homolog involved in Fe-S cluster formation	C	Energy production and conversion
tr|G1WKV4|G1WKV4_9ACTN	COG0050	0	75	675	1	396	1	394	394	GTPases - translation elongation factors	J	Translation, ribosomal structure and biogenesis
tr|G8QZZ9|G8QZZ9_OWEHD	COG0172	1e-129	50	456	1	417	1	419	429	Seryl-tRNA synthetase	J	Translation, ribosomal structure and biogenesis
tr|H6LFI5|H6LFI5_ACEWD	COG1529	1e-106	29	378	173	906	3	731	731	Aerobic-type carbon monoxide dehydrogenase, large subunit CoxL/CutL homologs	C	Energy production and conversion
tr|I0JRL1|I0JRL1_HALH3	COG0653	0	47	774	1	775	4	780	822	Preprotein translocase subunit SecA (ATPase, RNA helicase)	U	Intracellular trafficking, secretion, and vesicular transport
tr|I8TD78|I8TD78_9GAMM	COG0050	0	75	665	1	400	1	394	394	GTPases - translation elongation factors	J	Translation, ribosomal structure and biogenesis
tr|K9TBK1|K9TBK1_9CYAN	COG0057	1e-135	62	475	1	336	1	334	335	Glyceraldehyde-3-phosphate dehydrogenase/erythrose-4-phosphate dehydrogenase	G	Carbohydrate transport and metabolism
tr|M7PF51|M7PF51_9GAMM	COG0256	3e-18	51	83.3	2	79	47	125	125	Ribosomal protein L18	J	Translation, ribosomal structure and biogenesis
tr|R5A6X3|R5A6X3_9CLOT	COG0185	2e-34	64	137	1	87	1	87	93	Ribosomal protein S19	J	Translation, ribosomal structure and biogenesis
tr|R5BN60|R5BN60_9BACE	COG0092	2e-62	48	232	12	239	1	233	233	Ribosomal protein S3	J	Translation, ribosomal structure and biogenesis
tr|R5CWQ5|R5CWQ5_9FIRM	COG0093	4e-49	70	186	1	123	1	122	122	Ribosomal protein L14	J	Translation, ribosomal structure and biogenesis
tr|R5EYI5|R5EYI5_9GAMM	COG0051	2e-37	71	146	1	102	1	102	104	Ribosomal protein S10	J	Translation, ribosomal structure and biogenesis
tr|R5ISW2|R5ISW2_9FIRM	COG0683	1e-38	29	154	21	381	2	356	366	ABC-type branched-chain amino acid transport systems, periplasmic component	E	Amino acid transport and metabolism
tr|R5N243|R5N243_9FIRM	COG0090	1e-105	63	373	1	274	1	274	275	Ribosomal protein L2	J	Translation, ribosomal structure and biogenesis
tr|R5QPP0|R5QPP0_9FIRM	COG3839	1e-129	56	454	1	363	1	338	338	ABC-type sugar transport systems, ATPase components	G	Carbohydrate transport and metabolism
tr|R5XDU7|R5XDU7_9FIRM	COG0183	1e-96	48	346	2	393	1	392	392	Acetyl-CoA acetyltransferase	I	Lipid transport and metabolism
tr|R6CR48|R6CR48_9BACE	COG2885	4e-23	32	101	23	224	1	185	190	Outer membrane protein and related peptidoglycan-associated (lipo)proteins	M	Cell wall/membrane/envelope biogenesis
tr|R6FUS8|R6FUS8_9FIRM	COG0051	5e-33	59	132	1	103	2	104	104	Ribosomal protein S10	J	Translation, ribosomal structure and biogenesis
tr|R6LSS0|R6LSS0_9FIRM	COG0222	5e-19	67	86.8	1	122	1	124	124	Ribosomal protein L7/L12	J	Translation, ribosomal structure and biogenesis
tr|R6SUL3|R6SUL3_9BACE	COG0335	5e-29	51	119	1	117	3	115	115	Ribosomal protein L19	J	Translation, ribosomal structure and biogenesis
tr|R6WZS1|R6WZS1_9BACT	COG5010	0.0005	20	40	327	486	44	200	257	Flp pilus assembly protein TadD, contains TPR repeats	U	Intracellular trafficking, secretion, and vesicular transport
tr|R7BKJ6|R7BKJ6_9FIRM	COG0574	1e-116	27	413	6	619	5	536	740	Phosphoenolpyruvate synthase/pyruvate phosphate dikinase	G	Carbohydrate transport and metabolism
tr|R7HQ46|R7HQ46_9BACT	COG0087	1e-68	55	252	1	205	1	208	218	Ribosomal protein L3	J	Translation, ribosomal structure and biogenesis
tr|R7LDD5|R7LDD5_9BACT	COG0094	2e-63	54	235	4	181	1	179	180	Ribosomal protein L5	J	Translation, ribosomal structure and biogenesis
tr|R9J9V3|R9J9V3_9FIRM	COG0443	0	63	663	1	586	4	579	579	Molecular chaperone	O	Posttranslational modification, protein turnover, chaperones
tr|S7HKF8|S7HKF8_9FIRM	COG2885	2e-22	29	100	210	368	27	186	190	Outer membrane protein and related peptidoglycan-associated (lipo)proteins	M	Cell wall/membrane/envelope biogenesis
tr|U2NAK0|U2NAK0_9CLOT	COG0086	0	49	872	10	834	7	808	808	DNA-directed RNA polymerase, beta' subunit/160 kD subunit	K	Transcription
tr|V2ZBL3|V2ZBL3_9FIRM	COG0097	5e-50	58	190	2	173	8	178	178	Ribosomal protein L6P/L9E	J	Translation, ribosomal structure and biogenesis
tr|W3AK07|W3AK07_9FIRM	COG0197	1e-50	59	191	1	142	2	145	146	Ribosomal protein L16/L10E	J	Translation, ribosomal structure and biogenesis
tr|W7V256|W7V256_RUMFL	COG2268	7e-45	27	175	9	436	16	493	548	Uncharacterized protein conserved in bacteria	S	Function unknown
tr|A0A059WXX1|A0A059WXX1_9BACT	COG0652	2e-40	46	158	1	152	8	156	158	Peptidyl-prolyl cis-trans isomerase (rotamase) - cyclophilin family	O	Posttranslational modification, protein turnover, chaperones
tr|A0A076HSM3|A0A076HSM3_9BACT	COG0198	2e-12	55	64.2	2	69	6	71	104	Ribosomal protein L24	J	Translation, ribosomal structure and biogenesis
tr|A0A0S8JD97|A0A0S8JD97_9BACT	COG1004	1e-100	40	358	5	437	2	414	414	Predicted UDP-glucose 6-dehydrogenase	M	Cell wall/membrane/envelope biogenesis
tr|A0A096AIJ3|A0A096AIJ3_9FIRM	COG0098	2e-54	61	205	1	167	14	181	181	Ribosomal protein S5	J	Translation, ribosomal structure and biogenesis
tr|A0A099BXM2|A0A099BXM2_9BACT	COG0091	9e-21	39	92.6	13	129	4	118	120	Ribosomal protein L22	J	Translation, ribosomal structure and biogenesis
tr|A0A0A7FTI6|A0A0A7FTI6_9CLOT	COG2894	1e-100	55	359	1	264	1	272	272	Septum formation inhibitor-activating ATPase	D	Cell cycle control, cell division, chromosome partitioning
tr|M1MDE5|M1MDE5_9CLOT	COG0055	0	74	792	3	463	1	466	468	F0F1-type ATP synthase, beta subunit	C	Energy production and conversion
tr|A0A0D0S8Z4|A0A0D0S8Z4_9FIRM	COG0097	1e-53	57	202	1	179	1	178	178	Ribosomal protein L6P/L9E	J	Translation, ribosomal structure and biogenesis
tr|C4Z0Z6|C4Z0Z6_EUBE2	COG2084	5e-82	45	297	1	284	1	286	286	3-hydroxyisobutyrate dehydrogenase and related beta-hydroxyacid dehydrogenases	I	Lipid transport and metabolism
tr|A0A0G1QSN0|A0A0G1QSN0_9BACT	COG0222	6e-22	58	96.1	1	124	1	124	124	Ribosomal protein L7/L12	J	Translation, ribosomal structure and biogenesis
tr|A0A0J6ZPQ8|A0A0J6ZPQ8_9FIRM	COG0674	2e-86	36	314	6	379	1	356	365	Pyruvate:ferredoxin oxidoreductase and related 2-oxoacid:ferredoxin oxidoreductases, alpha subunit	C	Energy production and conversion
tr|A0A0L6ZA86|A0A0L6ZA86_9CLOT	COG0094	2e-75	65	274	1	179	1	179	180	Ribosomal protein L5	J	Translation, ribosomal structure and biogenesis
tr|A0A0N1KWT8|A0A0N1KWT8_9RHIZ	COG0087	4e-35	23	142	43	351	1	218	218	Ribosomal protein L3	J	Translation, ribosomal structure and biogenesis
tr|A0A0Q8Q2L2|A0A0Q8Q2L2_9SPHN	COG1704	9e-51	48	193	5	195	2	185	185	Uncharacterized conserved protein	S	Function unknown
tr|A0A0S2S113|A0A0S2S113_9BACL	COG2508	3e-17	19	83.7	70	511	8	420	421	Regulator of polyketide synthase expression	TQ	Multiple classes
tr|A0A0U1KW96|A0A0U1KW96_9FIRM	COG0049	1e-58	63	218	2	149	1	148	148	Ribosomal protein S7	J	Translation, ribosomal structure and biogenesis
tr|A0A101GF21|A0A101GF21_9BACT	COG0360	8e-20	42	89.1	3	97	1	95	112	Ribosomal protein S6	J	Translation, ribosomal structure and biogenesis
tr|A5Z6Y2|A5Z6Y2_9FIRM	COG3839	1e-127	53	448	1	365	1	338	338	ABC-type sugar transport systems, ATPase components	G	Carbohydrate transport and metabolism
tr|B0P3T9|B0P3T9_9CLOT	COG0443	0	61	648	1	586	4	579	579	Molecular chaperone	O	Posttranslational modification, protein turnover, chaperones
tr|C0D9Z4|C0D9Z4_9FIRM	COG0228	5e-27	60	112	2	79	1	79	87	Ribosomal protein S16	J	Translation, ribosomal structure and biogenesis
tr|C7PU99|C7PU99_CHIPD	COG0203	4e-37	57	147	1	116	1	116	116	Ribosomal protein L17	J	Translation, ribosomal structure and biogenesis
tr|C9RQJ7|C9RQJ7_FIBSS	COG0747	3e-44	21	173	1	583	2	547	556	ABC-type dipeptide transport system, periplasmic component	E	Amino acid transport and metabolism
tr|D1W092|D1W092_9BACT	COG0200	9e-28	50	116	1	148	1	151	152	Ribosomal protein L15	J	Translation, ribosomal structure and biogenesis
tr|D4CK05|D4CK05_9FIRM	COG1638	1e-58	34	220	1	352	1	327	332	TRAP-type C4-dicarboxylate transport system, periplasmic component	G	Carbohydrate transport and metabolism
tr|D5ETQ2|D5ETQ2_PRER2	COG2502	1e-125	58	440	20	340	9	329	330	Asparagine synthetase A	E	Amino acid transport and metabolism
tr|D5EVI5|D5EVI5_PRER2	COG1951	2e-83	39	303	40	344	2	295	297	Tartrate dehydratase alpha subunit/Fumarate hydratase class I, N-terminal domain	C	Energy production and conversion
tr|D5EYB4|D5EYB4_PRER2	COG0290	6e-52	51	197	1	172	1	174	176	Translation initiation factor 3 (IF-3)	J	Translation, ribosomal structure and biogenesis
tr|U2LDF7|U2LDF7_9BACT	COG0244	1e-16	32	79.5	1	165	3	167	175	Ribosomal protein L10	J	Translation, ribosomal structure and biogenesis
tr|E0RUY9|E0RUY9_BUTPB	COG0261	8e-27	59	111	1	101	1	102	103	Ribosomal protein L21	J	Translation, ribosomal structure and biogenesis
tr|E3I3X5|E3I3X5_RHOVT	COG0443	0	64	700	1	601	4	579	579	Molecular chaperone	O	Posttranslational modification, protein turnover, chaperones
tr|E7MKX8|E7MKX8_9FIRM	COG0203	6e-38	59	149	3	120	7	116	116	Ribosomal protein L17	J	Translation, ribosomal structure and biogenesis
tr|F2JP44|F2JP44_CELLD	COG1193	1e-162	40	565	3	796	1	753	753	Mismatch repair ATPase (MutS family)	L	Replication, recombination and repair
tr|F4XHB7|F4XHB7_9FIRM	COG1775	4e-70	30	258	10	378	13	378	379	Benzoyl-CoA reductase/2-hydroxyglutaryl-CoA dehydratase subunit, BcrC/BadD/HgdB	E	Amino acid transport and metabolism
tr|F9D145|F9D145_PREDD	COG0222	1e-17	56	81.8	1	126	2	124	124	Ribosomal protein L7/L12	J	Translation, ribosomal structure and biogenesis
tr|G5H0Z4|G5H0Z4_9FIRM	COG1884	0	61	683	16	544	19	546	548	Methylmalonyl-CoA mutase, N-terminal domain/subunit	I	Lipid transport and metabolism
tr|H1HT67|H1HT67_9FIRM	COG0099	2e-43	63	167	1	121	1	121	121	Ribosomal protein S13	J	Translation, ribosomal structure and biogenesis
tr|I0GNH0|I0GNH0_SELRL	COG0233	1e-60	58	225	1	185	3	187	187	Ribosome recycling factor	J	Translation, ribosomal structure and biogenesis
tr|I2JMW3|I2JMW3_9GAMM	COG0031	1e-102	52	366	5	307	2	299	300	Cysteine synthase	E	Amino acid transport and metabolism
tr|L1N9H1|L1N9H1_9BACT	COG0085	0	44	795	9	903	12	808	1060	DNA-directed RNA polymerase, beta subunit/140 kD subunit	K	Transcription
tr|Q1N0X0|Q1N0X0_9GAMM	COG0094	2e-76	63	278	1	179	1	179	180	Ribosomal protein L5	J	Translation, ribosomal structure and biogenesis
tr|R5B095|R5B095_9BACE	COG0081	3e-72	55	265	1	225	1	226	228	Ribosomal protein L1	J	Translation, ribosomal structure and biogenesis
tr|R5CG99|R5CG99_9BACT	COG1610	3e-26	45	111	1	148	2	148	148	Uncharacterized conserved protein	S	Function unknown
tr|R5DXD7|R5DXD7_9FIRM	COG0244	8e-31	42	126	6	176	4	175	175	Ribosomal protein L10	J	Translation, ribosomal structure and biogenesis
tr|R5GGI8|R5GGI8_9PORP	COG1866	0	59	749	4	536	7	529	529	Phosphoenolpyruvate carboxykinase (ATP)	C	Energy production and conversion
tr|R5KU17|R5KU17_9BACT	COG0126	1e-124	50	439	3	414	7	391	395	3-phosphoglycerate kinase	G	Carbohydrate transport and metabolism
tr|R5PBR7|R5PBR7_9BACT	COG1070	1e-51	24	197	8	517	1	489	502	Sugar (pentulose and hexulose) kinases	G	Carbohydrate transport and metabolism
tr|R5TAK3|R5TAK3_9CLOT	COG1464	3e-73	49	268	1	274	2	266	268	ABC-type metal ion transport system, periplasmic component/surface antigen	P	Inorganic ion transport and metabolism
tr|R6AJI7|R6AJI7_9CLOT	COG0050	0	77	692	1	402	1	394	394	GTPases - translation elongation factors	J	Translation, ribosomal structure and biogenesis
tr|R6E6C7|R6E6C7_9FIRM	COG0334	1e-129	42	454	19	449	1	411	411	Glutamate dehydrogenase/leucine dehydrogenase	E	Amino acid transport and metabolism
tr|R6I026|R6I026_9FIRM	COG0126	1e-147	58	516	4	397	3	393	395	3-phosphoglycerate kinase	G	Carbohydrate transport and metabolism
tr|R6PHY2|R6PHY2_9FIRM	COG0088	3e-58	49	218	1	206	1	211	214	Ribosomal protein L4	J	Translation, ribosomal structure and biogenesis
tr|R6VH06|R6VH06_9BACT	COG0200	9e-29	52	119	1	148	1	151	152	Ribosomal protein L15	J	Translation, ribosomal structure and biogenesis
tr|R6YLS0|R6YLS0_9BACE	COG0334	1e-136	39	479	17	445	1	411	411	Glutamate dehydrogenase/leucine dehydrogenase	E	Amino acid transport and metabolism
tr|R7F119|R7F119_9BACT	COG0238	3e-19	66	86.8	19	81	13	75	75	Ribosomal protein S18	J	Translation, ribosomal structure and biogenesis
tr|R7IMD8|R7IMD8_9FIRM	COG0184	2e-25	59	107	1	84	6	89	89	Ribosomal protein S15P/S13E	J	Translation, ribosomal structure and biogenesis
tr|R7NIL3|R7NIL3_9FIRM	COG0092	1e-74	61	273	12	223	1	213	233	Ribosomal protein S3	J	Translation, ribosomal structure and biogenesis
tr|R9N0H1|R9N0H1_9FIRM	COG0088	4e-57	49	214	1	206	1	211	214	Ribosomal protein L4	J	Translation, ribosomal structure and biogenesis
tr|T5I0B1|T5I0B1_RHOER	COG0247	2e-65	26	245	288	727	1	382	388	Fe-S oxidoreductase	C	Energy production and conversion
tr|U2Y3L6|U2Y3L6_9SPHN	COG0776	4e-25	55	106	1	90	2	91	94	Bacterial nucleoid DNA-binding protein	L	Replication, recombination and repair
tr|V9HNX6|V9HNX6_9FUSO	COG4910	5e-38	47	150	1	167	1	169	170	Propanediol dehydratase, small subunit	Q	Secondary metabolites biosynthesis, transport and catabolism
tr|W6N4U2|W6N4U2_CLOTY	COG0052	9e-98	62	349	1	233	1	231	252	Ribosomal protein S2	J	Translation, ribosomal structure and biogenesis
tr|A0A010Z8A6|A0A010Z8A6_9CLOT	COG1840	3e-46	31	179	92	381	5	292	299	ABC-type Fe3 transport system, periplasmic component	P	Inorganic ion transport and metabolism
tr|A0A064BZV2|A0A064BZV2_STREE	COG0108	3e-83	57	302	1	203	1	203	203	3,4-dihydroxy-2-butanone 4-phosphate synthase	H	Coenzyme transport and metabolism
tr|A0A078Q0W5|A0A078Q0W5_BACFG	COG0015	2e-87	31	316	12	447	1	426	438	Adenylosuccinate lyase	F	Nucleotide transport and metabolism
tr|A0A094JBZ3|A0A094JBZ3_9GAMM	COG0093	4e-49	73	186	1	122	1	122	122	Ribosomal protein L14	J	Translation, ribosomal structure and biogenesis
tr|G9YX52|G9YX52_9FIRM	COG0052	8e-98	64	349	1	233	6	237	252	Ribosomal protein S2	J	Translation, ribosomal structure and biogenesis
tr|A0A099WWD7|A0A099WWD7_PORCN	COG0222	2e-18	58	84.5	1	124	2	124	124	Ribosomal protein L7/L12	J	Translation, ribosomal structure and biogenesis
tr|R6FG45|R6FG45_9PORP	COG0267	5e-06	46	42.9	7	62	1	50	50	Ribosomal protein L33	J	Translation, ribosomal structure and biogenesis
tr|A0A0C1IYU5|A0A0C1IYU5_9SPHI	COG0222	4e-19	52	86.8	1	123	2	124	124	Ribosomal protein L7/L12	J	Translation, ribosomal structure and biogenesis
tr|A0A0D6FK80|A0A0D6FK80_FUSNP	COG4577	5e-28	73	115	1	89	1	89	150	Carbon dioxide concentrating mechanism/carboxysome shell protein	QC	Multiple classes
tr|A0A0F3NDK9|A0A0F3NDK9_ANAPH	COG4799	0	56	685	2	505	15	526	526	Acetyl-CoA carboxylase, carboxyltransferase component (subunits alpha and beta)	I	Lipid transport and metabolism
tr|A0A0H3GDV0|A0A0H3GDV0_LISM4	COG0574	0	28	627	1	869	1	738	740	Phosphoenolpyruvate synthase/pyruvate phosphate dikinase	G	Carbohydrate transport and metabolism
tr|A0A0K1F4C7|A0A0K1F4C7_9ACTN	COG1109	2e-77	26	283	37	572	2	462	464	Phosphomannomutase	G	Carbohydrate transport and metabolism
tr|A0A0M0N1E6|A0A0M0N1E6_9BACT	COG0290	2e-51	50	195	5	171	6	174	176	Translation initiation factor 3 (IF-3)	J	Translation, ribosomal structure and biogenesis
tr|A0A0P0G4M6|A0A0P0G4M6_9BACE	COG3185	1e-06	22	45.6	3	104	165	272	363	4-hydroxyphenylpyruvate dioxygenase and related hemolysins	ER	Multiple classes
tr|A0A0R1USF9|A0A0R1USF9_9LACO	COG0049	1e-55	61	208	2	149	1	148	148	Ribosomal protein S7	J	Translation, ribosomal structure and biogenesis
tr|A0A0S7BR37|A0A0S7BR37_9BACT	COG0048	6e-47	75	180	16	143	2	129	129	Ribosomal protein S12	J	Translation, ribosomal structure and biogenesis
tr|A0A0U5P4R4|A0A0U5P4R4_9CLOT	COG0184	1e-27	54	114	1	88	2	89	89	Ribosomal protein S15P/S13E	J	Translation, ribosomal structure and biogenesis
tr|A0A102CXE3|A0A102CXE3_9BACT	COG0261	5e-29	49	119	1	104	1	103	103	Ribosomal protein L21	J	Translation, ribosomal structure and biogenesis
tr|A6ERD6|A6ERD6_9BACT	COG0184	2e-18	46	84.4	1	89	1	89	89	Ribosomal protein S15P/S13E	J	Translation, ribosomal structure and biogenesis
tr|B2KCR3|B2KCR3_ELUMP	COG0510	4e-07	29	48.5	108	183	115	191	269	Predicted choline kinase involved in LPS biosynthesis	M	Cell wall/membrane/envelope biogenesis
tr|C2KV78|C2KV78_9FIRM	COG0057	1e-113	53	403	2	341	1	335	335	Glyceraldehyde-3-phosphate dehydrogenase/erythrose-4-phosphate dehydrogenase	G	Carbohydrate transport and metabolism
tr|C9KPD3|C9KPD3_9FIRM	COG0522	3e-53	52	201	1	197	1	205	205	Ribosomal protein S4 and related proteins	J	Translation, ribosomal structure and biogenesis
tr|D0TIV5|D0TIV5_9BACE	COG1883	1e-121	57	427	11	386	2	375	375	Na+transporting methylmalonyl-CoA/oxaloacetate decarboxylase, beta subunit	C	Energy production and conversion
tr|D2MMF1|D2MMF1_9FIRM	COG0051	3e-29	58	119	1	103	1	102	104	Ribosomal protein S10	J	Translation, ribosomal structure and biogenesis
tr|D4J017|D4J017_BUTFI	COG0050	0	75	671	1	395	1	394	394	GTPases - translation elongation factors	J	Translation, ribosomal structure and biogenesis
tr|D5ERW0|D5ERW0_PRER2	COG4198	1e-104	39	372	4	415	3	405	405	Uncharacterized conserved protein	S	Function unknown
tr|D5EUC3|D5EUC3_PRER2	COG0433	2e-33	27	137	35	435	6	443	520	Predicted ATPase	R	General function prediction only
tr|D5EVZ3|D5EVZ3_PRER2	COG0461	9e-41	40	160	2	204	1	200	201	Orotate phosphoribosyltransferase	F	Nucleotide transport and metabolism
tr|D5EYR8|D5EYR8_PRER2	COG0545	5e-51	46	194	1	200	10	204	205	FKBP-type peptidyl-prolyl cis-trans isomerases 1	O	Posttranslational modification, protein turnover, chaperones
tr|D8DY73|D8DY73_PREBR	COG1158	1e-168	61	586	289	667	41	419	422	Transcription termination factor	K	Transcription
tr|E0RYT8|E0RYT8_BUTPB	COG0126	1e-137	54	481	3	411	2	393	395	3-phosphoglycerate kinase	G	Carbohydrate transport and metabolism
tr|E4T2M6|E4T2M6_PALPW	COG1629	6e-09	14	57.2	113	672	52	547	768	Outer membrane receptor proteins, mostly Fe transport	P	Inorganic ion transport and metabolism
tr|E8LDU8|E8LDU8_9FIRM	COG0092	5e-72	61	264	12	222	1	213	233	Ribosomal protein S3	J	Translation, ribosomal structure and biogenesis
tr|F2NWF0|F2NWF0_TRES6	COG1966	1e-89	32	324	1	571	1	568	575	Carbon starvation protein, predicted membrane protein	T	Signal transduction mechanisms
tr|R6QIM0|R6QIM0_9FIRM	COG0527	1e-103	41	370	1	398	1	446	447	Aspartokinases	E	Amino acid transport and metabolism
tr|F9ZBF6|F9ZBF6_ODOSD	COG3968	0	47	706	25	730	26	724	724	Uncharacterized protein related to glutamine synthetase	R	General function prediction only
tr|G6AW39|G6AW39_9BACT	COG1048	7e-98	21	352	58	745	88	859	861	Aconitase A	C	Energy production and conversion
tr|H1PJV4|H1PJV4_9FIRM	COG0522	1e-49	50	189	1	195	1	205	205	Ribosomal protein S4 and related proteins	J	Translation, ribosomal structure and biogenesis
tr|I0GPD3|I0GPD3_SELRL	COG0016	1e-130	56	456	1	340	2	335	335	Phenylalanyl-tRNA synthetase alpha subunit	J	Translation, ribosomal structure and biogenesis
tr|I5AQF9|I5AQF9_EUBCE	COG0148	1e-176	64	610	4	428	3	420	423	Enolase	G	Carbohydrate transport and metabolism
tr|K2KDM4|K2KDM4_9GAMM	COG2885	2e-30	37	125	1	177	3	187	190	Outer membrane protein and related peptidoglycan-associated (lipo)proteins	M	Cell wall/membrane/envelope biogenesis
tr|L8XSB5|L8XSB5_9SPIR	COG1024	1e-59	43	223	1	252	4	256	257	Enoyl-CoA hydratase/carnithine racemase	I	Lipid transport and metabolism
tr|Q68GZ9|Q68GZ9_RUMGN	COG0459	5e-39	43	154	1	184	88	276	524	Chaperonin GroEL (HSP60 family)	O	Posttranslational modification, protein turnover, chaperones
tr|R5BA03|R5BA03_9BACT	COG0098	1e-47	50	182	4	172	12	181	181	Ribosomal protein S5	J	Translation, ribosomal structure and biogenesis
tr|R5CL26|R5CL26_9BACT	COG0103	4e-40	51	156	1	128	3	130	130	Ribosomal protein S9	J	Translation, ribosomal structure and biogenesis
tr|R5EKB2|R5EKB2_9GAMM	COG0330	4e-46	37	178	12	310	2	291	291	Membrane protease subunits, stomatin/prohibitin homologs	O	Posttranslational modification, protein turnover, chaperones
tr|R5HB26|R5HB26_9FIRM	COG0244	2e-36	44	145	4	179	2	175	175	Ribosomal protein L10	J	Translation, ribosomal structure and biogenesis
tr|R5LC52|R5LC52_9FIRM	COG0197	4e-50	61	190	1	143	2	146	146	Ribosomal protein L16/L10E	J	Translation, ribosomal structure and biogenesis
tr|R5PP64|R5PP64_9BACT	COG2207	2e-09	19	55.3	15	132	5	119	127	AraC-type DNA-binding domain-containing proteins	K	Transcription
tr|R5V1W9|R5V1W9_9FIRM	COG0197	2e-49	63	188	1	135	2	138	146	Ribosomal protein L16/L10E	J	Translation, ribosomal structure and biogenesis
tr|R6BN65|R6BN65_9BACT	COG0031	1e-110	61	392	4	305	1	300	300	Cysteine synthase	E	Amino acid transport and metabolism
tr|R6ES60|R6ES60_9BACT	COG0080	2e-48	60	184	2	141	1	140	141	Ribosomal protein L11	J	Translation, ribosomal structure and biogenesis
tr|R6IFM9|R6IFM9_9FIRM	COG0256	1e-35	61	141	1	119	2	125	125	Ribosomal protein L18	J	Translation, ribosomal structure and biogenesis
tr|R6QKZ5|R6QKZ5_9CLOT	COG0184	1e-28	59	117	1	88	2	89	89	Ribosomal protein S15P/S13E	J	Translation, ribosomal structure and biogenesis
tr|R6W3Q4|R6W3Q4_9BACT	COG0264	1e-47	28	183	1	327	2	275	296	Translation elongation factor Ts	J	Translation, ribosomal structure and biogenesis
tr|R6ZRR9|R6ZRR9_9FIRM	COG3444	8e-53	50	201	163	320	2	159	159	Phosphotransferase system, mannose/fructose/N-acetylgalactosamine-specific component IIB	G	Carbohydrate transport and metabolism
tr|R7FXH8|R7FXH8_9PROT	COG0335	4e-39	61	153	1	113	3	115	115	Ribosomal protein L19	J	Translation, ribosomal structure and biogenesis
tr|R7JMR2|R7JMR2_9FIRM	COG1866	0	57	727	2	532	6	527	529	Phosphoenolpyruvate carboxykinase (ATP)	C	Energy production and conversion
tr|R7R4B0|R7R4B0_9FIRM	COG0098	7e-52	57	196	2	169	13	180	181	Ribosomal protein S5	J	Translation, ribosomal structure and biogenesis
tr|S0G332|S0G332_9DELT	COG0443	0	62	677	1	601	4	579	579	Molecular chaperone	O	Posttranslational modification, protein turnover, chaperones
tr|U2F3C5|U2F3C5_CLOS4	COG0459	1e-134	46	471	1	533	2	523	524	Chaperonin GroEL (HSP60 family)	O	Posttranslational modification, protein turnover, chaperones
tr|U5QHC8|U5QHC8_9CYAN	COG0443	0	61	661	1	598	4	578	579	Molecular chaperone	O	Posttranslational modification, protein turnover, chaperones
tr|W0FMC1|W0FMC1_9BACT	COG2382	1e-21	24	98.1	146	414	60	297	299	Enterochelin esterase and related enzymes	P	Inorganic ion transport and metabolism
tr|W7UFR7|W7UFR7_RUMFL	COG0255	3e-09	58	53.3	2	66	4	68	69	Ribosomal protein L29	J	Translation, ribosomal structure and biogenesis
tr|A0A011QAI9|A0A011QAI9_9PROT	COG1640	1e-123	38	436	3	506	11	514	520	4-alpha-glucanotransferase	G	Carbohydrate transport and metabolism
tr|A0A068NIX9|A0A068NIX9_9ACTO	COG0078	1e-121	52	427	2	331	1	310	310	Ornithine carbamoyltransferase	E	Amino acid transport and metabolism
tr|A0A081C345|A0A081C345_9BACT	COG0050	0	82	698	1	397	1	394	394	GTPases - translation elongation factors	J	Translation, ribosomal structure and biogenesis
tr|A0A095XSL2|A0A095XSL2_9FUSO	COG0210	2e-76	24	280	9	690	1	655	655	Superfamily I DNA and RNA helicases	L	Replication, recombination and repair
tr|A0A096BPZ7|A0A096BPZ7_9BACT	COG0254	3e-20	45	89.9	1	83	1	72	75	Ribosomal protein L31	J	Translation, ribosomal structure and biogenesis
tr|A0A0A0I8B4|A0A0A0I8B4_CLONO	COG0202	4e-95	53	341	1	315	1	309	317	DNA-directed RNA polymerase, alpha subunit/40 kD subunit	K	Transcription
tr|A0A0B2EW91|A0A0B2EW91_9BACL	COG0443	1e-180	52	625	7	618	5	578	579	Molecular chaperone	O	Posttranslational modification, protein turnover, chaperones
tr|A0A0C1XGC9|A0A0C1XGC9_9CYAN	COG0017	1e-142	43	497	1	478	2	435	435	Aspartyl/asparaginyl-tRNA synthetases	J	Translation, ribosomal structure and biogenesis
tr|K2LBJ9|K2LBJ9_9PROT	COG0222	4e-24	71	103	1	125	2	124	124	Ribosomal protein L7/L12	J	Translation, ribosomal structure and biogenesis
tr|A0A0F5FMH9|A0A0F5FMH9_9RHIZ	COG0222	8e-27	70	112	1	126	1	124	124	Ribosomal protein L7/L12	J	Translation, ribosomal structure and biogenesis
tr|A0A0H4HZQ5|A0A0H4HZQ5_9ALTE	COG0148	0	66	629	1	430	1	423	423	Enolase	G	Carbohydrate transport and metabolism
tr|A0A0K1NJS8|A0A0K1NJS8_9BACT	COG0200	2e-28	51	118	1	148	1	151	152	Ribosomal protein L15	J	Translation, ribosomal structure and biogenesis
tr|A0A0M2KHU7|A0A0M2KHU7_9ENTR	COG0086	0	52	929	20	853	7	808	808	DNA-directed RNA polymerase, beta' subunit/160 kD subunit	K	Transcription
tr|A0A0P6XTD3|A0A0P6XTD3_9CHLR	COG0542	0	55	955	5	807	1	783	786	ATPases with chaperone activity, ATP-binding subunit	O	Posttranslational modification, protein turnover, chaperones
tr|A0A0R2B792|A0A0R2B792_LACCL	COG0334	1e-131	42	462	22	448	1	411	411	Glutamate dehydrogenase/leucine dehydrogenase	E	Amino acid transport and metabolism
tr|A0A0S7C3R4|A0A0S7C3R4_9BACT	COG0459	1e-137	46	482	1	534	2	524	524	Chaperonin GroEL (HSP60 family)	O	Posttranslational modification, protein turnover, chaperones
tr|A0A0V2E8U1|A0A0V2E8U1_SALCE	COG0542	0	57	992	5	857	1	783	786	ATPases with chaperone activity, ATP-binding subunit	O	Posttranslational modification, protein turnover, chaperones
tr|A0A109BNL9|A0A109BNL9_HYPSL	COG0094	8e-76	63	276	43	219	2	178	180	Ribosomal protein L5	J	Translation, ribosomal structure and biogenesis
tr|A6NTH8|A6NTH8_9FIRM	COG2407	8e-74	23	271	4	478	3	463	470	L-fucose isomerase and related proteins	G	Carbohydrate transport and metabolism
tr|B4CUX9|B4CUX9_9BACT	COG0091	3e-27	50	114	1	112	9	120	120	Ribosomal protein L22	J	Translation, ribosomal structure and biogenesis
tr|C3JCG0|C3JCG0_POREA	COG0191	5e-95	44	341	7	331	1	286	286	Fructose/tagatose bisphosphate aldolase	G	Carbohydrate transport and metabolism
tr|C9LGT8|C9LGT8_9BACT	COG0199	4e-16	56	76.4	41	100	2	61	61	Ribosomal protein S14	J	Translation, ribosomal structure and biogenesis
tr|D1PCM4|D1PCM4_9BACT	COG1629	3e-14	13	75	122	791	56	665	768	Outer membrane receptor proteins, mostly Fe transport	P	Inorganic ion transport and metabolism
tr|D2ZZE9|D2ZZE9_NEIMU	COG3288	1e-132	63	467	2	366	1	356	356	NAD/NADP transhydrogenase alpha subunit	C	Energy production and conversion
tr|D4J2W8|D4J2W8_BUTFI	COG4213	7e-85	42	307	45	377	18	338	341	ABC-type xylose transport system, periplasmic component	G	Carbohydrate transport and metabolism
tr|D5ES90|D5ES90_PRER2	COG0077	5e-64	37	238	1	273	2	272	279	Prephenate dehydratase	E	Amino acid transport and metabolism
tr|D5EUM6|D5EUM6_PRER2	COG1136	1e-76	55	279	8	232	1	226	226	ABC-type antimicrobial peptide transport system, ATPase component	V	Defense mechanisms
tr|D5EW83|D5EW83_PRER2	COG0781	2e-15	30	76.5	155	252	47	145	151	Transcription termination factor	K	Transcription
tr|D5EYY3|D5EYY3_PRER2	COG0766	1e-114	38	405	1	433	1	417	421	UDP-N-acetylglucosamine enolpyruvyl transferase	M	Cell wall/membrane/envelope biogenesis
tr|D8DZT4|D8DZT4_PREBR	COG0545	7e-44	36	171	78	288	4	203	205	FKBP-type peptidyl-prolyl cis-trans isomerases 1	O	Posttranslational modification, protein turnover, chaperones
tr|E0S0L3|E0S0L3_BUTPB	COG0051	4e-33	59	132	1	103	1	103	104	Ribosomal protein S10	J	Translation, ribosomal structure and biogenesis
tr|E5V5Y8|E5V5Y8_9BACE	COG4771	7e-10	30	60.4	90	233	28	178	699	Outer membrane receptor for ferrienterochelin and colicins	P	Inorganic ion transport and metabolism
tr|E8LIK1|E8LIK1_9GAMM	COG0149	3e-74	48	271	1	252	1	249	251	Triosephosphate isomerase	G	Carbohydrate transport and metabolism
tr|F3AKN7|F3AKN7_9FIRM	COG1744	4e-40	30	158	3	348	7	334	345	Uncharacterized ABC-type transport system, periplasmic component/surface lipoprotein	R	General function prediction only
tr|F6EVW2|F6EVW2_SPHCR	COG0542	0	56	965	6	857	1	781	786	ATPases with chaperone activity, ATP-binding subunit	O	Posttranslational modification, protein turnover, chaperones
tr|G1VD55|G1VD55_9BACT	COG1190	1e-179	51	620	1	502	5	501	502	Lysyl-tRNA synthetase (class II)	J	Translation, ribosomal structure and biogenesis
tr|G6B1K1|G6B1K1_9BACT	COG0112	1e-174	63	605	4	424	11	412	413	Glycine/serine hydroxymethyltransferase	E	Amino acid transport and metabolism
tr|H1Q4E3|H1Q4E3_9BACT	COG0049	2e-46	47	178	1	151	1	148	148	Ribosomal protein S7	J	Translation, ribosomal structure and biogenesis
tr|I0GRL4|I0GRL4_SELRL	COG0115	7e-56	34	211	31	329	5	284	284	Branched-chain amino acid aminotransferase/4-amino-4-deoxychorismate lyase	EH	Multiple classes
tr|I5AVW2|I5AVW2_EUBCE	COG0098	5e-52	58	196	2	169	13	180	181	Ribosomal protein S5	J	Translation, ribosomal structure and biogenesis
tr|K6U7C5|K6U7C5_9CLOT	COG0674	1e-97	39	351	2	384	1	365	365	Pyruvate:ferredoxin oxidoreductase and related 2-oxoacid:ferredoxin oxidoreductases, alpha subunit	C	Energy production and conversion
tr|M2CB24|M2CB24_TREDN	COG0292	2e-30	50	124	1	118	1	118	118	Ribosomal protein L20	J	Translation, ribosomal structure and biogenesis
tr|R5BFG7|R5BFG7_9BACT	COG0052	1e-77	52	283	1	242	1	247	252	Ribosomal protein S2	J	Translation, ribosomal structure and biogenesis
tr|R5CNS2|R5CNS2_9BACT	COG1592	2e-36	39	145	5	175	1	164	166	Rubrerythrin	C	Energy production and conversion
tr|R5EMK0|R5EMK0_9FIRM	COG1104	1e-148	53	518	1	384	1	386	386	Cysteine sulfinate desulfinase/cysteine desulfurase and related enzymes	E	Amino acid transport and metabolism
tr|R5HRX0|R5HRX0_9FIRM	COG1109	5e-79	26	288	36	559	3	461	464	Phosphomannomutase	G	Carbohydrate transport and metabolism
tr|R5LVF1|R5LVF1_9BACT	COG1219	1e-158	55	550	6	400	1	392	408	ATP-dependent protease Clp, ATPase subunit	O	Posttranslational modification, protein turnover, chaperones
tr|R5PV46|R5PV46_9FIRM	COG0050	0	76	665	1	401	1	394	394	GTPases - translation elongation factors	J	Translation, ribosomal structure and biogenesis
tr|R5VI16|R5VI16_9FIRM	COG0360	3e-17	40	80.3	6	97	1	93	112	Ribosomal protein S6	J	Translation, ribosomal structure and biogenesis
tr|R6BXM6|R6BXM6_9CLOT	COG0459	1e-136	47	478	1	533	2	524	524	Chaperonin GroEL (HSP60 family)	O	Posttranslational modification, protein turnover, chaperones
tr|R6EY89|R6EY89_9FIRM	COG0222	2e-23	70	101	2	123	1	124	124	Ribosomal protein L7/L12	J	Translation, ribosomal structure and biogenesis
tr|R6IRM0|R6IRM0_9CLOT	COG0574	1e-169	27	588	4	872	3	739	740	Phosphoenolpyruvate synthase/pyruvate phosphate dikinase	G	Carbohydrate transport and metabolism
tr|R6R6A3|R6R6A3_9CLOT	COG3839	1e-128	56	452	1	362	1	338	338	ABC-type sugar transport systems, ATPase components	G	Carbohydrate transport and metabolism
tr|R6WCU8|R6WCU8_9FIRM	COG0233	5e-57	60	213	1	184	3	187	187	Ribosome recycling factor	J	Translation, ribosomal structure and biogenesis
tr|R7A5Q3|R7A5Q3_9BACE	COG0098	5e-53	58	200	2	168	13	179	181	Ribosomal protein S5	J	Translation, ribosomal structure and biogenesis
tr|R7GTK2|R7GTK2_9FIRM	COG0051	2e-29	55	120	4	104	3	103	104	Ribosomal protein S10	J	Translation, ribosomal structure and biogenesis
tr|R7K2Z8|R7K2Z8_9FIRM	COG0459	1e-136	48	479	1	534	2	524	524	Chaperonin GroEL (HSP60 family)	O	Posttranslational modification, protein turnover, chaperones
tr|R8W0L6|R8W0L6_9CLOT	COG0049	3e-58	63	217	2	149	1	148	148	Ribosomal protein S7	J	Translation, ribosomal structure and biogenesis
tr|S2ZLM8|S2ZLM8_9ACTN	COG0563	2e-47	40	182	1	207	1	178	178	Adenylate kinase and related kinases	F	Nucleotide transport and metabolism
tr|U2KHU8|U2KHU8_TRELE	COG0200	8e-30	49	123	6	149	6	152	152	Ribosomal protein L15	J	Translation, ribosomal structure and biogenesis
tr|U7L6M9|U7L6M9_9CORY	COG0090	1e-106	62	378	1	273	1	274	275	Ribosomal protein L2	J	Translation, ribosomal structure and biogenesis
tr|W0FSZ3|W0FSZ3_9BACT	COG0173	0	56	770	1	548	33	582	585	Aspartyl-tRNA synthetase	J	Translation, ribosomal structure and biogenesis
tr|W7UMD3|W7UMD3_RUMFL	COG0091	1e-32	59	131	1	111	9	119	120	Ribosomal protein L22	J	Translation, ribosomal structure and biogenesis
tr|A0A068DP17|A0A068DP17_9BACT	COG0782	7e-27	46	113	9	158	1	148	151	Transcription elongation factor	K	Transcription
tr|A0A078T7I6|A0A078T7I6_9PORP	COG1541	1e-139	52	489	1	431	9	437	438	Coenzyme F390 synthetase	H	Coenzyme transport and metabolism
tr|A0A096BKV6|A0A096BKV6_9BACT	COG1360	8e-25	25	107	40	269	22	243	244	Flagellar motor protein	N	Cell motility
tr|A0A0A0DCF0|A0A0A0DCF0_9PROT	COG3839	1e-121	49	426	1	357	1	338	338	ABC-type sugar transport systems, ATPase components	G	Carbohydrate transport and metabolism
tr|A0A0B0QVI8|A0A0B0QVI8_APHFL	COG0057	1e-132	60	463	3	338	1	334	335	Glyceraldehyde-3-phosphate dehydrogenase/erythrose-4-phosphate dehydrogenase	G	Carbohydrate transport and metabolism
tr|A0A0C1U7N0|A0A0C1U7N0_9DELT	COG0055	0	78	820	4	470	2	467	468	F0F1-type ATP synthase, beta subunit	C	Energy production and conversion
tr|A0A0F4RNZ0|A0A0F4RNZ0_9RHOB	COG5277	2e-19	49	87.4	8	78	331	401	444	Actin and related proteins	Z	Cytoskeleton
tr|A0A0H3UA90|A0A0H3UA90_9BACT	COG1587	8e-22	24	97.4	2	241	1	244	248	Uroporphyrinogen-III synthase	H	Coenzyme transport and metabolism
tr|A0A0K1MXP4|A0A0K1MXP4_LACPA	COG0051	7e-40	78	155	1	102	1	102	104	Ribosomal protein S10	J	Translation, ribosomal structure and biogenesis
tr|A0A0M1JT79|A0A0M1JT79_9CYAN	COG0514	3e-94	44	341	367	722	13	354	590	Superfamily II DNA helicase	L	Replication, recombination and repair
tr|A0A0P0LCB1|A0A0P0LCB1_BACVU	COG0087	3e-66	53	244	1	205	1	208	218	Ribosomal protein L3	J	Translation, ribosomal structure and biogenesis
tr|A0A0R1X890|A0A0R1X890_9LACO	COG3716	1e-103	49	368	7	309	1	269	269	Phosphotransferase system, mannose/fructose/N-acetylgalactosamine-specific component IID	G	Carbohydrate transport and metabolism
tr|A0A0S7BZW1|A0A0S7BZW1_9BACT	COG0222	8e-19	54	86.1	1	126	2	124	124	Ribosomal protein L7/L12	J	Translation, ribosomal structure and biogenesis
tr|A0A0U9HRD5|A0A0U9HRD5_9BACT	COG0039	5e-94	49	337	3	312	1	313	313	Malate/lactate dehydrogenases	C	Energy production and conversion
tr|A0A108ENJ4|A0A108ENJ4_9BURK	COG0776	3e-23	59	99.8	1	93	2	94	94	Bacterial nucleoid DNA-binding protein	L	Replication, recombination and repair
tr|A6NPE7|A6NPE7_9FIRM	COG3839	1e-127	53	447	1	366	1	338	338	ABC-type sugar transport systems, ATPase components	G	Carbohydrate transport and metabolism
tr|R6CYZ2|R6CYZ2_9BACE	COG0264	6e-23	28	101	1	256	75	275	296	Translation elongation factor Ts	J	Translation, ribosomal structure and biogenesis
tr|C2MBI6|C2MBI6_9PORP	COG0050	0	74	671	1	393	1	392	394	GTPases - translation elongation factors	J	Translation, ribosomal structure and biogenesis
tr|D1PA32|D1PA32_9BACT	COG2017	9e-53	31	201	40	394	3	308	308	Galactose mutarotase and related enzymes	G	Carbohydrate transport and metabolism
tr|D2RMF2|D2RMF2_ACIFV	COG0202	3e-81	46	295	10	323	6	310	317	DNA-directed RNA polymerase, alpha subunit/40 kD subunit	K	Transcription
tr|D4J193|D4J193_BUTFI	COG0674	6e-89	37	323	5	386	3	365	365	Pyruvate:ferredoxin oxidoreductase and related 2-oxoacid:ferredoxin oxidoreductases, alpha subunit	C	Energy production and conversion
tr|D5ERZ6|D5ERZ6_PRER2	COG1109	8e-85	28	308	44	581	1	463	464	Phosphomannomutase	G	Carbohydrate transport and metabolism
tr|D5EUF0|D5EUF0_PRER2	COG0367	1e-127	35	448	1	554	1	542	542	Asparagine synthase (glutamine-hydrolyzing)	E	Amino acid transport and metabolism
tr|D5EW39|D5EW39_PRER2	COG2976	0.0003	16	39.5	32	236	6	198	207	Uncharacterized protein conserved in bacteria	S	Function unknown
tr|D5EYT3|D5EYT3_PRER2	COG0423	1e-138	38	486	2	503	1	551	558	Glycyl-tRNA synthetase (class II)	J	Translation, ribosomal structure and biogenesis
tr|D8DYU9|D8DYU9_PREBR	COG0539	1e-133	44	470	29	565	6	541	541	Ribosomal protein S1	J	Translation, ribosomal structure and biogenesis
tr|E0RZR0|E0RZR0_BUTPB	COG1653	1e-12	17	68.5	51	382	17	339	433	ABC-type sugar transport system, periplasmic component	G	Carbohydrate transport and metabolism
tr|E4U631|E4U631_OCEP5	COG1704	9e-46	49	176	11	177	10	185	185	Uncharacterized conserved protein	S	Function unknown
tr|E8LEL5|E8LEL5_9FIRM	COG4799	0	56	666	3	499	20	526	526	Acetyl-CoA carboxylase, carboxyltransferase component (subunits alpha and beta)	I	Lipid transport and metabolism
tr|F3ACC1|F3ACC1_9FIRM	COG0256	8e-33	54	132	1	122	2	125	125	Ribosomal protein L18	J	Translation, ribosomal structure and biogenesis
tr|F6BGQ9|F6BGQ9_THEXL	COG0099	2e-44	72	171	1	121	1	121	121	Ribosomal protein S13	J	Translation, ribosomal structure and biogenesis
tr|G0VLR3|G0VLR3_MEGEL	COG0674	2e-94	38	341	3	380	2	361	365	Pyruvate:ferredoxin oxidoreductase and related 2-oxoacid:ferredoxin oxidoreductases, alpha subunit	C	Energy production and conversion
tr|G6AZN1|G6AZN1_9BACT	COG1219	1e-155	55	541	7	406	1	392	408	ATP-dependent protease Clp, ATPase subunit	O	Posttranslational modification, protein turnover, chaperones
tr|H1Q2X0|H1Q2X0_9BACT	COG0443	0	58	669	1	599	4	578	579	Molecular chaperone	O	Posttranslational modification, protein turnover, chaperones
tr|I0GQ71|I0GQ71_SELRL	COG0459	1e-134	47	473	1	531	2	524	524	Chaperonin GroEL (HSP60 family)	O	Posttranslational modification, protein turnover, chaperones
tr|R5BAC1|R5BAC1_9CLOT	COG0081	4e-80	56	291	1	223	2	224	228	Ribosomal protein L1	J	Translation, ribosomal structure and biogenesis
tr|K5ZC79|K5ZC79_9PORP	COG4206	2e-09	27	58.8	112	258	18	167	608	Outer membrane cobalamin receptor protein	H	Coenzyme transport and metabolism
tr|M1SZJ8|M1SZJ8_MORMO	COG0828	1e-06	61	44.9	1	67	1	67	67	Ribosomal protein S21	J	Translation, ribosomal structure and biogenesis
tr|Q6XNQ9|Q6XNQ9_9SYNE	COG1850	1e-141	53	495	1	370	73	417	429	Ribulose 1,5-bisphosphate carboxylase, large subunit	G	Carbohydrate transport and metabolism
tr|R5CLS7|R5CLS7_9BACT	COG0222	4e-18	55	83.8	1	126	2	124	124	Ribosomal protein L7/L12	J	Translation, ribosomal structure and biogenesis
tr|R5EKX5|R5EKX5_9GAMM	COG0088	2e-50	45	192	1	203	2	211	214	Ribosomal protein L4	J	Translation, ribosomal structure and biogenesis
tr|R5HG29|R5HG29_9FIRM	COG4992	1e-121	43	427	15	408	11	403	404	Ornithine/acetylornithine aminotransferase	E	Amino acid transport and metabolism
tr|R5LN60|R5LN60_9BACT	COG0459	1e-135	46	476	1	534	2	524	524	Chaperonin GroEL (HSP60 family)	O	Posttranslational modification, protein turnover, chaperones
tr|R5PSZ6|R5PSZ6_9BACT	COG0156	1e-102	41	367	1	388	4	388	388	7-keto-8-aminopelargonate synthetase and related enzymes	H	Coenzyme transport and metabolism
tr|R5V935|R5V935_9FIRM	COG0334	1e-144	46	504	24	450	1	410	411	Glutamate dehydrogenase/leucine dehydrogenase	E	Amino acid transport and metabolism
tr|R6BTJ5|R6BTJ5_9BACT	COG0711	3e-15	34	74.9	8	164	6	161	161	F0F1-type ATP synthase, subunit b	C	Energy production and conversion
tr|R6EWU7|R6EWU7_9BACT	COG0360	3e-18	44	83.7	2	95	1	94	112	Ribosomal protein S6	J	Translation, ribosomal structure and biogenesis
tr|R6ILG4|R6ILG4_9FIRM	COG0055	0	76	822	1	471	1	468	468	F0F1-type ATP synthase, beta subunit	C	Energy production and conversion
tr|R6R032|R6R032_9FIRM	COG0522	3e-49	49	187	1	197	1	205	205	Ribosomal protein S4 and related proteins	J	Translation, ribosomal structure and biogenesis
tr|R6W791|R6W791_9BACT	COG1884	0	57	727	32	552	25	548	548	Methylmalonyl-CoA mutase, N-terminal domain/subunit	I	Lipid transport and metabolism
tr|R6ZZE7|R6ZZE7_9FIRM	COG0198	6e-21	65	92.3	3	103	2	104	104	Ribosomal protein L24	J	Translation, ribosomal structure and biogenesis
tr|R7GKJ3|R7GKJ3_9CLOT	COG0203	1e-33	50	135	3	118	7	116	116	Ribosomal protein L17	J	Translation, ribosomal structure and biogenesis
tr|R7JTV3|R7JTV3_9FIRM	COG0574	1e-170	28	592	1	871	1	739	740	Phosphoenolpyruvate synthase/pyruvate phosphate dikinase	G	Carbohydrate transport and metabolism
tr|R7RTT5|R7RTT5_9CLOT	COG0126	1e-158	66	550	1	395	2	393	395	3-phosphoglycerate kinase	G	Carbohydrate transport and metabolism
tr|S1R7S7|S1R7S7_9ENTE	COG1132	2e-53	25	204	2	508	7	536	567	ABC-type multidrug transport system, ATPase and permease components	V	Defense mechanisms
tr|U2J748|U2J748_9BACT	COG1262	2e-26	30	113	247	440	129	314	314	Uncharacterized conserved protein	S	Function unknown
tr|U6RBT2|U6RBT2_9BACE	COG2825	2e-11	28	62.3	1	167	1	167	170	Outer membrane protein	M	Cell wall/membrane/envelope biogenesis
tr|W0FQ61|W0FQ61_9BACT	COG0050	0	78	690	10	412	1	394	394	GTPases - translation elongation factors	J	Translation, ribosomal structure and biogenesis
tr|W7UJG7|W7UJG7_RUMFL	COG0776	6e-22	57	95.6	1	91	2	92	94	Bacterial nucleoid DNA-binding protein	L	Replication, recombination and repair
tr|A0A011V021|A0A011V021_RUMAL	COG1905	8e-48	48	183	8	163	2	157	160	NADH:ubiquinone oxidoreductase 24 kD subunit	C	Energy production and conversion
tr|A0A081LAU2|A0A081LAU2_9BACI	COG3839	1e-126	54	443	1	357	1	336	338	ABC-type sugar transport systems, ATPase components	G	Carbohydrate transport and metabolism
tr|A0A095Y0X0|A0A095Y0X0_9BACT	COG0184	2e-20	51	91	1	89	1	89	89	Ribosomal protein S15P/S13E	J	Translation, ribosomal structure and biogenesis
tr|A0A096C9D9|A0A096C9D9_9BACT	COG1053	2e-92	31	333	32	653	3	561	562	Succinate dehydrogenase/fumarate reductase, flavoprotein subunit	C	Energy production and conversion
tr|A0A0A0Z472|A0A0A0Z472_9ENTR	COG5271	7e-07	16	48.9	66	327	4018	4268	4600	AAA ATPase containing von Willebrand factor type A (vWA) domain	R	General function prediction only
tr|A0A0B2F1A3|A0A0B2F1A3_9BACL	COG5023	0	59	677	5	453	1	442	443	Tubulin	Z	Cytoskeleton
tr|A0A0C2D359|A0A0C2D359_9DELT	COG0443	1e-104	39	373	1	571	1	565	579	Molecular chaperone	O	Posttranslational modification, protein turnover, chaperones
tr|A0A0D8IDW5|A0A0D8IDW5_9CLOT	COG0069	0	56	633	712	1202	1	485	485	Glutamate synthase domain 2	E	Amino acid transport and metabolism
tr|A0A0F5IM33|A0A0F5IM33_9PORP	COG0667	3e-37	24	149	1	301	1	310	316	Predicted oxidoreductases (related to aryl-alcohol dehydrogenases)	C	Energy production and conversion
tr|A0A0H4T0K0|A0A0H4T0K0_9CHLR	COG0090	5e-95	58	340	1	275	1	275	275	Ribosomal protein L2	J	Translation, ribosomal structure and biogenesis
tr|A0A0K1PDI8|A0A0K1PDI8_9DELT	COG0185	2e-35	70	140	1	90	1	90	93	Ribosomal protein S19	J	Translation, ribosomal structure and biogenesis
tr|A0A0R2FF63|A0A0R2FF63_9LACO	COG0508	4e-85	36	308	1	409	1	403	404	Pyruvate/2-oxoglutarate dehydrogenase complex, dihydrolipoamide acyltransferase (E2) component, and related enzymes	C	Energy production and conversion
tr|A0A0S7XZ41|A0A0S7XZ41_9DELT	COG0099	1e-36	59	145	1	121	1	121	121	Ribosomal protein S13	J	Translation, ribosomal structure and biogenesis
tr|A0A0V8QCV2|A0A0V8QCV2_9FIRM	COG1478	0.0001	30	41	15	82	12	71	257	Uncharacterized conserved protein	S	Function unknown
tr|A0A117J2U0|A0A117J2U0_9FIRM	COG0081	3e-80	60	291	1	226	1	227	228	Ribosomal protein L1	J	Translation, ribosomal structure and biogenesis
tr|A6NXE4|A6NXE4_9FIRM	COG0096	2e-50	62	191	1	133	1	132	132	Ribosomal protein S8	J	Translation, ribosomal structure and biogenesis
tr|B5CWN1|B5CWN1_BACPM	COG0574	1e-168	28	584	6	905	1	740	740	Phosphoenolpyruvate synthase/pyruvate phosphate dikinase	G	Carbohydrate transport and metabolism
tr|R6HS21|R6HS21_9FIRM	COG0185	4e-35	65	139	1	86	1	86	93	Ribosomal protein S19	J	Translation, ribosomal structure and biogenesis
tr|D1PF45|D1PF45_9BACT	COG4206	2e-10	22	61.9	109	297	20	215	608	Outer membrane cobalamin receptor protein	H	Coenzyme transport and metabolism
tr|D3HUX4|D3HUX4_9BACT	COG0031	1e-111	62	395	4	305	1	300	300	Cysteine synthase	E	Amino acid transport and metabolism
tr|D4JA09|D4JA09_9FIRM	COG0031	1e-112	63	399	4	306	1	300	300	Cysteine synthase	E	Amino acid transport and metabolism
tr|D5EUQ5|D5EUQ5_PRER2	COG0203	6e-38	54	150	1	116	1	116	116	Ribosomal protein L17	J	Translation, ribosomal structure and biogenesis
tr|D5EWF3|D5EWF3_PRER2	COG0479	6e-29	27	121	8	252	4	234	234	Succinate dehydrogenase/fumarate reductase, Fe-S protein subunit	C	Energy production and conversion
tr|D5EZ21|D5EZ21_PRER2	COG0776	3e-14	30	70.2	1	90	2	91	94	Bacterial nucleoid DNA-binding protein	L	Replication, recombination and repair
tr|D8E065|D8E065_PREBR	COG0048	8e-48	77	182	1	123	7	129	129	Ribosomal protein S12	J	Translation, ribosomal structure and biogenesis
tr|E0S0M8|E0S0M8_BUTPB	COG0096	3e-47	57	180	1	133	1	132	132	Ribosomal protein S8	J	Translation, ribosomal structure and biogenesis
tr|E5WN91|E5WN91_9BACI	COG1202	4e-15	22	77.7	308	641	159	546	830	Superfamily II helicase, archaea-specific	R	General function prediction only
tr|E8LM74|E8LM74_9GAMM	COG1882	0	56	923	1	747	7	755	755	Pyruvate-formate lyase	C	Energy production and conversion
tr|F3B626|F3B626_9FIRM	COG0522	1e-48	50	185	1	197	1	205	205	Ribosomal protein S4 and related proteins	J	Translation, ribosomal structure and biogenesis
tr|F7JY80|F7JY80_9FIRM	COG0256	1e-31	57	128	1	107	17	125	125	Ribosomal protein L18	J	Translation, ribosomal structure and biogenesis
tr|G7M4Q0|G7M4Q0_9CLOT	COG0674	1e-100	40	361	3	377	1	357	365	Pyruvate:ferredoxin oxidoreductase and related 2-oxoacid:ferredoxin oxidoreductases, alpha subunit	C	Energy production and conversion
tr|I0GSJ3|I0GSJ3_SELRL	COG0776	7e-17	46	79	6	87	2	83	94	Bacterial nucleoid DNA-binding protein	L	Replication, recombination and repair
tr|M2Q2J3|M2Q2J3_9FIRM	COG0334	1e-135	43	473	18	448	1	411	411	Glutamate dehydrogenase/leucine dehydrogenase	E	Amino acid transport and metabolism
tr|Q8KVI7|Q8KVI7_9BACT	COG0459	2e-36	41	145	1	184	88	276	524	Chaperonin GroEL (HSP60 family)	O	Posttranslational modification, protein turnover, chaperones
tr|R5BHR0|R5BHR0_9BACT	COG0185	3e-31	58	126	1	89	1	88	93	Ribosomal protein S19	J	Translation, ribosomal structure and biogenesis
tr|R5CQP9|R5CQP9_9BACT	COG1309	4e-13	25	68.1	4	163	11	169	201	Transcriptional regulator	K	Transcription
tr|R5EP55|R5EP55_9GAMM	COG0039	3e-61	36	228	1	313	1	313	313	Malate/lactate dehydrogenases	C	Energy production and conversion
tr|R5HYE7|R5HYE7_9BACT	COG0522	3e-55	50	207	1	200	1	205	205	Ribosomal protein S4 and related proteins	J	Translation, ribosomal structure and biogenesis
tr|R5M1C4|R5M1C4_9MOLU	COG0776	2e-24	60	104	1	90	2	91	94	Bacterial nucleoid DNA-binding protein	L	Replication, recombination and repair
tr|R5PVZ8|R5PVZ8_9BACT	COG0200	2e-28	52	118	1	148	1	151	152	Ribosomal protein L15	J	Translation, ribosomal structure and biogenesis
tr|R5VNZ1|R5VNZ1_9FIRM	COG0049	1e-10	70	58.3	1	34	115	148	148	Ribosomal protein S7	J	Translation, ribosomal structure and biogenesis
tr|R6C7R5|R6C7R5_9FIRM	COG0103	8e-48	64	182	9	133	6	130	130	Ribosomal protein S9	J	Translation, ribosomal structure and biogenesis
tr|R6F3Q2|R6F3Q2_9BACT	COG0653	1e-152	40	532	414	1106	238	820	822	Preprotein translocase subunit SecA (ATPase, RNA helicase)	U	Intracellular trafficking, secretion, and vesicular transport
tr|R6J306|R6J306_9FIRM	COG0231	6e-36	44	143	1	129	3	131	131	Translation elongation factor P (EF-P)/translation initiation factor 5A (eIF-5A)	J	Translation, ribosomal structure and biogenesis
tr|R6RDE6|R6RDE6_9CLOT	COG0334	1e-125	41	442	19	448	1	410	411	Glutamate dehydrogenase/leucine dehydrogenase	E	Amino acid transport and metabolism
tr|R6WFD8|R6WFD8_9FIRM	COG0776	6e-24	62	102	1	91	2	92	94	Bacterial nucleoid DNA-binding protein	L	Replication, recombination and repair
tr|R7AE66|R7AE66_9CLOT	COG0203	4e-23	34	101	3	178	6	116	116	Ribosomal protein L17	J	Translation, ribosomal structure and biogenesis
tr|R7H0I5|R7H0I5_9BACT	COG0088	9e-48	42	183	1	209	2	212	214	Ribosomal protein L4	J	Translation, ribosomal structure and biogenesis
tr|R7KPP6|R7KPP6_9FIRM	COG0041	5e-45	47	173	1	160	2	162	162	Phosphoribosylcarboxyaminoimidazole (NCAIR) mutase	F	Nucleotide transport and metabolism
tr|R9H765|R9H765_BACT4	COG4206	0.0002	24	42.3	33	190	21	160	608	Outer membrane cobalamin receptor protein	H	Coenzyme transport and metabolism
tr|S3JK41|S3JK41_TRESO	COG1528	2e-44	40	171	1	167	1	167	167	Ferritin-like protein	P	Inorganic ion transport and metabolism
tr|U2KT82|U2KT82_9BACT	COG2885	3e-15	24	76.4	235	372	41	181	190	Outer membrane protein and related peptidoglycan-associated (lipo)proteins	M	Cell wall/membrane/envelope biogenesis
tr|U7UKC2|U7UKC2_9BACT	COG0244	8e-17	34	80.3	1	165	3	167	175	Ribosomal protein L10	J	Translation, ribosomal structure and biogenesis
tr|W0VBN6|W0VBN6_9BURK	COG2313	1e-116	66	412	1	301	7	307	310	Uncharacterized enzyme involved in pigment biosynthesis	Q	Secondary metabolites biosynthesis, transport and catabolism
tr|W7UV77|W7UV77_RUMFL	COG2805	1e-122	52	430	1	355	1	353	353	Tfp pilus assembly protein, pilus retraction ATPase PilT	NU	Multiple classes
tr|D5AI72|D5AI72_STRGZ	COG0698	8e-40	31	156	1	160	1	151	151	Ribose 5-phosphate isomerase RpiB	G	Carbohydrate transport and metabolism
tr|A0A067WCM5|A0A067WCM5_9RHIZ	COG0256	4e-31	55	126	1	120	5	125	125	Ribosomal protein L18	J	Translation, ribosomal structure and biogenesis
tr|A0A078S2E3|A0A078S2E3_BACUN	COG5016	5e-67	29	249	1	452	2	429	472	Pyruvate/oxaloacetate carboxyltransferase	C	Energy production and conversion
tr|A0A095SEK3|A0A095SEK3_9GAMM	COG0074	1e-123	71	436	1	291	1	291	293	Succinyl-CoA synthetase, alpha subunit	C	Energy production and conversion
tr|A0A096BKA5|A0A096BKA5_9BACT	COG1028	5e-49	46	187	1	240	5	250	251	Dehydrogenases with different specificities (related to short-chain alcohol dehydrogenases)	IQR	Multiple classes
tr|A0A0A0C447|A0A0A0C447_9CELL	COG0292	1e-37	67	148	1	118	1	118	118	Ribosomal protein L20	J	Translation, ribosomal structure and biogenesis
tr|A0A0B0QNV4|A0A0B0QNV4_APHFL	COG0050	0	73	652	1	409	1	394	394	GTPases - translation elongation factors	J	Translation, ribosomal structure and biogenesis
tr|A0A0C1U2T0|A0A0C1U2T0_9CLOT	COG0184	3e-25	59	106	1	87	3	89	89	Ribosomal protein S15P/S13E	J	Translation, ribosomal structure and biogenesis
tr|A0A0D6WSU6|A0A0D6WSU6_9ACTN	COG1020	1e-119	37	423	34	678	1	642	642	Non-ribosomal peptide synthetase modules and related proteins	Q	Secondary metabolites biosynthesis, transport and catabolism
tr|A0A0F4RN69|A0A0F4RN69_9RHOB	COG0126	1e-131	51	463	1	390	2	390	395	3-phosphoglycerate kinase	G	Carbohydrate transport and metabolism
tr|A0A0H3U8F4|A0A0H3U8F4_9BACT	COG1592	5e-21	33	94.2	64	186	5	131	166	Rubrerythrin	C	Energy production and conversion
tr|A0A0K1FG08|A0A0K1FG08_9FIRM	COG0050	0	79	693	1	393	1	392	394	GTPases - translation elongation factors	J	Translation, ribosomal structure and biogenesis
tr|A0A0P0GVJ5|A0A0P0GVJ5_9BACE	COG0800	3e-47	37	181	5	219	2	211	211	2-keto-3-deoxy-6-phosphogluconate aldolase	G	Carbohydrate transport and metabolism
tr|A0A0R1WSI6|A0A0R1WSI6_9LACO	COG0057	1e-106	50	379	2	342	1	334	335	Glyceraldehyde-3-phosphate dehydrogenase/erythrose-4-phosphate dehydrogenase	G	Carbohydrate transport and metabolism
tr|A0A0S7BYS9|A0A0S7BYS9_9BACT	COG0055	0	66	750	6	497	3	465	468	F0F1-type ATP synthase, beta subunit	C	Energy production and conversion
tr|A0A0U9HGI8|A0A0U9HGI8_9THEO	COG0054	9e-57	62	212	3	153	2	152	152	Riboflavin synthase beta-chain	H	Coenzyme transport and metabolism
tr|B3JHH2|B3JHH2_9BACE	COG0090	2e-96	56	345	1	273	1	274	275	Ribosomal protein L2	J	Translation, ribosomal structure and biogenesis
tr|C2MAQ5|C2MAQ5_9PORP	COG0184	4e-22	57	96	1	88	1	88	89	Ribosomal protein S15P/S13E	J	Translation, ribosomal structure and biogenesis
tr|C9KQM9|C9KQM9_9FIRM	COG0052	1e-104	66	369	14	254	1	240	252	Ribosomal protein S2	J	Translation, ribosomal structure and biogenesis
tr|D1P8Q7|D1P8Q7_9BACT	COG1940	7e-45	33	174	4	325	2	307	314	Transcriptional regulator/sugar kinase	KG	Multiple classes
tr|D2RM90|D2RM90_ACIFV	COG0427	1e-147	47	515	5	504	3	499	501	Acetyl-CoA hydrolase	C	Energy production and conversion
tr|D4J0Y8|D4J0Y8_BUTFI	COG0448	1e-129	52	456	1	376	1	386	393	ADP-glucose pyrophosphorylase	G	Carbohydrate transport and metabolism
tr|D5ERZ4|D5ERZ4_PRER2	COG0060	0	33	821	12	1121	19	933	933	Isoleucyl-tRNA synthetase	J	Translation, ribosomal structure and biogenesis
tr|D5EUE7|D5EUE7_PRER2	COG0347	9e-21	42	92.1	1	111	1	112	112	Nitrogen regulatory protein PII	E	Amino acid transport and metabolism
tr|D5EW35|D5EW35_PRER2	COG0793	1e-70	40	261	35	349	40	357	406	Periplasmic protease	M	Cell wall/membrane/envelope biogenesis
tr|D5EYT2|D5EYT2_PRER2	COG1629	1e-05	14	46.1	129	698	40	521	768	Outer membrane receptor proteins, mostly Fe transport	P	Inorganic ion transport and metabolism
tr|D8DYR1|D8DYR1_PREBR	COG2017	1e-51	35	197	17	360	3	307	308	Galactose mutarotase and related enzymes	G	Carbohydrate transport and metabolism
tr|E0RZI8|E0RZI8_BUTPB	COG0244	4e-35	50	141	5	169	6	171	175	Ribosomal protein L10	J	Translation, ribosomal structure and biogenesis
tr|E4TQQ9|E4TQQ9_MARTH	COG0811	2e-23	28	103	79	280	8	209	216	Biopolymer transport proteins	U	Intracellular trafficking, secretion, and vesicular transport
tr|E8LEL3|E8LEL3_9FIRM	COG1703	1e-93	47	336	2	307	6	318	323	Putative periplasmic protein kinase ArgK and related GTPases of G3E family	E	Amino acid transport and metabolism
tr|R6RYM2|R6RYM2_9FIRM	COG0674	1e-94	40	341	3	383	1	362	365	Pyruvate:ferredoxin oxidoreductase and related 2-oxoacid:ferredoxin oxidoreductases, alpha subunit	C	Energy production and conversion
tr|F6BG38|F6BG38_THEXL	COG0228	5e-28	60	115	2	82	1	82	87	Ribosomal protein S16	J	Translation, ribosomal structure and biogenesis
tr|G0IXB7|G0IXB7_CYCMS	COG0096	7e-42	55	162	1	131	3	132	132	Ribosomal protein S8	J	Translation, ribosomal structure and biogenesis
tr|H1Q2P2|H1Q2P2_9BACT	COG0462	1e-102	54	364	5	310	3	313	314	Phosphoribosylpyrophosphate synthetase	FE	Multiple classes
tr|I0GQ26|I0GQ26_SELRL	COG0191	5e-94	48	337	1	321	1	286	286	Fructose/tagatose bisphosphate aldolase	G	Carbohydrate transport and metabolism
tr|I5AT55|I5AT55_EUBCE	COG0049	5e-54	60	203	2	149	1	148	148	Ribosomal protein S7	J	Translation, ribosomal structure and biogenesis
tr|K5CPT5|K5CPT5_9BACE	COG2148	8e-33	47	135	258	387	98	225	226	Sugar transferases involved in lipopolysaccharide synthesis	M	Cell wall/membrane/envelope biogenesis
tr|M1MY99|M1MY99_9CLOT	COG0292	4e-38	58	149	1	118	1	118	118	Ribosomal protein L20	J	Translation, ribosomal structure and biogenesis
tr|R5BBQ7|R5BBQ7_9CLOT	COG0049	8e-57	60	212	2	149	1	148	148	Ribosomal protein S7	J	Translation, ribosomal structure and biogenesis
tr|R5CLP4|R5CLP4_9BACT	COG1734	7e-07	25	46.2	8	124	2	111	120	DnaK suppressor protein	T	Signal transduction mechanisms
tr|R5EKS4|R5EKS4_9FIRM	COG0264	2e-72	43	265	1	306	2	296	296	Translation elongation factor Ts	J	Translation, ribosomal structure and biogenesis
tr|R5HES9|R5HES9_9FIRM	COG4799	1e-104	36	373	7	476	45	524	526	Acetyl-CoA carboxylase, carboxyltransferase component (subunits alpha and beta)	I	Lipid transport and metabolism
tr|R5LMW1|R5LMW1_9BACT	COG0166	1e-96	33	347	1	439	1	436	446	Glucose-6-phosphate isomerase	G	Carbohydrate transport and metabolism
tr|R5PSB0|R5PSB0_9BACT	COG0049	3e-45	47	174	1	151	1	148	148	Ribosomal protein S7	J	Translation, ribosomal structure and biogenesis
tr|R5V8W1|R5V8W1_9FIRM	COG0255	5e-10	56	56	2	66	4	68	69	Ribosomal protein L29	J	Translation, ribosomal structure and biogenesis
tr|R6BT38|R6BT38_9FIRM	COG0335	1e-34	55	138	2	112	3	113	115	Ribosomal protein L19	J	Translation, ribosomal structure and biogenesis
tr|R6EVX7|R6EVX7_9BACT	COG0522	3e-56	50	211	1	201	1	205	205	Ribosomal protein S4 and related proteins	J	Translation, ribosomal structure and biogenesis
tr|R6IKT1|R6IKT1_9FIRM	COG0834	2e-45	41	176	2	256	1	265	275	ABC-type amino acid transport/signal transduction systems, periplasmic component/domain	ET	Multiple classes
tr|R6QXP1|R6QXP1_9FIRM	COG0256	4e-31	49	126	1	122	2	125	125	Ribosomal protein L18	J	Translation, ribosomal structure and biogenesis
tr|R6W5Q3|R6W5Q3_9BACT	COG0848	2e-09	28	55.6	5	73	8	75	137	Biopolymer transport protein	U	Intracellular trafficking, secretion, and vesicular transport
tr|R6ZZD1|R6ZZD1_9FIRM	COG0051	2e-33	60	133	1	104	1	104	104	Ribosomal protein S10	J	Translation, ribosomal structure and biogenesis
tr|R7GKB3|R7GKB3_9FIRM	COG0211	3e-31	70	126	9	93	1	85	87	Ribosomal protein L27	J	Translation, ribosomal structure and biogenesis
[truncated: 6,857 more rows]

## Sheet: COG assignments_archaea
#Query	Hit	E-value	Identity	Score	query-start	query-end	hit-start	hit-end	hit-length	description	class	class description
[truncated: 342 more rows]
