# Supplementary material for: A Structural and Functional Elucidation of the Rumen Microbiome Influenced by Various Diets and Microenvironments
Source: Front Microbiol. 2017 Aug 24;8:1605. doi: 10.3389/fmicb.2017.01605 (PMC5573736; doi:10.3389/fmicb.2017.01605)
Supplement: Table S5 — List of ABC transporters. [file Table5.XLSX]

## Sheet: ABC Transporters
ABC transporter Category	KEGG Orthology	Name	#	Uniprot Accession	Taxonomy	KEGG_no
Phosphate and amino acid transporters	ko:K01999	livK	7	E2NQP3	Firmicutes	K01999
Phosphate and amino acid transporters				M2Q1V7	Firmicutes	K01999
Phosphate and amino acid transporters				R5AX32	Firmicutes	K01999
Phosphate and amino acid transporters				R5ISW2	Firmicutes	K01999
Phosphate and amino acid transporters				R5RWG0	Firmicutes	K01999
Phosphate and amino acid transporters				R6HCU9	Firmicutes	K01999
Phosphate and amino acid transporters				R7M3K8	Firmicutes	K01999
Mineral and organic ion transporters	ko:K02010	afuC	1	D9R4T9	Firmicutes	K02010
Mineral and organic ion transporters	ko:K02012	afuA	10	A0A010Z8A6	Firmicutes	K02012
Mineral and organic ion transporters				A0A0F0C745	Firmicutes	K02012
Mineral and organic ion transporters				C0D037	Firmicutes	K02012
Mineral and organic ion transporters				D2RMP7	Firmicutes	K02012
Mineral and organic ion transporters				R6I8Y8	Firmicutes	K02012
Mineral and organic ion transporters				F4XAV8	Firmicutes	K02012
Mineral and organic ion transporters				F5RLV7	Firmicutes	K02012
Mineral and organic ion transporters				R5S406	Firmicutes	K02012
Mineral and organic ion transporters				R6LWT9	Firmicutes	K02012
Mineral and organic ion transporters				W3AS91	Firmicutes	K02012
Phosphate and amino acid transporters	ko:K02036	pstB	1	A0A098Y5X3	Actinobacteria	K02036
Phosphate and amino acid transporters	ko:K02040	pstS	1	D5EU96	Bacteroidetes	K02040
Phosphate and amino acid transporters	ko:K02041	phnC	1	A0A0J6FXP5	Proteobacteria	K02041
Phosphate and amino acid transporters	ko:K02044	phnD	3	R5AEQ6	Firmicutes	K02044
Phosphate and amino acid transporters				R5B3S3	Firmicutes	K02044
Phosphate and amino acid transporters				R7BL56	Firmicutes	K02044
Oligosaccharide, polyol and lipid transporters	ko:K02065	mlaF	1	R5CPF1	Bacteroidetes	K02065
Oligosaccharide, polyol and lipid transporters	ko:K02067	mlaD	1	A0A096AUX8	Bacteroidetes	K02067
Phosphate and amino acid transporters	ko:K02071	metN	1	A0A076YW98	Firmicutes	K02071
Phosphate and amino acid transporters	ko:K02073	metQ	10	A0A099SBQ5	Firmicutes	K02073
Phosphate and amino acid transporters				A0A0L8QPD6	Actinobacteria	K02073
Phosphate and amino acid transporters				U2UQL9	Firmicutes	K02073
Phosphate and amino acid transporters				F4EVJ5	Firmicutes	K02073
Phosphate and amino acid transporters				F7NMJ6	Firmicutes	K02073
Phosphate and amino acid transporters				I0GM92	Firmicutes	K02073
Phosphate and amino acid transporters				R5ECG1	Proteobacteria	K02073
Phosphate and amino acid transporters				R5L4N5	Spirochaetes	K02073
Phosphate and amino acid transporters				R5TAK3	Firmicutes	K02073
Phosphate and amino acid transporters				W9H8Y9	Proteobacteria	K02073
Monosaccharide transporters	ko:K05813	ugpB	1	A0A098TDD9	Proteobacteria	K05813
Monosaccharide transporters	ko:K05816	ugpC	3	A0A090FW28	Proteobacteria	K05816
Monosaccharide transporters				A0A0A1MST8	Firmicutes	K05816
Monosaccharide transporters				A0A0M0I975	Proteobacteria	K05816
Mineral and organic ion transporters	ko:K05847	opuA	1	A0A0H3HJL7	Proteobacteria	K05847
Phosphate and amino acid transporters	ko:K10005	gluB	1	W0FHE3	Others	K10005
Phosphate and amino acid transporters	ko:K10036	glnH	1	R6IKT1	Firmicutes	K10036
Phosphate and amino acid transporters	ko:K10039	ABC.GLN1.S	1	R5YAX5	Firmicutes	K10039
Oligosaccharide, polyol and lipid transporters	ko:K10108	malE	9	A0A087BKF8	Actinobacteria	K10108
Oligosaccharide, polyol and lipid transporters				A0A087CB91	Actinobacteria	K10108
Oligosaccharide, polyol and lipid transporters				A0A0A5NP40	Proteobacteria	K10108
Oligosaccharide, polyol and lipid transporters				A7B286	Firmicutes	K10108
Oligosaccharide, polyol and lipid transporters				D4J064	Firmicutes	K10108
Oligosaccharide, polyol and lipid transporters				E0RYP9	Firmicutes	K10108
Oligosaccharide, polyol and lipid transporters				M2Q5U1	Firmicutes	K10108
Oligosaccharide, polyol and lipid transporters				R5ES04	Proteobacteria	K10108
Oligosaccharide, polyol and lipid transporters				R5USN0	Firmicutes	K10108
Oligosaccharide, polyol and lipid transporters	ko:K10110	malG	1	U3KUT0	Others	K10110
Oligosaccharide, polyol and lipid transporters	ko:K10111	malK	3	A0A023RME3	Proteobacteria	K10111
Oligosaccharide, polyol and lipid transporters				A0A037ZJI0	Proteobacteria	K10111
Oligosaccharide, polyol and lipid transporters				A0A0M2R994	Proteobacteria	K10111
Oligosaccharide, polyol and lipid transporters	ko:K10112	msmX	39	A0A011VW90	Firmicutes	K10112
Oligosaccharide, polyol and lipid transporters				I8UG47	Firmicutes	K10112
Oligosaccharide, polyol and lipid transporters				A0A081LAU2	Firmicutes	K10112
Oligosaccharide, polyol and lipid transporters				A0A099SAV0	Firmicutes	K10112
Oligosaccharide, polyol and lipid transporters				R7IR57	Firmicutes	K10112
Oligosaccharide, polyol and lipid transporters				A5Z6Y2	Firmicutes	K10112
Oligosaccharide, polyol and lipid transporters				A6BF21	Firmicutes	K10112
Oligosaccharide, polyol and lipid transporters				A6NPE7	Firmicutes	K10112
Oligosaccharide, polyol and lipid transporters				A7VHN7	Firmicutes	K10112
Oligosaccharide, polyol and lipid transporters				A9BIX1	Others	K10112
Oligosaccharide, polyol and lipid transporters				C6B5A6	Proteobacteria	K10112
Oligosaccharide, polyol and lipid transporters				C6LLK6	Firmicutes	K10112
Oligosaccharide, polyol and lipid transporters				F7JKY1	Firmicutes	K10112
Oligosaccharide, polyol and lipid transporters				D4S2U8	Firmicutes	K10112
Oligosaccharide, polyol and lipid transporters				D9TT32	Firmicutes	K10112
Oligosaccharide, polyol and lipid transporters				E0RZW6	Firmicutes	K10112
Oligosaccharide, polyol and lipid transporters				E7GP96	Firmicutes	K10112
Oligosaccharide, polyol and lipid transporters				F2NSH4	Spirochaetes	K10112
Oligosaccharide, polyol and lipid transporters				F4A0H9	Firmicutes	K10112
Oligosaccharide, polyol and lipid transporters				F7KGA0	Firmicutes	K10112
Oligosaccharide, polyol and lipid transporters				G5IKV5	Firmicutes	K10112
Oligosaccharide, polyol and lipid transporters				G7WGB0	Firmicutes	K10112
Oligosaccharide, polyol and lipid transporters				I0X9G3	Spirochaetes	K10112
Oligosaccharide, polyol and lipid transporters				N9Y4B1	Firmicutes	K10112
Oligosaccharide, polyol and lipid transporters				R5Q3Y8	Firmicutes	K10112
Oligosaccharide, polyol and lipid transporters				R5QPP0	Firmicutes	K10112
Oligosaccharide, polyol and lipid transporters				R6E4G7	Firmicutes	K10112
Oligosaccharide, polyol and lipid transporters				R6R6A3	Firmicutes	K10112
Oligosaccharide, polyol and lipid transporters				R6T4K3	Firmicutes	K10112
Oligosaccharide, polyol and lipid transporters				R6Z0S9	Actinobacteria	K10112
Oligosaccharide, polyol and lipid transporters				R6ZDG1	Actinobacteria	K10112
Oligosaccharide, polyol and lipid transporters				R7ICK9	Firmicutes	K10112
Oligosaccharide, polyol and lipid transporters				R7L183	Firmicutes	K10112
Oligosaccharide, polyol and lipid transporters				R9IHM6	Firmicutes	K10112
Oligosaccharide, polyol and lipid transporters				R9J3U9	Firmicutes	K10112
Oligosaccharide, polyol and lipid transporters				R9M1N0	Firmicutes	K10112
Oligosaccharide, polyol and lipid transporters				V8CCX2	Firmicutes	K10112
Oligosaccharide, polyol and lipid transporters				W0FK46	Others	K10112
Oligosaccharide, polyol and lipid transporters				W0FM36	Others	K10112
Oligosaccharide, polyol and lipid transporters	ko:K10117	msmE	14	A0A087BG86	Actinobacteria	K10117
Oligosaccharide, polyol and lipid transporters				A0A087C6T4	Actinobacteria	K10117
Oligosaccharide, polyol and lipid transporters				A5ZVU1	Firmicutes	K10117
Oligosaccharide, polyol and lipid transporters				B0G5I8	Firmicutes	K10117
Oligosaccharide, polyol and lipid transporters				D9X1E4	Actinobacteria	K10117
Oligosaccharide, polyol and lipid transporters				E0RY42	Firmicutes	K10117
Oligosaccharide, polyol and lipid transporters				F2NWP0	Spirochaetes	K10117
Oligosaccharide, polyol and lipid transporters				I0X6B6	Spirochaetes	K10117
Oligosaccharide, polyol and lipid transporters				R5AMB9	Firmicutes	K10117
Oligosaccharide, polyol and lipid transporters				R5GX92	Firmicutes	K10117
Oligosaccharide, polyol and lipid transporters				R5U957	Firmicutes	K10117
Oligosaccharide, polyol and lipid transporters				R6HGM0	Firmicutes	K10117
Oligosaccharide, polyol and lipid transporters				R7BH66	Firmicutes	K10117
Oligosaccharide, polyol and lipid transporters				V2ZJT0	Firmicutes	K10117
Oligosaccharide, polyol and lipid transporters	ko:K10188	lacE	21	A0A010ZL62	Firmicutes	K10188
Oligosaccharide, polyol and lipid transporters				A0A061A991	Others	K10188
Oligosaccharide, polyol and lipid transporters				A0A0D8J1Q2	Firmicutes	K10188
Oligosaccharide, polyol and lipid transporters				A0A0H5SHA1	Firmicutes	K10188
Oligosaccharide, polyol and lipid transporters				A0A0M6WY40	Firmicutes	K10188
Oligosaccharide, polyol and lipid transporters				A5ZX13	Firmicutes	K10188
Oligosaccharide, polyol and lipid transporters				A8SUH4	Firmicutes	K10188
Oligosaccharide, polyol and lipid transporters				C0FUS3	Firmicutes	K10188
Oligosaccharide, polyol and lipid transporters				E9SDG3	Firmicutes	K10188
Oligosaccharide, polyol and lipid transporters				F4GLH9	Spirochaetes	K10188
Oligosaccharide, polyol and lipid transporters				I0XAH9	Spirochaetes	K10188
Oligosaccharide, polyol and lipid transporters				I0XC32	Spirochaetes	K10188
Oligosaccharide, polyol and lipid transporters				L0EKZ3	Firmicutes	K10188
Oligosaccharide, polyol and lipid transporters				Q9S305	Firmicutes	K10188
Oligosaccharide, polyol and lipid transporters				R5IC41	Firmicutes	K10188
Oligosaccharide, polyol and lipid transporters				R5QGN8	Firmicutes	K10188
Oligosaccharide, polyol and lipid transporters				R5UZM0	Firmicutes	K10188
Oligosaccharide, polyol and lipid transporters				R6EP95	Firmicutes	K10188
Oligosaccharide, polyol and lipid transporters				R7ARS2	Firmicutes	K10188
Oligosaccharide, polyol and lipid transporters				W0FJK1	Others	K10188
Oligosaccharide, polyol and lipid transporters				W7UXZ0	Firmicutes	K10188
Oligosaccharide, polyol and lipid transporters	ko:K10192	togB	1	W3API9	Firmicutes	K10192
Monosaccharide transporters	ko:K10439	rbsB	9	A0A0B2K087	Firmicutes	K10439
Monosaccharide transporters				A6BJ14	Firmicutes	K10439
Monosaccharide transporters				F7KPC1	Firmicutes	K10439
Monosaccharide transporters				H1LTE7	Firmicutes	K10439
Monosaccharide transporters				R5HUF3	Firmicutes	K10439
Monosaccharide transporters				R7A8L0	Firmicutes	K10439
Monosaccharide transporters				R9JYB0	Firmicutes	K10439
Monosaccharide transporters				U1F9F6	Spirochaetes	K10439
Monosaccharide transporters				W3ASG2	Firmicutes	K10439
Monosaccharide transporters	ko:K10540	mglB	6	D4KY99	Firmicutes	K10540
Monosaccharide transporters				F2NS30	Spirochaetes	K10540
Monosaccharide transporters				H7EJ53	Spirochaetes	K10540
Monosaccharide transporters				R7IB85	Firmicutes	K10540
Monosaccharide transporters				R8W4T4	Firmicutes	K10540
Monosaccharide transporters				R9KSX1	Firmicutes	K10540
Oligosaccharide, polyol and lipid transporters	ko:K10546	ABC.GGU.S	16	A0A0E3GQZ6	Firmicutes	K10546
Oligosaccharide, polyol and lipid transporters				A0A0K8J4M3	Firmicutes	K10546
Oligosaccharide, polyol and lipid transporters				A0A0L8L5J9	Actinobacteria	K10546
Oligosaccharide, polyol and lipid transporters				D1PSG1	Firmicutes	K10546
Oligosaccharide, polyol and lipid transporters				D4J2W8	Firmicutes	K10546
Oligosaccharide, polyol and lipid transporters				E0NZ44	Firmicutes	K10546
Oligosaccharide, polyol and lipid transporters				E0S288	Firmicutes	K10546
Oligosaccharide, polyol and lipid transporters				E7N2A5	Firmicutes	K10546
Oligosaccharide, polyol and lipid transporters				F2NWK9	Spirochaetes	K10546
Oligosaccharide, polyol and lipid transporters				G4KW78	Firmicutes	K10546
Oligosaccharide, polyol and lipid transporters				I0XBR4	Spirochaetes	K10546
Oligosaccharide, polyol and lipid transporters				I9LBX3	Firmicutes	K10546
Oligosaccharide, polyol and lipid transporters				R5EJG0	Proteobacteria	K10546
Oligosaccharide, polyol and lipid transporters				R5XDZ3	Firmicutes	K10546
Oligosaccharide, polyol and lipid transporters				R7H148	Firmicutes	K10546
Oligosaccharide, polyol and lipid transporters				W3AHR2	Firmicutes	K10546
Monosaccharide transporters	ko:K10559	rhaS	1	R6KZ25	Firmicutes	K10559
Mineral and organic ion transporters	ko:K11069	potD	1	R5TDV3	Firmicutes	K11069
Mineral and organic ion transporters	ko:K11072	potA	3	A0A095ZWM4	Firmicutes	K11072
Mineral and organic ion transporters				C2D310	Firmicutes	K11072
Mineral and organic ion transporters				R6FPK3	Firmicutes	K11072
Mineral and organic ion transporters	ko:K15598	thiY	1	A0A0Q4NNH0	Proteobacteria	K15598

## Sheet: ABC Transporters (2)
ABC transporter Category	KEGG Orthology	Name	No. of proteins	Uniprot Accession	Taxonomy	KO
Monosaccharide transporters	ko:K05813	ugpB	1	A0A098TDD9	Proteobacteria	K05813
Monosaccharide transporters	ko:K10559	rhaS	1	R6KZ25	Firmicutes	K10559
Monosaccharide transporters	ko:K05816	ugpC	3	A0A090FW28	Proteobacteria	K05816
Monosaccharide transporters				A0A0A1MST8	Firmicutes	K05816
Monosaccharide transporters				A0A0M0I975	Proteobacteria	K05816
Monosaccharide transporters	ko:K10439	rbsB	9	A0A0B2K087	Firmicutes	K10439
Monosaccharide transporters				A6BJ14	Firmicutes	K10439
Monosaccharide transporters				F7KPC1	Firmicutes	K10439
Monosaccharide transporters				H1LTE7	Firmicutes	K10439
Monosaccharide transporters				R5HUF3	Firmicutes	K10439
Monosaccharide transporters				R7A8L0	Firmicutes	K10439
Monosaccharide transporters				R9JYB0	Firmicutes	K10439
Monosaccharide transporters				U1F9F6	Spirochaetes	K10439
Monosaccharide transporters				W3ASG2	Firmicutes	K10439
Monosaccharide transporters	ko:K10540	mglB	6	D4KY99	Firmicutes	K10540
Monosaccharide transporters				F2NS30	Spirochaetes	K10540
Monosaccharide transporters				H7EJ53	Spirochaetes	K10540
Monosaccharide transporters				R7IB85	Firmicutes	K10540
Monosaccharide transporters				R8W4T4	Firmicutes	K10540
Monosaccharide transporters				R9KSX1	Firmicutes	K10540
Phosphate and amino acid transporters	ko:K02036	pstB	1	A0A098Y5X3	Actinobacteria	K02036
Phosphate and amino acid transporters	ko:K02040	pstS	1	D5EU96	Bacteroidetes	K02040
Phosphate and amino acid transporters	ko:K02041	phnC	1	A0A0J6FXP5	Proteobacteria	K02041
Phosphate and amino acid transporters	ko:K02071	metN	1	A0A076YW98	Firmicutes	K02071
Phosphate and amino acid transporters	ko:K10005	gluB	1	W0FHE3	Others	K10005
Phosphate and amino acid transporters	ko:K10036	glnH	1	R6IKT1	Firmicutes	K10036
Phosphate and amino acid transporters	ko:K10039	ABC.GLN1.S	1	R5YAX5	Firmicutes	K10039
Phosphate and amino acid transporters	ko:K02044	phnD	3	R5AEQ6	Firmicutes	K02044
Phosphate and amino acid transporters				R5B3S3	Firmicutes	K02044
Phosphate and amino acid transporters				R7BL56	Firmicutes	K02044
Phosphate and amino acid transporters	ko:K01999	livK	7	E2NQP3	Firmicutes	K01999
Phosphate and amino acid transporters				M2Q1V7	Firmicutes	K01999
Phosphate and amino acid transporters				R5AX32	Firmicutes	K01999
Phosphate and amino acid transporters				R5ISW2	Firmicutes	K01999
Phosphate and amino acid transporters				R5RWG0	Firmicutes	K01999
Phosphate and amino acid transporters				R6HCU9	Firmicutes	K01999
Phosphate and amino acid transporters				R7M3K8	Firmicutes	K01999
Phosphate and amino acid transporters	ko:K02073	metQ	10	A0A099SBQ5	Firmicutes	K02073
Phosphate and amino acid transporters				A0A0L8QPD6	Actinobacteria	K02073
Phosphate and amino acid transporters				U2UQL9	Firmicutes	K02073
Phosphate and amino acid transporters				F4EVJ5	Firmicutes	K02073
Phosphate and amino acid transporters				F7NMJ6	Firmicutes	K02073
Phosphate and amino acid transporters				I0GM92	Firmicutes	K02073
Phosphate and amino acid transporters				R5ECG1	Proteobacteria	K02073
Phosphate and amino acid transporters				R5L4N5	Spirochaetes	K02073
Phosphate and amino acid transporters				R5TAK3	Firmicutes	K02073
Phosphate and amino acid transporters				W9H8Y9	Proteobacteria	K02073
Mineral and organic ion transporters	ko:K05847	opuA	1	A0A0H3HJL7	Proteobacteria	K05847
Mineral and organic ion transporters	ko:K02010	afuC	1	D9R4T9	Firmicutes	K02010
Mineral and organic ion transporters	ko:K15598	thiY	1	A0A0Q4NNH0	Proteobacteria	K15598
Mineral and organic ion transporters	ko:K11069	potD	1	R5TDV3	Firmicutes	K11069
Mineral and organic ion transporters	ko:K11072	potA	3	A0A095ZWM4	Firmicutes	K11072
Mineral and organic ion transporters				C2D310	Firmicutes	K11072
Mineral and organic ion transporters				R6FPK3	Firmicutes	K11072
Mineral and organic ion transporters	ko:K02012	afuA	10	A0A010Z8A6	Firmicutes	K02012
Mineral and organic ion transporters				A0A0F0C745	Firmicutes	K02012
Mineral and organic ion transporters				C0D037	Firmicutes	K02012
Mineral and organic ion transporters				D2RMP7	Firmicutes	K02012
Mineral and organic ion transporters				R6I8Y8	Firmicutes	K02012
Mineral and organic ion transporters				F4XAV8	Firmicutes	K02012
Mineral and organic ion transporters				F5RLV7	Firmicutes	K02012
Mineral and organic ion transporters				R5S406	Firmicutes	K02012
Mineral and organic ion transporters				R6LWT9	Firmicutes	K02012
Mineral and organic ion transporters				W3AS91	Firmicutes	K02012
Oligosaccharide, polyol and lipid transporters	ko:K10110	malG	1	U3KUT0	Others	K10110
Oligosaccharide, polyol and lipid transporters	ko:K02065	mlaF	1	R5CPF1	Bacteroidetes	K02065
Oligosaccharide, polyol and lipid transporters	ko:K02067	mlaD	1	A0A096AUX8	Bacteroidetes	K02067
Oligosaccharide, polyol and lipid transporters	ko:K10192	togB	1	W3API9	Firmicutes	K10192
Oligosaccharide, polyol and lipid transporters	ko:K10111	malK	3	A0A023RME3	Proteobacteria	K10111
Oligosaccharide, polyol and lipid transporters				A0A037ZJI0	Proteobacteria	K10111
Oligosaccharide, polyol and lipid transporters				A0A0M2R994	Proteobacteria	K10111
Oligosaccharide, polyol and lipid transporters	ko:K10108	malE	9	A0A087BKF8	Actinobacteria	K10108
Oligosaccharide, polyol and lipid transporters				A0A087CB91	Actinobacteria	K10108
Oligosaccharide, polyol and lipid transporters				A0A0A5NP40	Proteobacteria	K10108
Oligosaccharide, polyol and lipid transporters				A7B286	Firmicutes	K10108
Oligosaccharide, polyol and lipid transporters				D4J064	Firmicutes	K10108
Oligosaccharide, polyol and lipid transporters				E0RYP9	Firmicutes	K10108
Oligosaccharide, polyol and lipid transporters				M2Q5U1	Firmicutes	K10108
Oligosaccharide, polyol and lipid transporters				R5ES04	Proteobacteria	K10108
Oligosaccharide, polyol and lipid transporters				R5USN0	Firmicutes	K10108
Oligosaccharide, polyol and lipid transporters	ko:K10117	msmE	14	A0A087BG86	Actinobacteria	K10117
Oligosaccharide, polyol and lipid transporters				A0A087C6T4	Actinobacteria	K10117
Oligosaccharide, polyol and lipid transporters				A5ZVU1	Firmicutes	K10117
Oligosaccharide, polyol and lipid transporters				B0G5I8	Firmicutes	K10117
Oligosaccharide, polyol and lipid transporters				D9X1E4	Actinobacteria	K10117
Oligosaccharide, polyol and lipid transporters				E0RY42	Firmicutes	K10117
Oligosaccharide, polyol and lipid transporters				F2NWP0	Spirochaetes	K10117
Oligosaccharide, polyol and lipid transporters				I0X6B6	Spirochaetes	K10117
Oligosaccharide, polyol and lipid transporters				R5AMB9	Firmicutes	K10117
Oligosaccharide, polyol and lipid transporters				R5GX92	Firmicutes	K10117
Oligosaccharide, polyol and lipid transporters				R5U957	Firmicutes	K10117
Oligosaccharide, polyol and lipid transporters				R6HGM0	Firmicutes	K10117
Oligosaccharide, polyol and lipid transporters				R7BH66	Firmicutes	K10117
Oligosaccharide, polyol and lipid transporters				V2ZJT0	Firmicutes	K10117
Oligosaccharide, polyol and lipid transporters	ko:K10546	ABC.GGU.S	16	A0A0E3GQZ6	Firmicutes	K10546
Oligosaccharide, polyol and lipid transporters				A0A0K8J4M3	Firmicutes	K10546
Oligosaccharide, polyol and lipid transporters				A0A0L8L5J9	Actinobacteria	K10546
Oligosaccharide, polyol and lipid transporters				D1PSG1	Firmicutes	K10546
Oligosaccharide, polyol and lipid transporters				D4J2W8	Firmicutes	K10546
Oligosaccharide, polyol and lipid transporters				E0NZ44	Firmicutes	K10546
Oligosaccharide, polyol and lipid transporters				E0S288	Firmicutes	K10546
Oligosaccharide, polyol and lipid transporters				E7N2A5	Firmicutes	K10546
Oligosaccharide, polyol and lipid transporters				F2NWK9	Spirochaetes	K10546
Oligosaccharide, polyol and lipid transporters				G4KW78	Firmicutes	K10546
Oligosaccharide, polyol and lipid transporters				I0XBR4	Spirochaetes	K10546
Oligosaccharide, polyol and lipid transporters				I9LBX3	Firmicutes	K10546
Oligosaccharide, polyol and lipid transporters				R5EJG0	Proteobacteria	K10546
Oligosaccharide, polyol and lipid transporters				R5XDZ3	Firmicutes	K10546
Oligosaccharide, polyol and lipid transporters				R7H148	Firmicutes	K10546
Oligosaccharide, polyol and lipid transporters				W3AHR2	Firmicutes	K10546
Oligosaccharide, polyol and lipid transporters	ko:K10188	lacE	21	A0A010ZL62	Firmicutes	K10188
Oligosaccharide, polyol and lipid transporters				A0A061A991	Others	K10188
Oligosaccharide, polyol and lipid transporters				A0A0D8J1Q2	Firmicutes	K10188
Oligosaccharide, polyol and lipid transporters				A0A0H5SHA1	Firmicutes	K10188
Oligosaccharide, polyol and lipid transporters				A0A0M6WY40	Firmicutes	K10188
Oligosaccharide, polyol and lipid transporters				A5ZX13	Firmicutes	K10188
Oligosaccharide, polyol and lipid transporters				A8SUH4	Firmicutes	K10188
Oligosaccharide, polyol and lipid transporters				C0FUS3	Firmicutes	K10188
Oligosaccharide, polyol and lipid transporters				E9SDG3	Firmicutes	K10188
Oligosaccharide, polyol and lipid transporters				F4GLH9	Spirochaetes	K10188
Oligosaccharide, polyol and lipid transporters				I0XAH9	Spirochaetes	K10188
Oligosaccharide, polyol and lipid transporters				I0XC32	Spirochaetes	K10188
Oligosaccharide, polyol and lipid transporters				L0EKZ3	Firmicutes	K10188
Oligosaccharide, polyol and lipid transporters				Q9S305	Firmicutes	K10188
Oligosaccharide, polyol and lipid transporters				R5IC41	Firmicutes	K10188
Oligosaccharide, polyol and lipid transporters				R5QGN8	Firmicutes	K10188
Oligosaccharide, polyol and lipid transporters				R5UZM0	Firmicutes	K10188
Oligosaccharide, polyol and lipid transporters				R6EP95	Firmicutes	K10188
Oligosaccharide, polyol and lipid transporters				R7ARS2	Firmicutes	K10188
Oligosaccharide, polyol and lipid transporters				W0FJK1	Others	K10188
Oligosaccharide, polyol and lipid transporters				W7UXZ0	Firmicutes	K10188
Oligosaccharide, polyol and lipid transporters	ko:K10112	msmX	39	A0A011VW90	Firmicutes	K10112
Oligosaccharide, polyol and lipid transporters				I8UG47	Firmicutes	K10112
Oligosaccharide, polyol and lipid transporters				A0A081LAU2	Firmicutes	K10112
Oligosaccharide, polyol and lipid transporters				A0A099SAV0	Firmicutes	K10112
Oligosaccharide, polyol and lipid transporters				R7IR57	Firmicutes	K10112
Oligosaccharide, polyol and lipid transporters				A5Z6Y2	Firmicutes	K10112
Oligosaccharide, polyol and lipid transporters				A6BF21	Firmicutes	K10112
Oligosaccharide, polyol and lipid transporters				A6NPE7	Firmicutes	K10112
Oligosaccharide, polyol and lipid transporters				A7VHN7	Firmicutes	K10112
Oligosaccharide, polyol and lipid transporters				A9BIX1	Others	K10112
Oligosaccharide, polyol and lipid transporters				C6B5A6	Proteobacteria	K10112
Oligosaccharide, polyol and lipid transporters				C6LLK6	Firmicutes	K10112
Oligosaccharide, polyol and lipid transporters				F7JKY1	Firmicutes	K10112
Oligosaccharide, polyol and lipid transporters				D4S2U8	Firmicutes	K10112
Oligosaccharide, polyol and lipid transporters				D9TT32	Firmicutes	K10112
Oligosaccharide, polyol and lipid transporters				E0RZW6	Firmicutes	K10112
Oligosaccharide, polyol and lipid transporters				E7GP96	Firmicutes	K10112
Oligosaccharide, polyol and lipid transporters				F2NSH4	Spirochaetes	K10112
Oligosaccharide, polyol and lipid transporters				F4A0H9	Firmicutes	K10112
Oligosaccharide, polyol and lipid transporters				F7KGA0	Firmicutes	K10112
Oligosaccharide, polyol and lipid transporters				G5IKV5	Firmicutes	K10112
Oligosaccharide, polyol and lipid transporters				G7WGB0	Firmicutes	K10112
Oligosaccharide, polyol and lipid transporters				I0X9G3	Spirochaetes	K10112
Oligosaccharide, polyol and lipid transporters				N9Y4B1	Firmicutes	K10112
Oligosaccharide, polyol and lipid transporters				R5Q3Y8	Firmicutes	K10112
Oligosaccharide, polyol and lipid transporters				R5QPP0	Firmicutes	K10112
Oligosaccharide, polyol and lipid transporters				R6E4G7	Firmicutes	K10112
Oligosaccharide, polyol and lipid transporters				R6R6A3	Firmicutes	K10112
Oligosaccharide, polyol and lipid transporters				R6T4K3	Firmicutes	K10112
Oligosaccharide, polyol and lipid transporters				R6Z0S9	Actinobacteria	K10112
Oligosaccharide, polyol and lipid transporters				R6ZDG1	Actinobacteria	K10112
Oligosaccharide, polyol and lipid transporters				R7ICK9	Firmicutes	K10112
Oligosaccharide, polyol and lipid transporters				R7L183	Firmicutes	K10112
Oligosaccharide, polyol and lipid transporters				R9IHM6	Firmicutes	K10112
Oligosaccharide, polyol and lipid transporters				R9J3U9	Firmicutes	K10112
Oligosaccharide, polyol and lipid transporters				R9M1N0	Firmicutes	K10112
Oligosaccharide, polyol and lipid transporters				V8CCX2	Firmicutes	K10112
Oligosaccharide, polyol and lipid transporters				W0FK46	Others	K10112
Oligosaccharide, polyol and lipid transporters				W0FM36	Others	K10112
