# Supplementary material for: A Structural and Functional Elucidation of the Rumen Microbiome Influenced by Various Diets and Microenvironments
Source: Front Microbiol. 2017 Aug 24;8:1605. doi: 10.3389/fmicb.2017.01605 (PMC5573736; doi:10.3389/fmicb.2017.01605)
Supplement: Table S6 — KEGG REACTIONS in carbon metabolism. [file Table6.XLSX]

## Sheet: Reaction Grouping
Group	KEGG Reaction	KO	Name	Definition	# of proteins	Origin
1	R00009	K03781	katE, CAT, catB, srpA	catalase	2	Bacteria
2	R00024, R03140	K01601	rbcL	ribulose-bisphosphate carboxylase large chain	11	Bacteria
		K01602	rbcS	ribulose-bisphosphate carboxylase small chain	2	Bacteria
3	R00150	K00926	arcC	carbamate kinase	1	Bacteria
4	R00199, R00206	K01006	ppdK	pyruvate, orthophosphate dikinase	119	Bacteria
		K01007	pps, ppsA	pyruvate, water dikinase	3	Bacteria
5	R00200	K00873	PK, pyk	pyruvate kinase	4	Bacteria
6	R00209	K00162	PDHB, pdhB	pyruvate dehydrogenase E1 component beta subunit	1	Bacteria
		K00627	DLAT, aceF, pdhC	pyruvate dehydrogenase E2 component	6	Bacteria
7	R00214, R00216	K00027	ME2, sfcA, maeA	malate dehydrogenase (oxaloacetate-decarboxylating)	5	Bacteria
		K00029	E1.1.1.40, maeB	malate dehydrogenase (oxaloacetate-decarboxylating) (NADP+)	4	Bacteria
8	R00230	K00625	E2.3.1.8, pta	phosphate acetyltransferase	12	Bacteria
9	R00235	K01895	ACSS, acs	acetyl-CoA synthetase	1	Bacteria
10	R00238	K00626	E2.3.1.9, atoB	acetyl-CoA C-acetyltransferase	11	Bacteria
11	R00267	K00031	IDH1, IDH2, icd	isocitrate dehydrogenase	9	Bacteria
12	R00315	K00925	ackA	acetate kinase	12	Bacteria
13	R00341	K01610	E4.1.1.49, pckA	phosphoenolpyruvate carboxykinase (ATP)	44	Bacteria
14	R00342	K00024	mdh	malate dehydrogenase	10	Bacteria
		K00026	MDH2	malate dehydrogenase	1	Bacteria
15	R00344	K01958	PC, pyc	pyruvate carboxylase	1	Bacteria
		K01960	pycB	pyruvate carboxylase subunit B	12	Bacteria
16	R00345	K01595	ppc	phosphoenolpyruvate carboxylase	3	Bacteria
17	R00405	K01902	sucD	succinyl-CoA synthetase alpha subunit	2	Bacteria
		K01903	sucC	succinyl-CoA synthetase beta subunit	2	Bacteria
18	R00472	K01638	aceB, glcB	malate synthase	1	Bacteria
19	R00658	K01689	ENO, eno	enolase	63	Bacteria
20	R00742	K02160	accB, bccP	acetyl-CoA carboxylase biotin carboxyl carrier protein	1	Bacteria
		K11263	bccA	acetyl-CoA/propionyl-CoA carboxylase, biotin carboxylase, biotin carboxyl carrier protein	1	Bacteria
21	R00762, R04780	K04041	fbp3	fructose-1,6-bisphosphatase III	1	Bacteria
22	R00833	K01847	MUT	methylmalonyl-CoA mutase	20	Bacteria
		K01848	E5.4.99.2A, mcmA1	methylmalonyl-CoA mutase, N-terminal domain	9	Bacteria
		K01849	E5.4.99.2B, mcmA2	methylmalonyl-CoA mutase, C-terminal domain	5	Bacteria
23	R00897	K01738	cysK	cysteine synthase A	52	Bacteria
24	R00919	K14469	K14469	acrylyl-CoA reductase, 3-hydroxypropionyl-CoA dehydratase, 3-hydroxypropionyl-CoA synthetase	1	Bacteria
25	R00943	K01938	fhs	formate--tetrahydrofolate ligase	8	Bacteria
26	R00945	K00600	glyA, SHMT	glycine hydroxymethyltransferase	19	Bacteria
27	R01015	K01803	TPI, tpiA	triosephosphate isomerase (TIM)	33	Bacteria
28	R01049	K00948	PRPS, prsA	ribose-phosphate pyrophosphokinase	15	Bacteria
29	R01056	K01808	rpiB	ribose 5-phosphate isomerase B	3	Bacteria
30	R01061, R01063	K00134	GAPDH, gapA	glyceraldehyde 3-phosphate dehydrogenase	131	Bacteria
		K00150	gap2	glyceraldehyde-3-phosphate dehydrogenase (NAD(P))	8	Bacteria
31	R01067, R01641, R01830	K00615	E2.2.1.1, tktA, tktB	transketolase	10	Bacteria
32	R01068, R01070, R01829	K01623	ALDO	fructose-bisphosphate aldolase, class I	2	Bacteria
		K01624	FBA, fbaA	fructose-bisphosphate aldolase, class II	67	Bacteria
33	R01082	K01676	E4.2.1.2A, fumA, fumB	fumarate hydratase, class I	7	Bacteria
		K01677	E4.2.1.2AA, fumA	fumarate hydratase subunit alpha	1	Bacteria
		K01678	E4.2.1.2AB, fumB	fumarate hydratase subunit beta	1	Bacteria
34	R01175	K00248	ACADS, bcd	butyryl-CoA dehydrogenase	20	Bacteria
		K00249	ACADM, acd	acyl-CoA dehydrogenase	2	Bacteria
35	R01196, R10866	K00174	korA, oorA, oforA	2-oxoglutarate/2-oxoacid ferredoxin oxidoreductase subunit alpha	18	Bacteria
		K00175	korB, oorB, oforB	2-oxoglutarate/2-oxoacid ferredoxin oxidoreductase subunit beta	9	Bacteria
		K03737	por, nifJ	pyruvate-ferredoxin/flavodoxin oxidoreductase	82	Bacteria
36	R01197	K00174	korA, oorA, oforA	2-oxoglutarate/2-oxoacid ferredoxin oxidoreductase subunit alpha	18	Bacteria
		K00175	korB, oorB, oforB	2-oxoglutarate/2-oxoacid ferredoxin oxidoreductase subunit beta	9	Bacteria
		K00177	korC, oorC	2-oxoglutarate ferredoxin oxidoreductase subunit gamma	6	Bacteria
37	R01221	K00281	GLDC, gcvP	glycine dehydrogenase	1	Bacteria
		K00283	gcvPB	glycine dehydrogenase subunit 2	1	Bacteria
38	R01324	K01681	ACO, acnA	aconitate hydratase	3	Bacteria
39	R01512	K00927	PGK, pgk	phosphoglycerate kinase	60	Bacteria
40	R01513	K00058	serA, PHGDH	D-3-phosphoglycerate dehydrogenase	19	Bacteria
41	R01518	K01834	PGAM, gpmA	2,3-bisphosphoglycerate-dependent phosphoglycerate mutase	6	Bacteria
		K15633	gpmI	2,3-bisphosphoglycerate-independent phosphoglycerate mutase	4	Bacteria
42	R01523	K00855	PRK, prkB	phosphoribulokinase	1	Bacteria
43	R01541	K00874	kdgK	2-dehydro-3-deoxygluconokinase	6	Bacteria
44	R01786	K00845	glk	glucokinase	6	Bacteria
45	R01827	K00616	E2.2.1.2, talA, talB	transaldolase	4	Bacteria
46	R01859	K01966	PCCB, pccB	propionyl-CoA carboxylase beta chain	17	Bacteria
		K11263	bccA	acetyl-CoA/propionyl-CoA carboxylase, biotin carboxylase, biotin carboxyl carrier protein	1	Bacteria
47	R02164	K00239	sdhA, frdA	succinate dehydrogenase / fumarate reductase, flavoprotein subunit	14	Bacteria
		K00240	sdhB, frdB	succinate dehydrogenase / fumarate reductase, iron-sulfur subunit	12	Bacteria
		K00241	sdhC, frdC	succinate dehydrogenase / fumarate reductase, cytochrome b subunit	3	Bacteria
		K00244	frdA	fumarate reductase flavoprotein subunit	4	Bacteria
		K00245	frdB	fumarate reductase iron-sulfur subunit	1	Bacteria
48	R02740	K01810	GPI, pgi	glucose-6-phosphate isomerase	17	Bacteria
49	R02765	K05606	MCEE, epi	methylmalonyl-CoA/ethylmalonyl-CoA epimerase	9	Bacteria
50	R03026	K01715	crt	enoyl-CoA hydratase	11	Bacteria
51	R03045	K14469	K14469	acrylyl-CoA reductase, 3-hydroxypropionyl-CoA dehydratase, 3-hydroxypropionyl-CoA synthetase	1	Bacteria
52	R04173	K00831	serC, PSAT1	phosphoserine aminotransferase	17	Bacteria
53	R04432	K00249	ACADM, acd	acyl-CoA dehydrogenase	2	Bacteria
54	R04779	K00850	pfkA, PFK	6-phosphofructokinase 1	16	Bacteria
55	R05605	K01625	eda	2-dehydro-3-deoxyphosphogluconate aldolase / (4S)-4-hydroxy-2-oxoglutarate aldolase	7	Bacteria
56	R07157	K03519	coxM, cutM	carbon-monoxide dehydrogenase medium subunit	1	Bacteria
57	R08549	K00164	OGDH, sucA	2-oxoglutarate dehydrogenase E1 component	3	Bacteria
		K00658	DLST, sucB	2-oxoglutarate dehydrogenase E2 component (dihydrolipoamide succinyltransferase)	3	Bacteria
58	R09286	K14469	K14469	acrylyl-CoA reductase, 3-hydroxypropionyl-CoA dehydratase, 3-hydroxypropionyl-CoA synthetase	1	Bacteria
59	R09979	K05606	MCEE, epi	methylmalonyl-CoA/ethylmalonyl-CoA epimerase	9	Bacteria
60	R10243	K15023	acsE	5-methyltetrahydrofolate corrinoid/iron sulfur protein methyltransferase	1	Bacteria
61	R04347	K00577	mtrA	tetrahydromethanopterin S-methyltransferase subunit A	3	Archaea
		K00581	mtrE	tetrahydromethanopterin S-methyltransferase subunit E	1	Archaea
62	R04456	K00319	mtd	methylenetetrahydromethanopterin dehydrogenase	3	Archaea
63	R04464	K00320	mer	5,10-methylenetetrahydromethanopterin reductase	5	Archaea
64	R04541	K00399	mcrA	methyl-coenzyme M reductase alpha subunit	3	Archaea
		K00401	mcrB	methyl-coenzyme M reductase beta subunit	5	Archaea
		K00402	mcrG	methyl-coenzyme M reductase gamma subunit	7	Archaea
65	R09124	K14084	mttC	trimethylamine corrinoid protein	1	Archaea
