# Supplementary material for: A Structural and Functional Elucidation of the Rumen Microbiome Influenced by Various Diets and Microenvironments
Source: Front Microbiol. 2017 Aug 24;8:1605. doi: 10.3389/fmicb.2017.01605 (PMC5573736; doi:10.3389/fmicb.2017.01605)
Supplement: Table S7 — List of enzymes involved in short-chain fatty acid production. [file Table7.XLSX]

## Sheet: Butyrate
Uniprot Accession	Fasta headers	Taxonomy	COG
A0A031WCI2	>tr|A0A031WCI2|A0A031WCI2_PEPDI Probable butyrate kinase OS=Peptoclostridium difficile GN=buk PE=3 SV=1	Firmicutes,Peptostreptococcaceae	COG3426
A0A095YXT2	>tr|A0A095YXT2|A0A095YXT2_9FIRM 3-hydroxybutyryl-CoA dehydrogenase OS=Tissierellia bacterium S5-A11 GN=HMPREF1633_06065 PE=4 SV=1	Firmicutes	COG1250
S8AYP9	>tr|S8AYP9|S8AYP9_CLOBO 3-hydroxybutyryl-CoA dehydratase OS=Clostridium botulinum CFSAN002367 GN=CFSAN002367_22575 PE=3 SV=1	Firmicutes,Clostridiaceae	COG1024
A0A0K1F3G0	>tr|A0A0K1F3G0|A0A0K1F3G0_9ACTN 3-hydroxybutyryl-CoA dehydrogenase OS=Olsenella sp. oral taxon 807 GN=ADJ70_09905 PE=4 SV=1	Actinobacteria,Atopobiaceae	COG1250
A0A0Q1LBQ4	>tr|A0A0Q1LBQ4|A0A0Q1LBQ4_9FIRM Acetyl-CoA acetyltransferase OS=Lachnospiraceae bacterium TF01-11 GN=APZ18_05595 PE=3 SV=1	Firmicutes,Lachnospiraceae	COG0183
A0A0Q7NU24	>tr|A0A0Q7NU24|A0A0Q7NU24_9NOCA 3-hydroxybutyryl-CoA dehydrogenase OS=Nocardia sp. Root136 GN=ASD42_08115 PE=4 SV=1	Actinobacteria,Nocardiaceae	COG1250
A1ZQE7	>tr|A1ZQE7|A1ZQE7_9BACT 3-hydroxybutyryl-CoA dehydratase OS=Microscilla marina ATCC 23134 GN=M23134_08271 PE=3 SV=1	Bacteroidetes,Cytophagaceae	COG1024
A8SSR5	>tr|A8SSR5|A8SSR5_9FIRM 3-hydroxyacyl-CoA dehydrogenase, NAD binding domain protein OS=Coprococcus eutactus ATCC 27759 GN=COPEUT_01273 PE=4 SV=1	Firmicutes,Lachnospiraceae	COG1250
B0NYY1	>tr|B0NYY1|B0NYY1_9CLOT Acetyl-CoA C-acetyltransferase OS=Clostridium sp. SS2/1 GN=CLOSS21_00850 PE=3 SV=1	Firmicutes,Clostridiaceae	COG0183
C7H0K3	>tr|C7H0K3|C7H0K3_9FIRM 3-hydroxyacyl-CoA dehydrogenase, NAD binding domain protein OS=Eubacterium saphenum ATCC 49989 GN=GCWU000322_00774 PE=4 SV=1	Firmicutes,Eubacteriaceae	COG1250
C7H5K9	>tr|C7H5K9|C7H5K9_9FIRM 3-hydroxyacyl-CoA dehydrogenase, NAD binding domain protein OS=Faecalibacterium prausnitzii A2-165 GN=FAEPRAA2165_01580 PE=4 SV=1	Firmicutes,Ruminococcaceae	COG1250
D5ESE3	>tr|D5ESE3|D5ESE3_PRER2 Putative biotin carboxyl carrier protein OS=Prevotella ruminicola (strain ATCC 19189 / JCM 8958 / 23) GN=PRU_1232 PE=4 SV=1	Bacteroidetes,Prevotellaceae	COG4770
D5ETI4	>tr|D5ETI4|D5ETI4_PRER2 Putative biotin carboxyl carrier protein OS=Prevotella ruminicola (strain ATCC 19189 / JCM 8958 / 23) GN=PRU_1643 PE=4 SV=1	Bacteroidetes,Prevotellaceae	COG4770
D8IC34	>tr|D8IC34|D8IC34_BRAP9 3-hydroxybutyryl-CoA dehydrogenase OS=Brachyspira pilosicoli (strain ATCC BAA-1826 / 95/1000) GN=crt PE=3 SV=1	Spirochaetes,Brachyspiraceae	COG1024
E0RVR1	>tr|E0RVR1|E0RVR1_BUTPB 3-hydroxybutyryl-CoA dehydrogenase Hbd OS=Butyrivibrio proteoclasticus (strain ATCC 51982 / DSM 14932 / B316) GN=hbd PE=4 SV=1	Firmicutes,Lachnospiraceae	COG1250
E0RVR2	>tr|E0RVR2|E0RVR2_BUTPB Crotonase Crt OS=Butyrivibrio proteoclasticus (strain ATCC 51982 / DSM 14932 / B316) GN=crt PE=3 SV=1	Firmicutes,Lachnospiraceae	COG1024
G2T031	>tr|G2T031|G2T031_ROSHA Acetyl-CoA acetyltransferase OS=Roseburia hominis (strain DSM 16839 / NCIMB 14029 / A2-183) GN=RHOM_02765 PE=3 SV=1	Firmicutes,Lachnospiraceae	COG0183
E3VJQ0	>tr|E3VJQ0|E3VJQ0_CLOTY Thiolase OS=Clostridium tyrobutyricum GN=thl PE=3 SV=1	Firmicutes,Clostridiaceae	COG0183
E6MHW0	>tr|E6MHW0|E6MHW0_9FIRM 3-hydroxyacyl-CoA dehydrogenase, NAD binding domain protein OS=Pseudoramibacter alactolyticus ATCC 23263 GN=HMP0721_1665 PE=4 SV=1	Firmicutes,Eubacteriaceae	COG1250
F7KHQ7	>tr|F7KHQ7|F7KHQ7_9FIRM Acetyl-CoA C-acetyltransferase OS=Lachnospiraceae bacterium 3_1_57FAA_CT1 GN=HMPREF0994_05391 PE=3 SV=2	Firmicutes,Lachnospiraceae	COG0183
G0VQE1	>tr|G0VQE1|G0VQE1_MEGEL 3-hydroxybutyryl-CoA dehydrogenase OS=Megasphaera elsdenii DSM 20460 GN=MELS_1448 PE=4 SV=1	Firmicutes,Veillonellaceae	COG1250
G7MBC4	>tr|G7MBC4|G7MBC4_9CLOT Acetyl-CoA acetyltransferase OS=Clostridium sp. DL-VIII GN=CDLVIII_0726 PE=3 SV=1	Firmicutes,Clostridiaceae	COG0183
H1DJG9	>tr|H1DJG9|H1DJG9_9PORP Uncharacterized protein OS=Odoribacter laneus YIT 12061 GN=HMPREF9449_02041 PE=4 SV=1	Bacteroidetes,Porphyromonadaceae	COG1250
H1PJL3	>tr|H1PJL3|H1PJL3_9FIRM 3-hydroxybutyryl-CoA dehydrogenase OS=Eubacterium infirmum F0142 GN=HMPREF0380_00371 PE=4 SV=1	Firmicutes	COG1250
I0RAN1	>tr|I0RAN1|I0RAN1_9FIRM 3-hydroxybutyryl-CoA dehydratase OS=Lachnoanaerobaculum saburreum F0468 GN=crt_1 PE=3 SV=1	Firmicutes,Lachnospiraceae	COG1024
I5AR58	>tr|I5AR58|I5AR58_EUBCE 3-hydroxyacyl-CoA dehydrogenase OS=[Eubacterium] cellulosolvens 6 GN=EubceDRAFT1_0429 PE=4 SV=1	Firmicutes,Eubacteriaceae	COG1250
J4K856	>tr|J4K856|J4K856_9FIRM 3-hydroxybutyryl-CoA dehydratase OS=Lachnoanaerobaculum sp. ICM7 GN=crt PE=3 SV=1	Firmicutes,Lachnospiraceae	COG1024
L8XSB5	>tr|L8XSB5|L8XSB5_9SPIR 3-hydroxybutyryl-CoA dehydratase OS=Brachyspira hampsonii 30599 GN=H263_11435 PE=3 SV=1	Spirochaetes,Brachyspiraceae	COG1024
N9XXM7	>tr|N9XXM7|N9XXM7_9CLOT 3-hydroxybutyryl-CoA dehydrogenase OS=Clostridium colicanis 209318 GN=HMPREF1092_02301 PE=4 SV=1	Firmicutes,Clostridiaceae	COG1250
Q65Y11	>tr|Q65Y11|Q65Y11_BUTFI Beta-hydroxybutyryl-CoA dehydrogenase OS=Butyrivibrio fibrisolvens GN=hbd PE=4 SV=1	Firmicutes,Lachnospiraceae	COG1250
R5HU66	>tr|R5HU66|R5HU66_9FIRM Enoyl-CoA hydratase/isomerase family protein OS=Firmicutes bacterium CAG:114 GN=BN469_00444 PE=4 SV=1	Firmicutes	COG1024
R5KJX2	>tr|R5KJX2|R5KJX2_9CLOT 3-hydroxybutyryl-CoA dehydratase OS=Clostridium sp. CAG:678 GN=BN753_00828 PE=3 SV=1	Firmicutes,Clostridiaceae	COG1024
R5NLS6	>tr|R5NLS6|R5NLS6_9FIRM Enoyl-CoA hydratase/isomerase OS=Eubacterium sp. CAG:603 GN=BN730_01764 PE=3 SV=1	Firmicutes,Eubacteriaceae	COG1024
R5QQ11	>tr|R5QQ11|R5QQ11_9FIRM 3-hydroxyacyl-CoA dehydrogenase NAD binding domain protein OS=Firmicutes bacterium CAG:194 GN=BN526_00878 PE=4 SV=1	Firmicutes	COG1250
R5VKC8	>tr|R5VKC8|R5VKC8_9CLOT Enoyl-CoA hydratase/isomerase OS=Clostridium sp. CAG:167 GN=BN512_01623 PE=3 SV=1	Firmicutes,Clostridiaceae	COG1024
R5XDU7	>tr|R5XDU7|R5XDU7_9FIRM Acetyl-CoA C-acetyltransferase OS=Anaerotruncus sp. CAG:528 GN=BN695_01256 PE=3 SV=1	Firmicutes,Ruminococcaceae	COG0183
R6FU26	>tr|R6FU26|R6FU26_9FIRM 3-hydroxybutyryl-CoA dehydratase OS=Eubacterium sp. CAG:192 GN=BN525_00859 PE=3 SV=1	Firmicutes,Eubacteriaceae	COG1024
R6LBK8	>tr|R6LBK8|R6LBK8_9FIRM Acetyl-CoA C-acetyltransferase OS=Coprococcus comes CAG:19 GN=BN524_01700 PE=3 SV=1	Firmicutes,Lachnospiraceae	COG0183
R6R9H4	>tr|R6R9H4|R6R9H4_9FIRM 3-hydroxyacyl-CoA dehydrogenase OS=Butyrivibrio sp. CAG:318 GN=BN606_01689 PE=4 SV=1	Firmicutes,Lachnospiraceae	COG1250
R6R9H9	>tr|R6R9H9|R6R9H9_9FIRM Acetyl-CoA acetyltransferase OS=Butyrivibrio sp. CAG:318 GN=BN606_01691 PE=3 SV=1	Firmicutes,Lachnospiraceae	COG0183
R7HYZ6	>tr|R7HYZ6|R7HYZ6_9CLOT 3-hydroxyacyl-CoA dehydrogenase NAD binding domain protein OS=Clostridium sp. CAG:411 GN=BN648_02231 PE=4 SV=1	Firmicutes,Clostridiaceae	COG1250
R9JCV0	>tr|R9JCV0|R9JCV0_9FIRM 3-hydroxybutyryl-CoA dehydrogenase OS=Lachnospiraceae bacterium A4 GN=C804_02865 PE=4 SV=1	Firmicutes,Lachnospiraceae	COG1250
U2CD44	>tr|U2CD44|U2CD44_9CLOT Acetyl-CoA C-acetyltransferase OS=Clostridium sp. KLE 1755 GN=HMPREF1548_06827 PE=3 SV=1	Firmicutes,Clostridiaceae	COG0183
U5Q5E2	>tr|U5Q5E2|U5Q5E2_9BACT 3-hydroxybutyryl-CoA dehydrogenase OS=Bacteroidales bacterium CF GN=hbd PE=4 SV=1	Bacteroidetes	COG1250
W3RG30	>tr|W3RG30|W3RG30_9BRAD Acetyl-CoA acetyltransferase OS=Afipia sp. P52-10 GN=X566_16035 PE=3 SV=1	Proteobacteria,Bradyrhizobiaceae	COG0183

## Sheet: Propionate
Uniprot Accession	Fasta headers	Taxonomy	COG
A0A069QL78	>tr|A0A069QL78|A0A069QL78_PRELO Carboxyl transferase domain protein OS=Prevotella loescheii DSM 19665 = JCM 12249 = ATCC 15930 GN=HMPREF1991_00407 PE=4 SV=1	Bacteroidetes,Prevotellaceae	COG4799
A0A0D6ZAB9	>tr|A0A0D6ZAB9|A0A0D6ZAB9_9BACI Methylmalonyl-CoA mutase OS=Bacillus subterraneus GN=UB32_11060 PE=4 SV=1	Firmicutes,Bacillaceae	COG1884
A0A096AL75	>tr|A0A096AL75|A0A096AL75_9FIRM Methylmalonyl-CoA mutase OS=Veillonella montpellierensis DNF00314 GN=HMPREF0872_03610 PE=4 SV=1	Firmicutes,Veillonellaceae	COG2185
A0A098BZI1	>tr|A0A098BZI1|A0A098BZI1_9PORP Methylmalonyl-CoA mutase large subunit OS=Fermentimonas caenicola GN=mutB PE=4 SV=1	Bacteroidetes,Porphyromonadaceae	COG1884
A0A098L1W2	>tr|A0A098L1W2|A0A098L1W2_GEOTH Methylmalonyl-CoA mutase OS=Geobacillus thermoleovorans B23 GN=B23_1487 PE=4 SV=1	Firmicutes,Bacillaceae	COG1884
A0A0A2ET66	>tr|A0A0A2ET66|A0A0A2ET66_9PORP Methylmalonyl-CoA mutase OS=Porphyromonadaceae bacterium COT-184 OH4590 GN=HW49_02485 PE=4 SV=1	Bacteroidetes,Porphyromonadaceae	COG1884
A0A0D0ITF8	>tr|A0A0D0ITF8|A0A0D0ITF8_9BACT Contig83, whole genome shotgun sequence OS=Prevotella sp. P5-119 GN=ST44_11555 PE=4 SV=1	Bacteroidetes,Prevotellaceae	COG1884
Q747G4	>tr|Q747G4|Q747G4_GEOSL (R)-methylmalonyl-CoA mutase, isobutyryl-CoA mutase-like catalytic subunit OS=Geobacter sulfurreducens (strain ATCC 51573 / DSM 12127 / PCA) GN=GSU3302 PE=4 SV=1	Proteobacteria,Geobacteraceae	COG1884
A0A0F2NF92	>tr|A0A0F2NF92|A0A0F2NF92_9FIRM Methylmalonyl-CoA carboxyltransferase OS=Peptococcaceae bacterium BRH_c4a GN=VR68_09820 PE=4 SV=1	Firmicutes,Peptococcaceae	COG4799
A0A0F3NDK9	>tr|A0A0F3NDK9|A0A0F3NDK9_ANAPH Propionyl-CoA carboxylase, beta subunit OS=Anaplasma phagocytophilum str. NCH-1 GN=pccB PE=4 SV=1	Proteobacteria,Anaplasmataceae	COG4799
A0A0J9DIK1	>tr|A0A0J9DIK1|A0A0J9DIK1_9PORP Methylmalonyl-CoA mutase large subunit OS=Parabacteroides sp. D26 GN=HMPREF1000_01482 PE=4 SV=1	Bacteroidetes,Porphyromonadaceae	COG1884
A0A0K8J9I2	>tr|A0A0K8J9I2|A0A0K8J9I2_9FIRM Propionyl-CoA carboxylase beta chain, mitochondrial OS=Propionispora sp. Iso2/2 GN=PCCB PE=4 SV=1	Firmicutes,Sporomusaceae	COG4799
A0A0S2W0V2	>tr|A0A0S2W0V2|A0A0S2W0V2_9FIRM Methylmalonyl-CoA mutase OS=Intestinimonas butyriciproducens GN=IB211_00593c PE=4 SV=1	Firmicutes	COG1884
A0A0T5ZPY1	>tr|A0A0T5ZPY1|A0A0T5ZPY1_9BACT Uncharacterized protein OS=Candidatus Dadabacteria bacterium CSP1-2 GN=XU11_C0046G0005 PE=4 SV=1	unclassifiedBacteria	COG1884
R5G1I8	>tr|R5G1I8|R5G1I8_9PORP Methylmalonyl-CoA mutase OS=Porphyromonas sp. CAG:1061 GN=BN460_00918 PE=4 SV=1	Bacteroidetes,Porphyromonadaceae	COG1884
A0A117SAS7	>tr|A0A117SAS7|A0A117SAS7_9BACT Methylmalonyl-CoA mutase OS=bacterium BRH_c32 GN=APF79_13425 PE=4 SV=1	unclassifiedBacteria	COG1884
B0TF13	>tr|B0TF13|B0TF13_HELMI Methymalonyl-coa mutase c-terminal domain protein OS=Heliobacterium modesticaldum (strain ATCC 51547 / Ice1) GN=HM1_0377 PE=4 SV=1	Firmicutes,Heliobacteriaceae	COG2185
D1PYT6	>tr|D1PYT6|D1PYT6_9BACT Carboxyl transferase domain protein OS=Prevotella bergensis DSM 17361 GN=mmdA PE=4 SV=1	Bacteroidetes,Prevotellaceae	COG4799
D5ESE2	>tr|D5ESE2|D5ESE2_PRER2 Carboxyl transferase domain protein OS=Prevotella ruminicola (strain ATCC 19189 / JCM 8958 / 23) GN=PRU_1231 PE=4 SV=1	Bacteroidetes,Prevotellaceae	COG4799
D5ETI0	>tr|D5ETI0|D5ETI0_PRER2 Methylmalonyl-CoA mutase, large subunit OS=Prevotella ruminicola (strain ATCC 19189 / JCM 8958 / 23) GN=mutB PE=4 SV=1	Bacteroidetes,Prevotellaceae	COG1884
D5ETI1	>tr|D5ETI1|D5ETI1_PRER2 Methylmalonyl-CoA mutase, small subunit OS=Prevotella ruminicola (strain ATCC 19189 / JCM 8958 / 23) GN=mutA PE=4 SV=1	Bacteroidetes,Prevotellaceae	COG1884
K9DQ15	>tr|K9DQ15|K9DQ15_9FIRM Methylmalonyl-CoA decarboxylase alpha subunit OS=Veillonella seminalis ACS-216-V-Col6b GN=HMPREF9282_00253 PE=4 SV=1	Firmicutes,Veillonellaceae	COG4799
E0NQK5	>tr|E0NQK5|E0NQK5_9BACT Methylmalonyl-CoA mutase, small subunit OS=Prevotella marshii DSM 16973 = JCM 13450 GN=mutA PE=4 SV=1	Bacteroidetes,Prevotellaceae	COG1884
E3HCU0	>tr|E3HCU0|E3HCU0_ILYPC Methylmalonyl-CoA mutase OS=Ilyobacter polytropus (strain DSM 2926 / CuHBu1) GN=Ilyop_2730 PE=4 SV=1	Fusobacteria,Fusobacteriaceae	COG1884
E7N3I3	>tr|E7N3I3|E7N3I3_9FIRM B12 binding domain protein OS=Selenomonas artemidis F0399 GN=HMPREF9555_01573 PE=4 SV=1	Firmicutes,Selenomonadaceae	COG2185
E8LEL2	>tr|E8LEL2|E8LEL2_9FIRM B12 binding domain protein OS=Phascolarctobacterium succinatutens YIT 12067 GN=HMPREF9443_01296 PE=4 SV=1	Firmicutes,Acidaminococcaceae	COG2185
E8LEL5	>tr|E8LEL5|E8LEL5_9FIRM Methylmalonyl-CoA decarboxylase alpha subunit OS=Phascolarctobacterium succinatutens YIT 12067 GN=mmdA PE=4 SV=1	Firmicutes,Acidaminococcaceae	COG4799
F3QYE9	>tr|F3QYE9|F3QYE9_9BACT Methylmalonyl-CoA mutase OS=Paraprevotella xylaniphila YIT 11841 GN=HMPREF9442_03243 PE=4 SV=1	Bacteroidetes,Prevotellaceae	COG1884
G5H0Z4	>tr|G5H0Z4|G5H0Z4_9FIRM Uncharacterized protein OS=Selenomonas noxia F0398 GN=HMPREF9432_00412 PE=4 SV=1	Firmicutes,Selenomonadaceae	COG1884
G8TQE4	>tr|G8TQE4|G8TQE4_NIAKG Propionyl-CoA carboxylase OS=Niastella koreensis (strain DSM 17620 / KACC 11465 / GR20-10) GN=Niako_5928 PE=4 SV=1	Bacteroidetes,Chitinophagaceae	COG4799
I0GPQ4	>tr|I0GPQ4|I0GPQ4_SELRL Putative Na+-transporting methylmalonyl-CoA decarboxylase subunit alpha OS=Selenomonas ruminantium subsp. lactilytica (strain NBRC 103574 / TAM6421) GN=SELR_10330 PE=4 SV=1	Firmicutes,Selenomonadaceae	COG4799
I0GR88	>tr|I0GR88|I0GR88_SELRL Putative isobutyryl-CoA mutase, large subunit OS=Selenomonas ruminantium subsp. lactilytica (strain NBRC 103574 / TAM6421) GN=icm PE=4 SV=1	Firmicutes,Selenomonadaceae	COG1884
R5CQ39	>tr|R5CQ39|R5CQ39_9BACT Methylmalonyl-CoA decarboxylase OS=Prevotella sp. CAG:1058 GN=BN458_00339 PE=4 SV=1	Bacteroidetes,Prevotellaceae	COG4799
R5CY24	>tr|R5CY24|R5CY24_9BACT Methylmalonyl-CoA decarboxylase OS=Prevotella sp. CAG:255 GN=BN567_00831 PE=4 SV=1	Bacteroidetes,Prevotellaceae	COG4799
R5CY38	>tr|R5CY38|R5CY38_9BACT Methylmalonyl-CoA mutase small subunit OS=Prevotella sp. CAG:255 GN=BN567_00314 PE=4 SV=1	Bacteroidetes,Prevotellaceae	COG1884
R5HES9	>tr|R5HES9|R5HES9_9FIRM Uncharacterized protein OS=Firmicutes bacterium CAG:24 GN=BN555_00596 PE=4 SV=1	Firmicutes	COG4799
R5LMC5	>tr|R5LMC5|R5LMC5_9BACT Methylmalonyl-CoA mutase small subunit OS=Prevotella sp. CAG:1185 GN=BN473_01268 PE=4 SV=1	Bacteroidetes,Prevotellaceae	COG1884
R5M6D2	>tr|R5M6D2|R5M6D2_9CLOT Glutaconyl-CoA decarboxylase alpha subunit OS=Clostridium sp. CAG:149 GN=BN500_00474 PE=4 SV=1	Firmicutes,Clostridiaceae	COG4799
R5UVE1	>tr|R5UVE1|R5UVE1_9PORP Methylmalonyl-CoA mutase large subunit OS=Odoribacter laneus CAG:561 GN=BN709_01580 PE=4 SV=1	Bacteroidetes,Porphyromonadaceae	COG1884
R6HE06	>tr|R6HE06|R6HE06_9FIRM B12 binding domain protein OS=Phascolarctobacterium sp. CAG:266 GN=BN574_00316 PE=4 SV=1	Firmicutes,Acidaminococcaceae	COG2185
R6HRZ9	>tr|R6HRZ9|R6HRZ9_9FIRM Methylmalonyl-CoA carboxyltransferase 12S subunit OS=Phascolarctobacterium sp. CAG:266 GN=BN574_00319 PE=4 SV=1	Firmicutes,Acidaminococcaceae	COG4799
R6IAI9	>tr|R6IAI9|R6IAI9_9FIRM Methylmalonyl-CoA mutase OS=Phascolarctobacterium sp. CAG:207 GN=BN533_01362 PE=4 SV=1	Firmicutes,Acidaminococcaceae	COG1884
R6ID58	>tr|R6ID58|R6ID58_9FIRM Methylmalonyl-CoA mutase OS=Phascolarctobacterium sp. CAG:266 GN=BN574_00315 PE=4 SV=1	Firmicutes,Acidaminococcaceae	COG1884
R6NC26	>tr|R6NC26|R6NC26_9FIRM Methylmalonyl-CoA mutase domain-containing protein OS=Megamonas funiformis CAG:377 GN=BN632_00556 PE=4 SV=1	Firmicutes,Selenomonadaceae	COG1884
R6VCD1	>tr|R6VCD1|R6VCD1_9BACT Heterodimeric methylmalonyl-CoA mutase large subunit OS=Alistipes sp. CAG:268 GN=BN576_01490 PE=4 SV=1	Bacteroidetes,Rikenellaceae	COG1884
R6W791	>tr|R6W791|R6W791_9BACT Methylmalonyl-CoA mutase OS=Prevotella sp. CAG:592 GN=BN725_01762 PE=4 SV=1	Bacteroidetes,Prevotellaceae	COG1884
R6XFM1	>tr|R6XFM1|R6XFM1_9BACT Methylmalonyl-CoA decarboxylase OS=Prevotella sp. CAG:592 GN=BN725_01568 PE=4 SV=1	Bacteroidetes,Prevotellaceae	COG4799
R7HPS2	>tr|R7HPS2|R7HPS2_9BACT Carboxyl transferase domain protein OS=Prevotella sp. CAG:279 GN=BN585_01885 PE=4 SV=1	Bacteroidetes,Prevotellaceae	COG4799
S8FAU9	>tr|S8FAU9|S8FAU9_9BACT Methylmalonyl-CoA mutase large subunit OS=Bacteroidetes bacterium oral taxon 272 str. F0290 GN=mutB PE=4 SV=1	Bacteroidetes	COG1884
S8GX02	>tr|S8GX02|S8GX02_9BACT Methylmalonyl-CoA mutase, small subunit OS=Bacteroidetes bacterium oral taxon 272 str. F0290 GN=mutA PE=4 SV=1	Bacteroidetes	COG1884
U2UXI0	>tr|U2UXI0|U2UXI0_9FIRM Methylmalonyl-CoA decarboxylase alpha subunit OS=Mitsuokella sp. oral taxon 131 str. W9106 GN=HMPREF1985_00904 PE=4 SV=1	Firmicutes,Selenomonadaceae	COG4799
W0EM12	>tr|W0EM12|W0EM12_9PORP Methylmalonyl-CoA mutase OS=Barnesiella viscericola DSM 18177 GN=BARVI_01950 PE=4 SV=1	Bacteroidetes,Porphyromonadaceae	COG1884

## Sheet: Acetate
Uniprot Accession	Fasta headers	Taxonomy	COG
A0A011UYS1	>tr|A0A011UYS1|A0A011UYS1_RUMAL Phosphate acetyltransferase OS=Ruminococcus albus SY3 GN=RASY3_10755 PE=4 SV=1	Firmicutes,Ruminococcaceae	COG0280
A0A069CXS1	>tr|A0A069CXS1|A0A069CXS1_9BACE Acetate kinase OS=Bacteroides graminisolvens DSM 19988 = JCM 15093 GN=ackA PE=3 SV=1	Bacteroidetes,Bacteroidaceae	COG0282
A0A0Q9PFF7	>tr|A0A0Q9PFF7|A0A0Q9PFF7_9GAMM Aldehyde dehydrogenase OS=Frateuria sp. Soil773 GN=ASG87_04105 PE=3 SV=1	Proteobacteria,Rhodanobacteraceae	COG1012
A0A0S2W0Q6	>tr|A0A0S2W0Q6|A0A0S2W0Q6_9FIRM Phosphate acetyltransferase OS=Intestinimonas butyriciproducens GN=IB211_00212 PE=4 SV=1	Firmicutes	COG0280
A0A0U3QN17	>tr|A0A0U3QN17|A0A0U3QN17_9ACTN Aldehyde dehydrogenase OS=Streptomyces sp. CdTB01 GN=AS200_19185 PE=4 SV=1	Actinobacteria,Streptomycetaceae	COG1012
A0A0W0Z2S8	>tr|A0A0W0Z2S8|A0A0W0Z2S8_9GAMM Aldehyde dehydrogenase OS=Legionella santicrucis GN=yneI_1 PE=3 SV=1	Proteobacteria,Legionellaceae	COG1012
C0K052	>tr|C0K052|C0K052_9BACT Delta-1-pyrroline-5-carboxylate dehydrogenase OS=uncultured bacterium 34R1 PE=3 SV=1	environmentalsamples	COG1012
C2MDS1	>tr|C2MDS1|C2MDS1_9PORP Phosphate acetyltransferase OS=Porphyromonas uenonis 60-3 GN=pta PE=4 SV=1	Bacteroidetes,Porphyromonadaceae	COG0280
X8GSW2	>tr|X8GSW2|X8GSW2_9FIRM Phosphate butyryltransferase OS=Shuttleworthia sp. MSX8B GN=ptb PE=4 SV=1	Firmicutes,Lachnospiraceae	COG0280
C6LCQ0	>tr|C6LCQ0|C6LCQ0_9FIRM Phosphate acetyltransferase OS=Marvinbryantia formatexigens DSM 14469 GN=pta PE=4 SV=1	Firmicutes,Lachnospiraceae	COG0280
D4IYH8	>tr|D4IYH8|D4IYH8_BUTFI Phosphotransacetylase OS=Butyrivibrio fibrisolvens 16/4 GN=CIY_33590 PE=4 SV=1	Firmicutes,Lachnospiraceae	COG0280
D5EV81	>tr|D5EV81|D5EV81_PRER2 Phosphate acetyltransferase OS=Prevotella ruminicola (strain ATCC 19189 / JCM 8958 / 23) GN=pta PE=4 SV=1	Bacteroidetes,Prevotellaceae	COG0280
D7JCP4	>tr|D7JCP4|D7JCP4_9BACT Phosphate acetyltransferase OS=Bacteroidetes oral taxon 274 str. F0058 GN=HMPREF0156_00509 PE=4 SV=1	Bacteroidetes	COG0280
E0NTY7	>tr|E0NTY7|E0NTY7_9BACT Phosphate acetyltransferase OS=Prevotella marshii DSM 16973 = JCM 13450 GN=pta PE=4 SV=1	Bacteroidetes,Prevotellaceae	COG0280
G6B0J4	>tr|G6B0J4|G6B0J4_9BACT Acetate kinase OS=Prevotella stercorea DSM 18206 GN=ackA PE=3 SV=1	Bacteroidetes,Prevotellaceae	COG0282
I0R8P0	>tr|I0R8P0|I0R8P0_9FIRM Acetate kinase OS=Lachnoanaerobaculum saburreum F0468 GN=ackA PE=3 SV=1	Firmicutes,Lachnospiraceae	COG0282
L8JK03	>tr|L8JK03|L8JK03_9BACT Delta-1-pyrroline-5-carboxylate dehydrogenase OS=Fulvivirga imtechensis AK7 GN=C900_05420 PE=3 SV=1	Bacteroidetes,Flammeovirgaceae	COG1012
R5D582	>tr|R5D582|R5D582_9FIRM Acetate kinase OS=Firmicutes bacterium CAG:555 GN=ackA PE=3 SV=1	Firmicutes	COG0282
R5EDB1	>tr|R5EDB1|R5EDB1_9CLOT Phosphate butyryltransferase OS=Clostridium sp. CAG:590 GN=BN724_00435 PE=4 SV=1	Firmicutes,Clostridiaceae	COG0280
R5KUD8	>tr|R5KUD8|R5KUD8_9BACT Lactaldehyde dehydrogenase OS=Prevotella sp. CAG:1124 GN=BN467_01420 PE=3 SV=1	Bacteroidetes,Prevotellaceae	COG1012
R5LS92	>tr|R5LS92|R5LS92_9BACT Acetate kinase OS=Prevotella sp. CAG:1185 GN=ackA PE=3 SV=1	Bacteroidetes,Prevotellaceae	COG0282
R5N4R8	>tr|R5N4R8|R5N4R8_9FIRM Acetate kinase OS=Eubacterium sp. CAG:180 GN=BN519_00078 PE=3 SV=1	Firmicutes,Eubacteriaceae	COG0282
R5Q2K8	>tr|R5Q2K8|R5Q2K8_9BACT Phosphate acetyltransferase OS=Prevotella sp. CAG:487 GN=BN679_02163 PE=4 SV=1	Bacteroidetes,Prevotellaceae	COG0280
R5XM82	>tr|R5XM82|R5XM82_9CLOT Acetate kinase OS=Clostridium sp. CAG:571 GN=ackA PE=3 SV=1	Firmicutes,Clostridiaceae	COG0282
R5YPN5	>tr|R5YPN5|R5YPN5_9FIRM Phosphate butyryltransferase OS=Eubacterium sp. CAG:156 GN=BN504_00329 PE=4 SV=1	Firmicutes,Eubacteriaceae	COG0280
R6AXC9	>tr|R6AXC9|R6AXC9_9CLOT Acetate kinase OS=Clostridium sp. CAG:138 GN=ackA PE=3 SV=1	Firmicutes,Clostridiaceae	COG0282
R6DW30	>tr|R6DW30|R6DW30_9FIRM Acetate kinase OS=Ruminococcus sp. CAG:563 GN=ackA PE=3 SV=1	Firmicutes,Ruminococcaceae	COG0282
R6IDD1	>tr|R6IDD1|R6IDD1_9FIRM Phosphate acetyltransferase OS=Firmicutes bacterium CAG:240 GN=BN556_00189 PE=4 SV=1	Firmicutes	COG0280
R6P1C0	>tr|R6P1C0|R6P1C0_9CLOT Acetate kinase OS=Clostridium leptum CAG:27 GN=ackA PE=3 SV=1	Firmicutes,Clostridiaceae	COG0282
R7CY93	>tr|R7CY93|R7CY93_9BACE Phosphotransacetylase OS=Bacteroides sp. CAG:462 GN=BN666_02172 PE=4 SV=1	Bacteroidetes,Bacteroidaceae	COG0280
T0JMN4	>tr|T0JMN4|T0JMN4_9HELI Bifunctional protein PutA OS=Sulfurimonas sp. AST-10 GN=M947_06900 PE=3 SV=1	Proteobacteria,Helicobacteraceae	COG1012
U2NUG4	>tr|U2NUG4|U2NUG4_9CLOT Phosphate butyryltransferase OS=Clostridium intestinale URNW GN=CINTURNW_0116 PE=4 SV=1	Firmicutes,Clostridiaceae	COG0280
W5QSQ4	>tr|W5QSQ4|W5QSQ4_9BACT Acetate kinase OS=Prevotella sp. Sc00044 GN=ackA PE=3 SV=1	Bacteroidetes,Prevotellaceae	COG0282
W5QTA4	>tr|W5QTA4|W5QTA4_9BACT Phosphate acetyltransferase (Fragment) OS=Prevotella sp. Sc00044 PE=4 SV=1	Bacteroidetes,Prevotellaceae	COG0280
W5QTE3	>tr|W5QTE3|W5QTE3_9BACT Acetate kinase OS=Prevotella sp. Sc00028 GN=ackA PE=3 SV=1	Bacteroidetes,Prevotellaceae	COG0282

## Sheet: Formate
Uniprot Accession	Fasta headers	Taxonomy	COG
A0A076LDT1	>tr|A0A076LDT1|A0A076LDT1_9ENTR Pyruvate formate-lyase OS=Edwardsiella anguillarum ET080813 GN=pflD PE=4 SV=1	Proteobacteria,Enterobacteriaceae	COG1882
A0A090ZHI9	>tr|A0A090ZHI9|A0A090ZHI9_PAEMA Formate acetyltransferase OS=Paenibacillus macerans GN=pflB PE=4 SV=1	Firmicutes,Paenibacillaceae	COG1882
A0A097B551	>tr|A0A097B551|A0A097B551_LISIV Formate acetyltransferase OS=Listeria ivanovii subsp. londoniensis GN=JL58_07295 PE=4 SV=1	Firmicutes,Listeriaceae	COG1882
A0A0D1MSJ2	>tr|A0A0D1MSJ2|A0A0D1MSJ2_ENTAE Pyruvate formate-lyase OS=Enterobacter aerogenes GN=SR38_00045 PE=4 SV=1	Proteobacteria,Enterobacteriaceae	COG1882
A0A0G9GU79	>tr|A0A0G9GU79|A0A0G9GU79_LACPN Formate acetyltransferase (Fragment) OS=Lactobacillus plantarum GN=WP50_09805 PE=4 SV=1	Firmicutes,Lactobacillaceae	COG1882
A0A0J0YQM3	>tr|A0A0J0YQM3|A0A0J0YQM3_9NEIS Pyruvate formate-lyase OS=Neisseria sp. KH1503 GN=PL75_08440 PE=4 SV=1	Proteobacteria,Neisseriaceae	COG1882
A0A0R2KE94	>tr|A0A0R2KE94|A0A0R2KE94_CARML Formate acetyltransferase OS=Carnobacterium maltaromaticum GN=IV76_GL000400 PE=4 SV=1	Firmicutes,Carnobacteriaceae	COG1882
A0A0X8PQD7	>tr|A0A0X8PQD7|A0A0X8PQD7_ENTGA Formate acetyltransferase OS=Enterococcus gallinarum GN=AL523_11015 PE=4 SV=1	Firmicutes,Enterococcaceae	COG1882
B9YDN3	>tr|B9YDN3|B9YDN3_9FIRM Formate C-acetyltransferase OS=Holdemania filiformis DSM 12042 GN=pflB PE=4 SV=1	Firmicutes,Erysipelotrichaceae	COG1882
C4Z7C4	>tr|C4Z7C4|C4Z7C4_EUBE2 Formate C-acetyltransferase OS=Eubacterium eligens (strain ATCC 27750 / VPI C15-48) GN=EUBELI_20055 PE=4 SV=1	Firmicutes,Eubacteriaceae	COG1882
D1PNS9	>tr|D1PNS9|D1PNS9_9FIRM Formate C-acetyltransferase OS=Subdoligranulum variabile DSM 15176 GN=pflB PE=4 SV=1	Firmicutes,Ruminococcaceae	COG1882
E8LM74	>tr|E8LM74|E8LM74_9GAMM Formate C-acetyltransferase OS=Succinatimonas hippei YIT 12066 GN=pflB PE=4 SV=1	Proteobacteria,Succinivibrionaceae	COG1882
I0XBB9	>tr|I0XBB9|I0XBB9_9SPIO Formate acetyltransferase 1 OS=Treponema sp. JC4 GN=MSI_03640 PE=4 SV=1	Spirochaetes,Spirochaetaceae	COG1882
I5AUB9	>tr|I5AUB9|I5AUB9_EUBCE Formate acetyltransferase 1 OS=[Eubacterium] cellulosolvens 6 GN=EubceDRAFT1_1603 PE=4 SV=1	Firmicutes,Eubacteriaceae	COG1882
N9W2Y5	>tr|N9W2Y5|N9W2Y5_9CLOT Formate acetyltransferase OS=Hungatella hathewayi 12489931 GN=HMPREF1093_02192 PE=4 SV=1	Firmicutes,Clostridiaceae	COG1882
Q67T93	>tr|Q67T93|Q67T93_SYMTH Pyruvate formate-lyase OS=Symbiobacterium thermophilum (strain T / IAM 14863) GN=STH115 PE=4 SV=1	Firmicutes,Symbiobacteriaceae	COG1882
R9IUG4	>tr|R9IUG4|R9IUG4_9FIRM Formate acetyltransferase OS=Lachnospiraceae bacterium A4 GN=C804_05624 PE=4 SV=1	Firmicutes,Lachnospiraceae	COG1882
R9J3U7	>tr|R9J3U7|R9J3U7_9FIRM Formate acetyltransferase OS=Lachnospiraceae bacterium 28-4 GN=C807_03213 PE=4 SV=1	Firmicutes,Lachnospiraceae	COG1882
R9JIM4	>tr|R9JIM4|R9JIM4_9FIRM Formate acetyltransferase OS=Lachnospiraceae bacterium A4 GN=C804_01896 PE=4 SV=1	Firmicutes,Lachnospiraceae	COG1882
R9LU40	>tr|R9LU40|R9LU40_9FIRM Formate acetyltransferase OS=Firmicutes bacterium M10-2 GN=C815_02324 PE=4 SV=1	Firmicutes	COG1882
R9MWK3	>tr|R9MWK3|R9MWK3_9FIRM Formate acetyltransferase OS=Lachnospiraceae bacterium 10-1 GN=C819_02444 PE=4 SV=1	Firmicutes,Lachnospiraceae	COG1882
U2NX95	>tr|U2NX95|U2NX95_EUBRA Formate C-acetyltransferase OS=Eubacterium ramulus ATCC 29099 GN=HMPREF0373_02733 PE=4 SV=1	Firmicutes,Eubacteriaceae	COG1882
W7UHT1	>tr|W7UHT1|W7UHT1_RUMFL Formate acetyltransferase OS=Ruminococcus flavefaciens 007c GN=RF007C_02415 PE=4 SV=1	Firmicutes,Ruminococcaceae	COG1882
